# Supplementary material for: Immunosuppressive Tumor Microenvironment of Osteosarcoma
Source: Cancers (Basel). 2025 Jun 24;17(13):2117. doi: 10.3390/cancers17132117 (PMC12248827; doi:10.3390/cancers17132117)
Supplement: Supplementary file 1 [file cancers-17-02117-s001.zip]

Archive with 16 entries (16 files):
- Supplementary Figure S1 - Cell Proportions by Patient.pdf
- Supplementary Figure S2 - inferCNV.pdf
- Supplementary Figure S3 - Regulatory T-cell Ligand Interactions.pdf
- Supplementary Figure S4 - Osteosarcoma Ligand Interactions.pdf
- Supplementary Figure S5 - LYVE1+ Macrophage Ligand Interactions.pdf
- Supplementary Figure S6 - Macrophage Subtype Markers.pdf
- Supplementary Figure S7 - Osteoclast Subtype Markers.pdf
- Supplementary Table S1 - Sample characteristics.xlsx
- Supplementary Table S2 - Frequency tables of cell types.xlsx
- Supplementary Table S3 - Differentially expressed genes by major cluster.xlsx
- Supplementary Table S4 - Macrophage subclusters.xlsx
- Supplementary Table S5 - Proliferative macrophage, DC subclusters.xlsx
- Supplementary Table S6 - Monocyte, Neutrophil subclusters.xlsx
- Supplementary Table S7 - NK, T cell subtypes.xlsx
- Supplementary Table S8 - Osteosarcoma, fibroblast subclusters.xlsx
- Supplementary Table S9 - CCCExplorer ligand-receptor interactions.xlsx
