# Supplementary material for: Immunosuppressive Tumor Microenvironment of Osteosarcoma
Source: Cancers (Basel). 2025 Jun 24;17(13):2117. doi: 10.3390/cancers17132117 (PMC12248827; doi:10.3390/cancers17132117)
Supplement: Supplementary file 1 [file cancers-17-02117-s001.zip › Supplementary Table S2 - Frequency tables of cell types.xlsx]

## Sheet: (a) By Sample
Cell Type	C00 - Macrophage	C01 - Osteosarcoma 1	C02 - NK/T cell	C03 - Osteoclast	C04 - Osteosarcoma 2	C05 - Osteosarcoma 3	C06 - Neutrophil/Monocyte	C07 - Proliferative Macrophage	C08 - Fibroblast (CAF)	C09 - Osteosarcoma 4	C10 - Endothelial	C11 - B cell	C12 - Plasma Cell	C13 - Osteosarcoma 5	C14 - Osteosarcoma 6	C15 - Mast Cell	C16 - Low quality	Total
001_BX_COM	749	1	1003	349	56	65	489	220	14	4	681	169	8	0	0	44	0	3852
003_BX_COM	710	2	1628	926	63	730	285	121	13	4	164	138	8	0	0	4	0	4796
010_BX_COM	3585	4213	59	25	1044	0	35	459	999	4	151	0	32	0	12	0	0	10618
OS.C.21.BX.OCT	55	2	0	17	12	0	9	6	16	0	4	0	0	0	0	0	5	126
OS.C.32.BX	63	0	4	18	2	0	17	6	0	0	4	3	1	0	0	0	26	144
OS.C.33.BX	246	685	111	211	965	6	31	26	105	1	107	0	0	0	0	0	5	2499
OS1	2807	21	300	1364	759	0	128	698	250	2	28	15	2	475	0	2	0	6851
OS2	1756	822	701	920	378	783	295	228	307	69	157	20	4	0	26	3	0	6469
OS3	157	4993	220	455	692	2	57	28	418	24	198	8	4	0	0	7	0	7263
OS4	655	2	422	256	48	1136	772	79	108	0	17	119	7	0	0	43	0	3664
OS5	5643	1	1756	245	48	0	115	410	129	0	63	5	2	0	288	0	0	8705
OS6	647	7	2604	49	392	29	451	180	9	1990	131	366	742	0	0	39	0	7636
Total	17073	10749	8808	4835	4459	2751	2684	2461	2368	2098	1705	843	810	475	326	142	36	62623

## Sheet: (b) By Patient Sex
Cell Type	C00 - Macrophage	C01 - Osteosarcoma 1	C02 - NK/T cell	C03 - Osteoclast	C04 - Osteosarcoma 2	C05 - Osteosarcoma 3	C06 - Neutrophil/Monocyte	C07 - Proliferative Macrophage	C08 - Fibroblast (CAF)	C09 - Osteosarcoma 4	C10 - Endothelial	C11 - B cell	C12 - Plasma Cell	C13 - Osteosarcoma 5	C14 - Osteosarcoma 6	C15 - Mast Cell	C16 - Low quality	Total
Female	6454	10715	2719	2537	3142	1521	703	862	1842	102	777	166	48	0	38	14	5	31645
Male	10619	34	6089	2298	1317	1230	1981	1599	526	1996	928	677	762	475	288	128	31	30978
Total	17073	10749	8808	4835	4459	2751	2684	2461	2368	2098	1705	843	810	475	326	142	36	62623

## Sheet: (c) By Patient Cohort
Cell Type	C00 - Macrophage	C01 - Osteosarcoma 1	C02 - NK/T cell	C03 - Osteoclast	C04 - Osteosarcoma 2	C05 - Osteosarcoma 3	C06 - Neutrophil/Monocyte	C07 - Proliferative Macrophage	C08 - Fibroblast (CAF)	C09 - Osteosarcoma 4	C10 - Endothelial	C11 - B cell	C12 - Plasma Cell	C13 - Osteosarcoma 5	C14 - Osteosarcoma 6	C15 - Mast Cell	C16 - Low quality	Total
Colorado	364	687	115	246	979	6	57	38	121	1	115	3	1	0	0	0	36	2769
Front.Oncol.	11665	5846	6003	3289	2317	1950	1818	1623	1221	2085	594	533	761	475	314	94	0	40588
JAX	5044	4216	2690	1300	1163	795	809	800	1026	12	996	307	48	0	12	48	0	19266
Total	17073	10749	8808	4835	4459	2751	2684	2461	2368	2098	1705	843	810	475	326	142	36	62623

## Sheet: (d) Cluster Membership by Cell
Cell ID	Major Cluster
NC_OS.C.21.BX.OCT_AACAAGACACCGTCTT-1	10
NC_OS.C.21.BX.OCT_AACCTTTCAGCAGATG-1	0
NC_OS.C.21.BX.OCT_AATAGAGAGTTAGTAG-1	7
NC_OS.C.21.BX.OCT_AATCACGAGCGCACAA-1	0
NC_OS.C.21.BX.OCT_AATCACGAGTGGGAAA-1	8
NC_OS.C.21.BX.OCT_AATGGCTGTTTCGGCG-1	0
NC_OS.C.21.BX.OCT_ACAAGCTGTCGATGCC-1	6
NC_OS.C.21.BX.OCT_ACACCAAGTACCTTCC-1	8
NC_OS.C.21.BX.OCT_ACACCAAGTGGTCTTA-1	0
NC_OS.C.21.BX.OCT_ACACGCGTCCACACCT-1	0
NC_OS.C.21.BX.OCT_ACAGGGAGTAAGGCTG-1	0
NC_OS.C.21.BX.OCT_ACCGTTCTCCACTAGA-1	8
NC_OS.C.21.BX.OCT_ACCTGTCTCTACACTT-1	0
NC_OS.C.21.BX.OCT_ACGATCAAGCTCCACG-1	7
NC_OS.C.21.BX.OCT_ACGTACAGTACCCACG-1	3
NC_OS.C.21.BX.OCT_ACGTTCCGTTTGTGGT-1	8
NC_OS.C.21.BX.OCT_ACTACGAGTTCCACAA-1	0
NC_OS.C.21.BX.OCT_ACTCCCAAGATAGCAT-1	0
NC_OS.C.21.BX.OCT_ACTTCCGGTGCTCTCT-1	0
NC_OS.C.21.BX.OCT_AGACAGGCATAATCCG-1	3
NC_OS.C.21.BX.OCT_AGAGAGCCAGTCGCTG-1	0
NC_OS.C.21.BX.OCT_AGCTCAAAGGACCCAA-1	16
NC_OS.C.21.BX.OCT_AGGGTTTAGCGACCCT-1	4
NC_OS.C.21.BX.OCT_AGTACCATCACACCCT-1	0
NC_OS.C.21.BX.OCT_AGTAGTCCAGGCATTT-1	0
NC_OS.C.21.BX.OCT_AGTGACTTCTAACGCA-1	0
NC_OS.C.21.BX.OCT_AGTTCGACAGACACCC-1	0
NC_OS.C.21.BX.OCT_AGTTCGAGTATCACCA-1	4
NC_OS.C.21.BX.OCT_ATAGACCCATGGGTTT-1	0
NC_OS.C.21.BX.OCT_ATCACTTAGGGCCTCT-1	0
NC_OS.C.21.BX.OCT_ATCATTCCACGCCAGT-1	0
NC_OS.C.21.BX.OCT_ATCCATTTCACGGGAA-1	0
NC_OS.C.21.BX.OCT_ATCGTGACATTCAGCA-1	3
NC_OS.C.21.BX.OCT_ATGAGGGCACACCGCA-1	0
NC_OS.C.21.BX.OCT_ATTCATCAGCCATTTG-1	0
NC_OS.C.21.BX.OCT_ATTCCTATCGTTCTAT-1	16
NC_OS.C.21.BX.OCT_ATTCGTTAGGTCTGGA-1	3
NC_OS.C.21.BX.OCT_CACGAATCATGCGTGC-1	8
NC_OS.C.21.BX.OCT_CACGTTCAGTAGCCAG-1	0
NC_OS.C.21.BX.OCT_CACTTCGTCTCGTCAC-1	7
NC_OS.C.21.BX.OCT_CAGCGTGAGTAGTGCG-1	8
NC_OS.C.21.BX.OCT_CAGTTAGTCTCTCTTC-1	6
NC_OS.C.21.BX.OCT_CATCCACGTCGCATGC-1	16
NC_OS.C.21.BX.OCT_CATGGTAGTTTCGATG-1	0
NC_OS.C.21.BX.OCT_CATTCATTCCAACCAA-1	0
NC_OS.C.21.BX.OCT_CATTCCGTCAAAGACA-1	6
NC_OS.C.21.BX.OCT_CCACGAGAGAGGCGTT-1	3
NC_OS.C.21.BX.OCT_CCATAAGGTGCAAGAC-1	0
NC_OS.C.21.BX.OCT_CCCTCTCTCAAGGCTT-1	4
NC_OS.C.21.BX.OCT_CCGATCTAGCCGTCGT-1	3
NC_OS.C.21.BX.OCT_CCTATCGTCAGTGCGC-1	0
NC_OS.C.21.BX.OCT_CGACAGCTCTAGCCTC-1	7
NC_OS.C.21.BX.OCT_CGGTCAGAGTAGGAAG-1	4
NC_OS.C.21.BX.OCT_CGTTGGGGTGGTAACG-1	0
NC_OS.C.21.BX.OCT_CTAGGTATCACATTGG-1	0
NC_OS.C.21.BX.OCT_CTCAGTCCAGATTAAG-1	8
NC_OS.C.21.BX.OCT_CTCAGTCTCGACACCG-1	0
NC_OS.C.21.BX.OCT_CTGCATCCATGGAACG-1	0
NC_OS.C.21.BX.OCT_GAAACCTGTAGTAAGT-1	0
NC_OS.C.21.BX.OCT_GAATCACTCACCTTAT-1	4
NC_OS.C.21.BX.OCT_GACCCTTTCCTGGGAC-1	3
NC_OS.C.21.BX.OCT_GAGACTTTCAAGCCTA-1	4
NC_OS.C.21.BX.OCT_GAGATGGCAGATTTCG-1	0
NC_OS.C.21.BX.OCT_GAGTCATAGTCGAATA-1	3
NC_OS.C.21.BX.OCT_GAGTCATTCGCTACAA-1	4
NC_OS.C.21.BX.OCT_GAGTGTTAGTTGGCTT-1	10
NC_OS.C.21.BX.OCT_GAGTTGTTCGTTTACT-1	4
NC_OS.C.21.BX.OCT_GCAACATTCCCTCAAC-1	0
NC_OS.C.21.BX.OCT_GCAGCTGTCTTCTGGC-1	0
NC_OS.C.21.BX.OCT_GCCATTCTCTGGTGCG-1	6
NC_OS.C.21.BX.OCT_GCCCAGAAGCCGAATG-1	6
NC_OS.C.21.BX.OCT_GCCCGAAGTAACATGA-1	3
NC_OS.C.21.BX.OCT_GCCTGTTAGTAGGTTA-1	3
NC_OS.C.21.BX.OCT_GCTACCTAGCAGCGAT-1	8
NC_OS.C.21.BX.OCT_GGGACAAGTTTCACAG-1	0
NC_OS.C.21.BX.OCT_GGGACCTGTGGCTGCT-1	8
NC_OS.C.21.BX.OCT_GGGTTTAAGCAGCAGT-1	6
NC_OS.C.21.BX.OCT_GGTGGCTCATCCGAAT-1	8
NC_OS.C.21.BX.OCT_GTAGCTACAGACAATA-1	0
NC_OS.C.21.BX.OCT_GTCACGGAGCTCGGCT-1	0
NC_OS.C.21.BX.OCT_GTCATTTAGTGGCCTC-1	3
NC_OS.C.21.BX.OCT_GTCGAATGTGATGGCA-1	6
NC_OS.C.21.BX.OCT_GTCGAATGTTTGTTCT-1	0
NC_OS.C.21.BX.OCT_GTGAGTTGTATAGGGC-1	8
NC_OS.C.21.BX.OCT_GTGAGTTTCAGCTCTC-1	0
NC_OS.C.21.BX.OCT_GTGGAAGCAATATCCG-1	0
NC_OS.C.21.BX.OCT_GTTGAACTCTATCGGA-1	0
NC_OS.C.21.BX.OCT_GTTGCTCTCACGAACT-1	6
NC_OS.C.21.BX.OCT_GTTGTGAGTAATGTGA-1	10
NC_OS.C.21.BX.OCT_TACAACGTCTCTCCGA-1	0
NC_OS.C.21.BX.OCT_TACCCGTAGAATCGAT-1	0
NC_OS.C.21.BX.OCT_TACGGGCTCACACGAT-1	8
NC_OS.C.21.BX.OCT_TATCTTGTCAAGCGTT-1	0
NC_OS.C.21.BX.OCT_TCAATCTCACACGGTC-1	3
NC_OS.C.21.BX.OCT_TCAGCCTGTTCCATTT-1	0
NC_OS.C.21.BX.OCT_TCATGCCGTTGACTGT-1	3
NC_OS.C.21.BX.OCT_TCATTACGTCAACGCC-1	1
NC_OS.C.21.BX.OCT_TCCTCCCCAGATCATC-1	8
NC_OS.C.21.BX.OCT_TCCTCTTGTCACAATC-1	16
NC_OS.C.21.BX.OCT_TCCTCTTGTGCCTTCT-1	16
NC_OS.C.21.BX.OCT_TCGGGTGGTTGTAAAG-1	0
NC_OS.C.21.BX.OCT_TCTACCGAGCTTGTTG-1	3
NC_OS.C.21.BX.OCT_TCTTAGTTCTGTAACG-1	3
NC_OS.C.21.BX.OCT_TGAATCGCAGACCAGA-1	0
NC_OS.C.21.BX.OCT_TGACGCGAGTCGCTAT-1	4
NC_OS.C.21.BX.OCT_TGCGATATCTCAGAAC-1	3
NC_OS.C.21.BX.OCT_TGCGGGTGTAATTAGG-1	4
NC_OS.C.21.BX.OCT_TGGCGTGCATAGTCAC-1	4
NC_OS.C.21.BX.OCT_TGGGAGAGTCACTTAG-1	0
NC_OS.C.21.BX.OCT_TGGGATTGTGAGATCG-1	7
NC_OS.C.21.BX.OCT_TGTCCTGGTGTGGACA-1	10
NC_OS.C.21.BX.OCT_TGTGAGTCACATGACT-1	6
NC_OS.C.21.BX.OCT_TGTTTGTCAGGCCCTA-1	0
NC_OS.C.21.BX.OCT_TTACAGGGTGAATGTA-1	8
NC_OS.C.21.BX.OCT_TTAGGCAAGTGTAGTA-1	8
NC_OS.C.21.BX.OCT_TTAGGCATCCGAAGGA-1	7
NC_OS.C.21.BX.OCT_TTCAATCAGAGTCCGA-1	3
NC_OS.C.21.BX.OCT_TTCACCGAGACTAGAT-1	8
NC_OS.C.21.BX.OCT_TTCATGTGTTGTCTAG-1	1
NC_OS.C.21.BX.OCT_TTCCGGTTCGTGGGTC-1	0
NC_OS.C.21.BX.OCT_TTCGCTGGTGCAACAG-1	0
NC_OS.C.21.BX.OCT_TTCTAACTCGTGGTAT-1	0
NC_OS.C.21.BX.OCT_TTGCATTCACAGTATC-1	4
NC_OS.C.21.BX.OCT_TTGCCTGAGAGCCTGA-1	0
NC_OS.C.21.BX.OCT_TTGGGCGTCAGGAGAC-1	0
NC_OS.C.21.BX.OCT_TTGTGGACAGTGTACT-1	0
NC_OS.C.32.BX_AAAGGGCAGTCCTGCG-1	3
NC_OS.C.32.BX_AAAGGGCGTGGCGTAA-1	0
NC_OS.C.32.BX_AAAGTCCCAAACCATC-1	6
NC_OS.C.32.BX_AACCATGCAGCCGTCA-1	6
NC_OS.C.32.BX_AAGGTAATCTCGCCTA-1	0
NC_OS.C.32.BX_AATGGCTGTATTCCTT-1	0
NC_OS.C.32.BX_ACACAGTGTAGGAGTC-1	3
NC_OS.C.32.BX_ACACTGACAACACGAG-1	0
NC_OS.C.32.BX_ACAGCCGCAACAGAGC-1	6
NC_OS.C.32.BX_ACAGCCGGTGACAGGT-1	6
NC_OS.C.32.BX_ACAGCCGGTTATGACC-1	0
NC_OS.C.32.BX_ACAGCCGTCACTTTGT-1	4
NC_OS.C.32.BX_ACGTAACGTTGTCTAG-1	0
NC_OS.C.32.BX_ACTACGACATCACAGT-1	12
NC_OS.C.32.BX_ACTATTCTCCCTTGGT-1	0
NC_OS.C.32.BX_AGAGAGCAGATTGCGG-1	11
NC_OS.C.32.BX_AGATGAAGTTTGGAGG-1	0
NC_OS.C.32.BX_AGCCAGCTCCCTCGTA-1	16
NC_OS.C.32.BX_AGGGCCTAGCGTATAA-1	0
NC_OS.C.32.BX_ATATCCTAGATTACCC-1	7
NC_OS.C.32.BX_ATGCATGAGGTGTGAC-1	7
NC_OS.C.32.BX_ATTATCCTCCATGCAA-1	0
NC_OS.C.32.BX_ATTCCTACACTTCTCG-1	0
NC_OS.C.32.BX_ATTTACCAGACCCTTA-1	0
NC_OS.C.32.BX_ATTTACCTCTCCGATC-1	2
NC_OS.C.32.BX_CAACAGTGTACGTGTT-1	0
NC_OS.C.32.BX_CAATTTCAGGTGAGAA-1	0
NC_OS.C.32.BX_CAGATCACACATATGC-1	16
NC_OS.C.32.BX_CATAAGCTCACCTGTC-1	0
NC_OS.C.32.BX_CATCAAGTCCATTCGC-1	0
NC_OS.C.32.BX_CATGCTCCAATGTCTG-1	3
NC_OS.C.32.BX_CATTCCGCAACGCATT-1	0
NC_OS.C.32.BX_CATTCCGCATGTGGCC-1	0
NC_OS.C.32.BX_CCAATGATCTTACCGC-1	0
NC_OS.C.32.BX_CCAATTTTCTAGAACC-1	0
NC_OS.C.32.BX_CCACGAGTCGACTCCT-1	0
NC_OS.C.32.BX_CCACGAGTCTGAGAAA-1	6
NC_OS.C.32.BX_CCATAAGAGGATTCAA-1	6
NC_OS.C.32.BX_CCATCACTCCATTGCC-1	0
NC_OS.C.32.BX_CCCAACTAGCACCTGC-1	11
NC_OS.C.32.BX_CCCTTAGAGTATCCTG-1	0
NC_OS.C.32.BX_CCTCTCCCAATTGAAG-1	0
NC_OS.C.32.BX_CCTCTCCCAGAGATTA-1	3
NC_OS.C.32.BX_CCTGTTGGTGGGACAT-1	0
NC_OS.C.32.BX_CCTTGTGAGGGCCTCT-1	0
NC_OS.C.32.BX_CCTTGTGTCACGGACC-1	10
NC_OS.C.32.BX_CGACAGCTCTTGGTCC-1	16
NC_OS.C.32.BX_CGAGAAGCATCGCTAA-1	0
NC_OS.C.32.BX_CGAGTTAGTTCGAAGG-1	0
NC_OS.C.32.BX_CGATGGCTCACGAACT-1	16
NC_OS.C.32.BX_CGCCAGAAGACAACTA-1	0
NC_OS.C.32.BX_CGTCAAATCACACGAT-1	0
NC_OS.C.32.BX_CGTTAGATCTTTCTAG-1	16
NC_OS.C.32.BX_CGTTCTGCAACTGCCG-1	0
NC_OS.C.32.BX_CGTTCTGCAGTCTGGC-1	0
NC_OS.C.32.BX_CTAACTTAGAGTATAC-1	16
NC_OS.C.32.BX_CTAACTTTCTGAGAGG-1	7
NC_OS.C.32.BX_CTACATTGTAGACTGG-1	3
NC_OS.C.32.BX_CTCAGAACAGACCCGT-1	6
NC_OS.C.32.BX_CTCAGGGCAAGCTGCC-1	0
NC_OS.C.32.BX_CTCCACATCCCTATTA-1	16
NC_OS.C.32.BX_CTCCCAATCTGTTCAT-1	16
NC_OS.C.32.BX_CTCTCAGTCATACGAC-1	16
NC_OS.C.32.BX_CTGCCTAGTAGGAGGG-1	16
NC_OS.C.32.BX_CTGCGAGTCCCGAATA-1	0
NC_OS.C.32.BX_CTGGACGAGTGAGTTA-1	0
NC_OS.C.32.BX_CTGTATTAGCGAGTAC-1	6
NC_OS.C.32.BX_CTTCCGACACAATGAA-1	0
NC_OS.C.32.BX_CTTCGGTGTTCATCGA-1	2
NC_OS.C.32.BX_GAAGGACCACTGGACC-1	16
NC_OS.C.32.BX_GAAGGGTAGGCATCTT-1	7
NC_OS.C.32.BX_GAGAGGTTCCGAGGCT-1	0
NC_OS.C.32.BX_GAGGGTACACCGTGGT-1	0
NC_OS.C.32.BX_GATGAGGGTAGCGTTT-1	3
NC_OS.C.32.BX_GCAACCGGTCCTTGTC-1	3
NC_OS.C.32.BX_GCACTAAGTGGATCGA-1	16
NC_OS.C.32.BX_GCCGATGCATATCTGG-1	16
NC_OS.C.32.BX_GCTACAACAGAGATTA-1	0
NC_OS.C.32.BX_GCTGAATTCATGTCAG-1	3
NC_OS.C.32.BX_GCTTGGGGTTCAGCGC-1	3
NC_OS.C.32.BX_GGACGTCAGTATAGAC-1	7
NC_OS.C.32.BX_GGCAGTCGTGGGCTTC-1	0
NC_OS.C.32.BX_GGGAGTAGTTTACGAC-1	3
NC_OS.C.32.BX_GGGATCCGTGCCTAAT-1	6
NC_OS.C.32.BX_GGTTCTCGTGGCCTCA-1	10
NC_OS.C.32.BX_GTACAGTCATGGGATG-1	3
NC_OS.C.32.BX_GTAGAAAAGTGATGGC-1	16
NC_OS.C.32.BX_GTCACGGCAAGCACAG-1	6
NC_OS.C.32.BX_GTCACGGTCGATGCTA-1	6
NC_OS.C.32.BX_GTCATTTCACCCGTAG-1	0
NC_OS.C.32.BX_GTCCTCAAGGTATCTC-1	16
NC_OS.C.32.BX_GTGAGCCGTGGGACAT-1	0
NC_OS.C.32.BX_GTGCTTCTCACCACAA-1	16
NC_OS.C.32.BX_GTGGCGTAGAAGTCAT-1	2
NC_OS.C.32.BX_GTGGCGTCAAATCAGA-1	0
NC_OS.C.32.BX_GTGTCCTTCGCTTAAG-1	3
NC_OS.C.32.BX_GTTACGACAAATTAGG-1	3
NC_OS.C.32.BX_GTTAGACTCAGATTGC-1	0
NC_OS.C.32.BX_GTTCTATCACTTTAGG-1	16
NC_OS.C.32.BX_GTTGCGGGTCTGCATA-1	3
NC_OS.C.32.BX_GTTTACTGTAGCGCTC-1	3
NC_OS.C.32.BX_TAATCTCAGTAAACAC-1	6
NC_OS.C.32.BX_TACATTCCAGATTCGT-1	0
NC_OS.C.32.BX_TACCTCGTCGCCTTGT-1	10
NC_OS.C.32.BX_TACGGTAGTTCCAAAC-1	16
NC_OS.C.32.BX_TAGACCACAGTTTCGA-1	6
NC_OS.C.32.BX_TAGACCAGTACATACC-1	0
NC_OS.C.32.BX_TAGTGCAAGTGATAGT-1	16
NC_OS.C.32.BX_TCAATTCCATACCATG-1	3
NC_OS.C.32.BX_TCACTCGCAACTTGGT-1	16
NC_OS.C.32.BX_TCAGCAAGTATGCGGA-1	0
NC_OS.C.32.BX_TCAGCCTGTTCCATTT-1	6
NC_OS.C.32.BX_TCATGAGCAGGTCCGT-1	6
NC_OS.C.32.BX_TCATGAGGTTCGTTCC-1	0
NC_OS.C.32.BX_TCATTGTCACTACACA-1	0
NC_OS.C.32.BX_TCATTGTCAGAACTAA-1	16
NC_OS.C.32.BX_TCATTTGTCTGGCTGG-1	6
NC_OS.C.32.BX_TCCAGAATCTTCGACC-1	3
NC_OS.C.32.BX_TCCGAAACAGGCATTT-1	10
NC_OS.C.32.BX_TCCGAAAGTACAACGG-1	2
NC_OS.C.32.BX_TCGATTTAGTCAACAA-1	16
NC_OS.C.32.BX_TCTACATCACCATAAC-1	0
NC_OS.C.32.BX_TCTACATGTACTGAGG-1	16
NC_OS.C.32.BX_TCTGGCTGTGTCCATA-1	16
NC_OS.C.32.BX_TCTTAGTCACCTGCTT-1	6
NC_OS.C.32.BX_TGAGACTTCGTAGAGG-1	11
NC_OS.C.32.BX_TGATGCATCAGACTGT-1	16
NC_OS.C.32.BX_TGATTTCGTTGGACTT-1	0
NC_OS.C.32.BX_TGCATGAAGGGTGAAA-1	7
NC_OS.C.32.BX_TGCGGGTGTAGTGATA-1	0
NC_OS.C.32.BX_TGCTTCGGTACCAGAG-1	0
NC_OS.C.32.BX_TGGATCATCCGCTTAC-1	0
NC_OS.C.32.BX_TGGATGTTCTTCCCAG-1	0
NC_OS.C.32.BX_TGTAACGAGATCGCCC-1	3
NC_OS.C.32.BX_TGTGTGACAGACCTAT-1	0
NC_OS.C.32.BX_TGTTCTAAGCCTGTCG-1	4
NC_OS.C.32.BX_TTACCGCTCCGATAAC-1	0
NC_OS.C.32.BX_TTCCACGTCGACCTAA-1	16
NC_OS.C.32.BX_TTCCTTCGTGCATTAC-1	0
NC_OS.C.32.BX_TTCGATTCAGTTGCGC-1	0
NC_OS.C.32.BX_TTGAACGAGGTCGTGA-1	0
NC_OS.C.32.BX_TTGCTGCCACATATCG-1	0
NC_OS.C.32.BX_TTTCAGTTCTGAGAAA-1	0
NC_OS.C.32.BX_TTTCGATTCTATTTCG-1	0
NC_OS.C.33.BX_AAACCCAAGCGAATGC-1	1
NC_OS.C.33.BX_AAACCCACAGAAACCG-1	3
NC_OS.C.33.BX_AAACCCACAGGTTTAC-1	4
NC_OS.C.33.BX_AAACGAACACATACTG-1	8
NC_OS.C.33.BX_AAACGAAGTTGCTCAA-1	4
NC_OS.C.33.BX_AAACGCTTCCAGCTCT-1	1
NC_OS.C.33.BX_AAACGCTTCTATGTGG-1	1
NC_OS.C.33.BX_AAAGAACAGAAGCCAC-1	4
NC_OS.C.33.BX_AAAGAACTCGGAGATG-1	4
NC_OS.C.33.BX_AAAGGATAGGCTGAAC-1	0
NC_OS.C.33.BX_AAAGGGCCATAGGAGC-1	2
NC_OS.C.33.BX_AAAGGTAAGCGCCTTG-1	4
NC_OS.C.33.BX_AAAGGTACACGCGCAT-1	4
NC_OS.C.33.BX_AAAGTCCCATGCCGGT-1	4
NC_OS.C.33.BX_AAAGTCCGTTGCTCAA-1	4
NC_OS.C.33.BX_AAAGTCCTCAGACTGT-1	3
NC_OS.C.33.BX_AAAGTGAAGCATGTTC-1	4
NC_OS.C.33.BX_AAAGTGACAGGACATG-1	4
NC_OS.C.33.BX_AAAGTGATCCTGTAGA-1	4
NC_OS.C.33.BX_AAATGGAAGCACTTTG-1	1
NC_OS.C.33.BX_AAATGGACAAGGCTTT-1	0
NC_OS.C.33.BX_AAATGGATCATTTCGT-1	4
NC_OS.C.33.BX_AACAAAGAGAGTCAGC-1	4
NC_OS.C.33.BX_AACAAAGAGCGAACTG-1	1
NC_OS.C.33.BX_AACAACCCATACCAGT-1	1
NC_OS.C.33.BX_AACAACCGTACCCAGC-1	1
NC_OS.C.33.BX_AACAACCTCTGTTGGA-1	1
NC_OS.C.33.BX_AACAAGAAGAGAGCGG-1	3
NC_OS.C.33.BX_AACAAGAGTATCCCAA-1	1
NC_OS.C.33.BX_AACAAGATCTGAGCAT-1	8
NC_OS.C.33.BX_AACAAGATCTGCACCT-1	4
NC_OS.C.33.BX_AACACACAGTTGGAGC-1	7
NC_OS.C.33.BX_AACACACCACATTGTG-1	0
NC_OS.C.33.BX_AACACACGTATACCCA-1	1
NC_OS.C.33.BX_AACACACTCGCCTCTA-1	4
NC_OS.C.33.BX_AACAGGGTCCAACCGG-1	10
NC_OS.C.33.BX_AACCAACCACGGCCAT-1	4
NC_OS.C.33.BX_AACCAACCAGTATTCG-1	1
NC_OS.C.33.BX_AACCAACGTGGGTCAA-1	1
NC_OS.C.33.BX_AACCACAAGGTCGAGT-1	4
NC_OS.C.33.BX_AACCACACACAAGTGG-1	10
NC_OS.C.33.BX_AACCATGCATCATGAC-1	0
NC_OS.C.33.BX_AACCCAACAGAGTGTG-1	0
NC_OS.C.33.BX_AACCCAACAGTTAAAG-1	4
NC_OS.C.33.BX_AACCCAAGTAGAATGT-1	1
NC_OS.C.33.BX_AACCCAAGTATCGATC-1	4
NC_OS.C.33.BX_AACCTGACAACATACC-1	4
NC_OS.C.33.BX_AACCTGACAACGTTAC-1	8
NC_OS.C.33.BX_AACCTGATCGTGCACG-1	4
NC_OS.C.33.BX_AACCTGATCTCTGGTC-1	1
NC_OS.C.33.BX_AACCTTTAGTTCAACC-1	1
NC_OS.C.33.BX_AACGGGAAGACCATTC-1	4
NC_OS.C.33.BX_AACGGGACAGAACGCA-1	8
NC_OS.C.33.BX_AACGGGATCCCAATAG-1	4
NC_OS.C.33.BX_AACGTCAGTTTGATCG-1	1
NC_OS.C.33.BX_AACGTCATCGGTTAGT-1	4
NC_OS.C.33.BX_AACTTCTAGTAGTCTC-1	3
NC_OS.C.33.BX_AACTTCTCAATAGGAT-1	1
NC_OS.C.33.BX_AACTTCTCACTTGTCC-1	0
NC_OS.C.33.BX_AACTTCTCAGTAACAA-1	4
NC_OS.C.33.BX_AACTTCTGTTAAGACA-1	3
NC_OS.C.33.BX_AAGAACACAATACCCA-1	4
NC_OS.C.33.BX_AAGAACAGTTAGAAGT-1	4
NC_OS.C.33.BX_AAGAACAGTTGCGTAT-1	4
NC_OS.C.33.BX_AAGAACAGTTTACGAC-1	3
NC_OS.C.33.BX_AAGAACATCGGCACTG-1	0
NC_OS.C.33.BX_AAGACAACATTATGCG-1	4
NC_OS.C.33.BX_AAGACAATCATACGAC-1	3
NC_OS.C.33.BX_AAGACTCCACTGCATA-1	0
NC_OS.C.33.BX_AAGATAGTCGTGCATA-1	0
NC_OS.C.33.BX_AAGATAGTCGTTGCCT-1	4
NC_OS.C.33.BX_AAGATAGTCTACCTTA-1	4
NC_OS.C.33.BX_AAGCATCCATTAGGCT-1	1
NC_OS.C.33.BX_AAGCATCGTTCGTAAC-1	1
NC_OS.C.33.BX_AAGCCATAGGATTTAG-1	1
NC_OS.C.33.BX_AAGCCATAGGCACGAT-1	1
NC_OS.C.33.BX_AAGCCATTCGTTCAGA-1	4
NC_OS.C.33.BX_AAGCGTTAGCCTGTGC-1	3
NC_OS.C.33.BX_AAGCGTTAGCGGCTCT-1	1
NC_OS.C.33.BX_AAGCGTTGTTTGGGTT-1	4
NC_OS.C.33.BX_AAGGTAAAGTCATCCA-1	4
NC_OS.C.33.BX_AAGGTAAAGTGCGACA-1	4
NC_OS.C.33.BX_AAGTACCCACAGTACT-1	3
NC_OS.C.33.BX_AAGTACCGTATGCTTG-1	4
NC_OS.C.33.BX_AAGTCGTTCTGACAGT-1	2
NC_OS.C.33.BX_AAGTGAAAGTAGCCAG-1	4
NC_OS.C.33.BX_AAGTGAACAGCGCTTG-1	4
NC_OS.C.33.BX_AAGTGAATCTTTGCAT-1	1
NC_OS.C.33.BX_AAGTTCGCAAGTGGCA-1	4
NC_OS.C.33.BX_AATAGAGAGAAGAGCA-1	1
NC_OS.C.33.BX_AATAGAGAGCCATTGT-1	4
NC_OS.C.33.BX_AATAGAGCACGACGTC-1	3
NC_OS.C.33.BX_AATCACGCACAGTCAT-1	1
NC_OS.C.33.BX_AATCGACTCCGTGCGA-1	1
NC_OS.C.33.BX_AATCGTGCAACTGAAA-1	1
NC_OS.C.33.BX_AATCGTGCATAAGCGG-1	4
NC_OS.C.33.BX_AATGAAGAGATGCAGC-1	4
NC_OS.C.33.BX_AATGAAGTCGTCAACA-1	1
NC_OS.C.33.BX_AATGACCCACCTGCTT-1	4
NC_OS.C.33.BX_AATGACCTCTCCTGAC-1	1
NC_OS.C.33.BX_AATGCCAAGGGCCTCT-1	4
NC_OS.C.33.BX_AATGCCAGTGTCCTAA-1	1
NC_OS.C.33.BX_AATGGAATCGCATGAT-1	3
NC_OS.C.33.BX_AATGGAATCTTACTGT-1	4
NC_OS.C.33.BX_AATGGCTCATGAAGGC-1	4
NC_OS.C.33.BX_AATGGCTGTCTGTAAC-1	4
NC_OS.C.33.BX_AATGGCTTCAGGAAAT-1	1
NC_OS.C.33.BX_AATTCCTAGCTTAGTC-1	2
NC_OS.C.33.BX_AATTTCCCAGTCGGAA-1	1
NC_OS.C.33.BX_AATTTCCTCAGTAGGG-1	1
NC_OS.C.33.BX_AATTTCCTCGATTGGT-1	4
NC_OS.C.33.BX_ACAAAGAAGCACTCGC-1	1
NC_OS.C.33.BX_ACAAAGAAGCTGACAG-1	4
NC_OS.C.33.BX_ACAAAGACAAATGATG-1	4
NC_OS.C.33.BX_ACAAAGAGTGTCATGT-1	1
NC_OS.C.33.BX_ACAACCATCAGTCATG-1	4
NC_OS.C.33.BX_ACAAGCTAGCTAGAAT-1	4
NC_OS.C.33.BX_ACAAGCTCATGGAGAC-1	1
NC_OS.C.33.BX_ACAAGCTGTGGACAGT-1	3
NC_OS.C.33.BX_ACACAGTAGTTGGAGC-1	4
NC_OS.C.33.BX_ACACAGTGTAGTTAGA-1	1
NC_OS.C.33.BX_ACACAGTGTTCAGGTT-1	1
NC_OS.C.33.BX_ACACAGTGTTGTGGCC-1	4
NC_OS.C.33.BX_ACACAGTTCGTGTTCC-1	4
NC_OS.C.33.BX_ACACAGTTCTGCATGA-1	3
NC_OS.C.33.BX_ACACGCGAGTATGATG-1	1
NC_OS.C.33.BX_ACACGCGGTTCTCACC-1	1
NC_OS.C.33.BX_ACACGCGTCCGTACGG-1	4
NC_OS.C.33.BX_ACACTGAAGGTGGCTA-1	4
NC_OS.C.33.BX_ACACTGAGTCGCATGC-1	3
NC_OS.C.33.BX_ACAGAAAAGATCCCAT-1	1
NC_OS.C.33.BX_ACAGAAAAGTACAACA-1	1
NC_OS.C.33.BX_ACAGAAACAGGTACGA-1	2
NC_OS.C.33.BX_ACAGAAAGTCGTGGTC-1	4
NC_OS.C.33.BX_ACAGAAATCTATACGG-1	4
NC_OS.C.33.BX_ACAGCCGAGGCAATGC-1	4
NC_OS.C.33.BX_ACAGGGAAGCACCGTC-1	4
NC_OS.C.33.BX_ACAGGGAAGGACAAGA-1	0
NC_OS.C.33.BX_ACAGGGACAGGAGACT-1	1
NC_OS.C.33.BX_ACAGGGAGTCGTGTTA-1	10
NC_OS.C.33.BX_ACATCCCAGTCGCCAC-1	1
NC_OS.C.33.BX_ACATCCCCAATGGGTG-1	4
NC_OS.C.33.BX_ACATCCCTCCACCTCA-1	0
NC_OS.C.33.BX_ACATCCCTCGACGCGT-1	4
NC_OS.C.33.BX_ACATCCCTCTGAACGT-1	1
NC_OS.C.33.BX_ACATCGACAACTCGTA-1	0
NC_OS.C.33.BX_ACATCGAGTATCAGGG-1	4
NC_OS.C.33.BX_ACATCGATCACTGATG-1	4
NC_OS.C.33.BX_ACATCGATCAGAGCAG-1	4
NC_OS.C.33.BX_ACATCGATCTTGGATG-1	3
NC_OS.C.33.BX_ACATGCAAGAGCTGCA-1	4
NC_OS.C.33.BX_ACATGCATCCATACTT-1	0
NC_OS.C.33.BX_ACATTTCAGCTAAACA-1	10
NC_OS.C.33.BX_ACATTTCAGGTGAGCT-1	1
NC_OS.C.33.BX_ACATTTCCAAACGAGC-1	1
NC_OS.C.33.BX_ACATTTCCACGACGTC-1	1
NC_OS.C.33.BX_ACCAAACAGGGCAGAG-1	1
NC_OS.C.33.BX_ACCAAACAGGGTGGGA-1	4
NC_OS.C.33.BX_ACCAAACAGTCAGAGC-1	1
NC_OS.C.33.BX_ACCAAACGTAGGACCA-1	4
NC_OS.C.33.BX_ACCAACAAGACTCAAA-1	1
NC_OS.C.33.BX_ACCAACACAGAGATTA-1	4
NC_OS.C.33.BX_ACCAACACAGCTTTGA-1	1
NC_OS.C.33.BX_ACCAACAGTAACCCTA-1	4
NC_OS.C.33.BX_ACCAACAGTTGGTGTT-1	4
NC_OS.C.33.BX_ACCAACATCCAAGCAT-1	1
NC_OS.C.33.BX_ACCAACATCTCTGCTG-1	1
NC_OS.C.33.BX_ACCAACATCTGAGATC-1	4
NC_OS.C.33.BX_ACCACAAAGTAAGGGA-1	0
NC_OS.C.33.BX_ACCACAAGTTACACTG-1	4
NC_OS.C.33.BX_ACCACAAGTTTGATCG-1	3
NC_OS.C.33.BX_ACCATTTAGTTGCCCG-1	4
NC_OS.C.33.BX_ACCATTTTCTGTTGGA-1	2
NC_OS.C.33.BX_ACCCAAAAGACGCTCC-1	0
NC_OS.C.33.BX_ACCCAAATCAAATAGG-1	4
NC_OS.C.33.BX_ACCCAAATCCATTTAC-1	4
NC_OS.C.33.BX_ACCCTCATCAGCAGAG-1	0
NC_OS.C.33.BX_ACCCTCATCCCTCATG-1	0
NC_OS.C.33.BX_ACCCTCATCGTGCGAC-1	4
NC_OS.C.33.BX_ACCCTTGAGAGTGAAG-1	4
NC_OS.C.33.BX_ACCGTTCTCCACGTGG-1	8
NC_OS.C.33.BX_ACCTACCAGGAACTCG-1	4
NC_OS.C.33.BX_ACCTACCCAAGGACAC-1	4
NC_OS.C.33.BX_ACCTACCCAGCAGTCC-1	0
NC_OS.C.33.BX_ACCTACCGTTGTCCCT-1	4
NC_OS.C.33.BX_ACCTGAAAGGCGTTGA-1	4
NC_OS.C.33.BX_ACCTGAAGTCATCCGG-1	1
NC_OS.C.33.BX_ACCTGAATCTTCTGTA-1	4
NC_OS.C.33.BX_ACCTGTCAGTGAATAC-1	1
NC_OS.C.33.BX_ACCTGTCCACAGTCGC-1	0
NC_OS.C.33.BX_ACCTGTCCACTTTAGG-1	4
NC_OS.C.33.BX_ACGATCAAGCCTTCTC-1	1
NC_OS.C.33.BX_ACGATCAGTGGGAGAG-1	1
NC_OS.C.33.BX_ACGATCAGTTAGTCGT-1	4
NC_OS.C.33.BX_ACGATCATCGCTCCTA-1	3
NC_OS.C.33.BX_ACGATGTCAGGTTCGC-1	1
NC_OS.C.33.BX_ACGATGTCATGTTTGG-1	4
NC_OS.C.33.BX_ACGATGTGTTGGGATG-1	1
NC_OS.C.33.BX_ACGATGTTCTTGCAGA-1	5
NC_OS.C.33.BX_ACGATGTTCTTTCAGT-1	4
NC_OS.C.33.BX_ACGCACGCACCCATAA-1	4
NC_OS.C.33.BX_ACGCACGCAGAACGCA-1	4
NC_OS.C.33.BX_ACGCACGGTACGGTTT-1	1
NC_OS.C.33.BX_ACGCACGGTAGAGGAA-1	2
NC_OS.C.33.BX_ACGCACGGTTCGGCCA-1	7
NC_OS.C.33.BX_ACGGAAGAGAGTACCG-1	3
NC_OS.C.33.BX_ACGGGTCAGGGCAGAG-1	2
NC_OS.C.33.BX_ACGGGTCCAGTCTACA-1	1
NC_OS.C.33.BX_ACGGTCGTCATGAGTC-1	2
NC_OS.C.33.BX_ACGGTTACATGCCATA-1	3
NC_OS.C.33.BX_ACGGTTAGTCACAGAG-1	3
NC_OS.C.33.BX_ACGGTTATCGTGTGGC-1	0
NC_OS.C.33.BX_ACGTAACAGTTGGGAC-1	4
NC_OS.C.33.BX_ACGTACAAGCCAGTAG-1	10
NC_OS.C.33.BX_ACGTACAAGCCTCTCT-1	1
NC_OS.C.33.BX_ACGTACATCCATAAGC-1	4
NC_OS.C.33.BX_ACGTAGTGTATCTCGA-1	6
NC_OS.C.33.BX_ACGTCCTAGATTAGCA-1	6
NC_OS.C.33.BX_ACGTCCTAGTTGGCTT-1	3
NC_OS.C.33.BX_ACGTCCTCAGTCCGTG-1	4
NC_OS.C.33.BX_ACGTCCTGTTACCCAA-1	4
NC_OS.C.33.BX_ACGTTCCAGGTCGACA-1	1
NC_OS.C.33.BX_ACGTTCCCACTGATTG-1	4
NC_OS.C.33.BX_ACGTTCCGTAGGGAGG-1	10
NC_OS.C.33.BX_ACGTTCCTCACTCCGT-1	4
NC_OS.C.33.BX_ACTACGAAGCTGTACT-1	2
NC_OS.C.33.BX_ACTACGACAGGAATAT-1	1
NC_OS.C.33.BX_ACTACGAGTACCAGAG-1	0
NC_OS.C.33.BX_ACTATCTAGGAAAGGT-1	1
NC_OS.C.33.BX_ACTATCTTCAATGTCG-1	2
NC_OS.C.33.BX_ACTATGGGTATGCAAA-1	4
NC_OS.C.33.BX_ACTATGGGTCTTGTCC-1	6
NC_OS.C.33.BX_ACTATTCAGGACTATA-1	0
NC_OS.C.33.BX_ACTATTCAGTAGGATT-1	1
NC_OS.C.33.BX_ACTATTCTCGAGTACT-1	3
NC_OS.C.33.BX_ACTATTCTCGCGATCG-1	1
NC_OS.C.33.BX_ACTCCCACACACACTA-1	1
NC_OS.C.33.BX_ACTCCCAGTAGACAGC-1	4
NC_OS.C.33.BX_ACTCCCAGTCTTCCGT-1	0
NC_OS.C.33.BX_ACTCTCGCAGGCAATG-1	4
NC_OS.C.33.BX_ACTGATGCACGAAGAC-1	4
NC_OS.C.33.BX_ACTGATGGTATCTCGA-1	0
NC_OS.C.33.BX_ACTGCAACAACTCGTA-1	4
NC_OS.C.33.BX_ACTGCAACATGATGCT-1	10
NC_OS.C.33.BX_ACTGCAATCCAACCGG-1	10
NC_OS.C.33.BX_ACTGCAATCCCTCGTA-1	4
NC_OS.C.33.BX_ACTGTCCAGCAATAGT-1	3
NC_OS.C.33.BX_ACTGTCCAGCCGCACT-1	4
NC_OS.C.33.BX_ACTGTCCAGCCTCTGG-1	4
NC_OS.C.33.BX_ACTGTCCAGCGCCGTT-1	2
NC_OS.C.33.BX_ACTGTCCAGGATGTTA-1	1
NC_OS.C.33.BX_ACTGTGAAGACATAGT-1	4
NC_OS.C.33.BX_ACTGTGAAGCGGTATG-1	4
NC_OS.C.33.BX_ACTGTGACATCAGCGC-1	1
NC_OS.C.33.BX_ACTGTGAGTGGGATTG-1	10
NC_OS.C.33.BX_ACTTAGGCAGCCTATA-1	4
NC_OS.C.33.BX_ACTTAGGGTATCGATC-1	4
NC_OS.C.33.BX_ACTTAGGGTCTCTCAC-1	4
NC_OS.C.33.BX_ACTTAGGGTTATTCTC-1	4
NC_OS.C.33.BX_ACTTATCAGAAACCAT-1	0
NC_OS.C.33.BX_ACTTATCAGCACTCTA-1	2
NC_OS.C.33.BX_ACTTATCTCCGAGAAG-1	4
NC_OS.C.33.BX_ACTTATCTCCTTACCG-1	1
NC_OS.C.33.BX_ACTTATCTCTCAGAAC-1	1
NC_OS.C.33.BX_ACTTCCGTCACTTCTA-1	8
NC_OS.C.33.BX_ACTTCGCAGTCGCTAT-1	4
NC_OS.C.33.BX_ACTTCGCCATTCACAG-1	4
NC_OS.C.33.BX_ACTTCGCTCAAGTAAG-1	1
NC_OS.C.33.BX_ACTTCGCTCCTGCCAT-1	16
NC_OS.C.33.BX_ACTTTGTAGAGGTTTA-1	0
NC_OS.C.33.BX_ACTTTGTGTACCTATG-1	0
NC_OS.C.33.BX_ACTTTGTTCTTAGCAG-1	4
NC_OS.C.33.BX_AGAAATGCAAGTGACG-1	1
NC_OS.C.33.BX_AGAAATGGTGTATCCA-1	10
NC_OS.C.33.BX_AGAACAAGTCAAATCC-1	3
NC_OS.C.33.BX_AGAACAATCCCTTGTG-1	4
NC_OS.C.33.BX_AGAACCTAGTCACTAC-1	4
NC_OS.C.33.BX_AGAACCTTCAAGCCAT-1	4
NC_OS.C.33.BX_AGAACCTTCTATTGTC-1	1
NC_OS.C.33.BX_AGAAGCGAGCATGATA-1	3
NC_OS.C.33.BX_AGAAGCGAGTGCCTCG-1	4
NC_OS.C.33.BX_AGAAGCGGTGACCGAA-1	4
NC_OS.C.33.BX_AGAAGTACAGAGATTA-1	0
NC_OS.C.33.BX_AGAAGTAGTTAATGAG-1	3
NC_OS.C.33.BX_AGAAGTATCTAGCAAC-1	4
NC_OS.C.33.BX_AGACAAACAATAAGGT-1	8
NC_OS.C.33.BX_AGACAAAGTAGAATAC-1	0
NC_OS.C.33.BX_AGACAAAGTCGAATTC-1	10
NC_OS.C.33.BX_AGACACTAGGTTGGTG-1	0
NC_OS.C.33.BX_AGACAGGCAATGTTGC-1	3
NC_OS.C.33.BX_AGACCATCATCTGGGC-1	4
NC_OS.C.33.BX_AGACCATTCCGTAATG-1	1
NC_OS.C.33.BX_AGACCCGAGACATACA-1	4
NC_OS.C.33.BX_AGACCCGCACATTCTT-1	4
NC_OS.C.33.BX_AGACCCGTCATACGAC-1	4
NC_OS.C.33.BX_AGAGAATCACCCAACG-1	6
NC_OS.C.33.BX_AGAGAGCAGGACGCTA-1	4
NC_OS.C.33.BX_AGAGAGCAGGGCAGGA-1	1
NC_OS.C.33.BX_AGAGAGCCAACTCCCT-1	1
NC_OS.C.33.BX_AGAGAGCCAGCTACCG-1	10
NC_OS.C.33.BX_AGAGAGCGTGCGGCTT-1	4
NC_OS.C.33.BX_AGAGCAGCAACCGTGC-1	10
NC_OS.C.33.BX_AGAGCAGGTGGAGAAA-1	4
NC_OS.C.33.BX_AGAGCAGGTTGCCAAT-1	10
NC_OS.C.33.BX_AGAGCAGTCTATACGG-1	1
NC_OS.C.33.BX_AGAGCAGTCTGCAGCG-1	4
NC_OS.C.33.BX_AGAGCCCAGGATGCGT-1	0
NC_OS.C.33.BX_AGAGCCCTCAACCTCC-1	1
NC_OS.C.33.BX_AGAGCCCTCTGCGATA-1	4
NC_OS.C.33.BX_AGATAGACATAATGCC-1	4
NC_OS.C.33.BX_AGATAGAGTGTATTCG-1	1
NC_OS.C.33.BX_AGATAGAGTTGTTGTG-1	0
NC_OS.C.33.BX_AGATCCATCATGCCGG-1	4
NC_OS.C.33.BX_AGATCGTCAGAAATTG-1	1
NC_OS.C.33.BX_AGATCGTCAGAAGCGT-1	1
NC_OS.C.33.BX_AGATCGTTCAGGGATG-1	1
NC_OS.C.33.BX_AGATGAAGTTTGGAGG-1	1
NC_OS.C.33.BX_AGATGCTCAAGCGGAT-1	5
NC_OS.C.33.BX_AGATGCTGTCTCAGAT-1	4
NC_OS.C.33.BX_AGATGCTGTTAGAAAC-1	4
NC_OS.C.33.BX_AGCATCACATAACTCG-1	1
NC_OS.C.33.BX_AGCCAATCAATCACGT-1	6
NC_OS.C.33.BX_AGCCAATCAGCCTTCT-1	3
NC_OS.C.33.BX_AGCCAATTCCCAGGAC-1	4
NC_OS.C.33.BX_AGCCACGAGGAACATT-1	4
NC_OS.C.33.BX_AGCCACGGTCGTTTCC-1	4
NC_OS.C.33.BX_AGCCACGTCGGTTCAA-1	4
NC_OS.C.33.BX_AGCCAGCGTGTTCATG-1	2
NC_OS.C.33.BX_AGCCAGCTCTCTCCGA-1	4
NC_OS.C.33.BX_AGCGATTAGAATCCCT-1	1
NC_OS.C.33.BX_AGCGCCAAGGTGCCTC-1	4
NC_OS.C.33.BX_AGCGCCAAGGTTCCGC-1	10
NC_OS.C.33.BX_AGCGCCATCTGTAAGC-1	4
NC_OS.C.33.BX_AGCGCTGTCCATCAGA-1	4
NC_OS.C.33.BX_AGCGTATAGAGTCCGA-1	1
NC_OS.C.33.BX_AGCGTCGCACCGAATT-1	4
NC_OS.C.33.BX_AGCGTCGGTATCGGTT-1	1
NC_OS.C.33.BX_AGCTCAAAGCAGCAGT-1	1
NC_OS.C.33.BX_AGCTCAACACAACCGC-1	8
NC_OS.C.33.BX_AGCTCAACACCATTCC-1	2
NC_OS.C.33.BX_AGCTCAAGTCAACGCC-1	4
NC_OS.C.33.BX_AGCTCAAGTGCGAACA-1	4
NC_OS.C.33.BX_AGCTCAATCTAACGCA-1	1
NC_OS.C.33.BX_AGCTTCCAGAGTACCG-1	3
NC_OS.C.33.BX_AGCTTCCCAATGAACA-1	4
NC_OS.C.33.BX_AGCTTCCGTTAAGAAC-1	4
NC_OS.C.33.BX_AGGAAATGTCCGAAAG-1	4
NC_OS.C.33.BX_AGGACGAAGTAGGAAG-1	4
NC_OS.C.33.BX_AGGACGACAAACTGCT-1	4
NC_OS.C.33.BX_AGGACGACACCAATTG-1	1
NC_OS.C.33.BX_AGGACGAGTCTTTATC-1	1
NC_OS.C.33.BX_AGGACGAGTGGCTACC-1	10
NC_OS.C.33.BX_AGGACTTAGCTTCATG-1	4
NC_OS.C.33.BX_AGGAGGTCAACGATTC-1	4
NC_OS.C.33.BX_AGGAGGTTCTGCGTCT-1	4
NC_OS.C.33.BX_AGGATAAAGATGGTCG-1	4
NC_OS.C.33.BX_AGGATAACACTACTTT-1	0
NC_OS.C.33.BX_AGGATCTAGATGCGAC-1	4
NC_OS.C.33.BX_AGGATCTAGGAAGTAG-1	4
NC_OS.C.33.BX_AGGATCTCAAGACGAC-1	3
NC_OS.C.33.BX_AGGCATTCAAATCAGA-1	4
NC_OS.C.33.BX_AGGCATTGTCGCATTA-1	1
NC_OS.C.33.BX_AGGCATTGTTATGTGC-1	0
NC_OS.C.33.BX_AGGCCACGTAACTGCT-1	3
NC_OS.C.33.BX_AGGCCACGTCGTGGAA-1	4
NC_OS.C.33.BX_AGGCCACTCCACGGGT-1	8
NC_OS.C.33.BX_AGGCTGCAGCCGATAG-1	1
NC_OS.C.33.BX_AGGCTGCGTTAGAGAT-1	4
NC_OS.C.33.BX_AGGCTGCTCATATGGC-1	1
NC_OS.C.33.BX_AGGCTGCTCGTGGCTG-1	4
NC_OS.C.33.BX_AGGCTGCTCGTGTTCC-1	4
NC_OS.C.33.BX_AGGGAGTCATAACTCG-1	6
NC_OS.C.33.BX_AGGGAGTGTGTTGCCG-1	0
NC_OS.C.33.BX_AGGGAGTTCGTGTGGC-1	3
NC_OS.C.33.BX_AGGGCCTAGAGGCGGA-1	4
NC_OS.C.33.BX_AGGGCCTTCGCCTTTG-1	6
NC_OS.C.33.BX_AGGGCTCCACGACGCT-1	0
NC_OS.C.33.BX_AGGGCTCCATCCGGCA-1	4
NC_OS.C.33.BX_AGGGTCCAGGCAGTCA-1	4
NC_OS.C.33.BX_AGGGTCCCACGACGTC-1	1
NC_OS.C.33.BX_AGGGTCCCACGTAACT-1	6
NC_OS.C.33.BX_AGGGTCCCAGGAGGAG-1	1
NC_OS.C.33.BX_AGGGTCCGTCGCATCG-1	3
NC_OS.C.33.BX_AGGGTGACATCGCCTT-1	0
NC_OS.C.33.BX_AGGGTGAGTTCAACGT-1	1
NC_OS.C.33.BX_AGGGTGATCCGGACTG-1	4
NC_OS.C.33.BX_AGGGTTTTCATGCCAA-1	1
NC_OS.C.33.BX_AGGTAGGGTGTGTGTT-1	4
NC_OS.C.33.BX_AGGTCATTCGCAATTG-1	4
NC_OS.C.33.BX_AGGTGTTAGTACAGAT-1	10
NC_OS.C.33.BX_AGGTGTTGTTAGAAGT-1	4
NC_OS.C.33.BX_AGGTGTTTCCTGTACC-1	3
NC_OS.C.33.BX_AGGTTGTTCTACTATC-1	1
NC_OS.C.33.BX_AGTAACCGTAGCGCTC-1	1
NC_OS.C.33.BX_AGTAACCTCATCCTGC-1	0
NC_OS.C.33.BX_AGTACCAAGAAGTCTA-1	0
NC_OS.C.33.BX_AGTACCAAGGTCTACT-1	1
NC_OS.C.33.BX_AGTACCAAGTCACGAG-1	4
NC_OS.C.33.BX_AGTACCAGTGACTCGC-1	0
NC_OS.C.33.BX_AGTACTGGTCCCTCAT-1	0
NC_OS.C.33.BX_AGTAGCTAGCGATGCA-1	1
NC_OS.C.33.BX_AGTAGCTAGTGAGGTC-1	4
NC_OS.C.33.BX_AGTAGCTCAGGCACTC-1	1
NC_OS.C.33.BX_AGTAGCTTCCCTCATG-1	4
NC_OS.C.33.BX_AGTAGCTTCTGAGCAT-1	0
NC_OS.C.33.BX_AGTAGTCCAAATGGCG-1	0
NC_OS.C.33.BX_AGTAGTCCACAATGTC-1	1
NC_OS.C.33.BX_AGTAGTCTCGGACTTA-1	1
NC_OS.C.33.BX_AGTAGTCTCTTTCTAG-1	4
NC_OS.C.33.BX_AGTCAACAGCTCACTA-1	3
NC_OS.C.33.BX_AGTCAACAGCTCGTGC-1	4
NC_OS.C.33.BX_AGTCAACGTCCCGTGA-1	0
NC_OS.C.33.BX_AGTCACAAGCATACTC-1	4
NC_OS.C.33.BX_AGTCACAGTCCGTTTC-1	6
NC_OS.C.33.BX_AGTCATGCAGGGATAC-1	0
NC_OS.C.33.BX_AGTCATGTCACCGACG-1	3
NC_OS.C.33.BX_AGTCTCCAGATCCCGC-1	2
NC_OS.C.33.BX_AGTCTCCTCCCTTGGT-1	1
NC_OS.C.33.BX_AGTGACTAGAATAACC-1	3
NC_OS.C.33.BX_AGTGACTTCGTACCTC-1	0
NC_OS.C.33.BX_AGTGACTTCTCCACTG-1	4
NC_OS.C.33.BX_AGTGATCAGAATCTAG-1	3
NC_OS.C.33.BX_AGTGATCAGTCGAGGT-1	0
NC_OS.C.33.BX_AGTGCCGCAGCATACT-1	0
NC_OS.C.33.BX_AGTGCCGCATTGCCTC-1	0
NC_OS.C.33.BX_AGTGCCGGTATGCGTT-1	4
NC_OS.C.33.BX_AGTGCCGTCAGAGCGA-1	4
NC_OS.C.33.BX_AGTGTTGAGCCTGAGA-1	2
NC_OS.C.33.BX_AGTGTTGCACTCATAG-1	3
NC_OS.C.33.BX_AGTTAGCGTATGGGAC-1	4
NC_OS.C.33.BX_AGTTCCCCAGACGGAT-1	4
NC_OS.C.33.BX_AGTTCCCTCCTTGGAA-1	4
NC_OS.C.33.BX_AGTTCGATCTGCCTGT-1	4
NC_OS.C.33.BX_AGTTCGATCTTGGTGA-1	0
NC_OS.C.33.BX_ATACCGAAGGATATAC-1	4
NC_OS.C.33.BX_ATACCGAAGGCATGGT-1	1
NC_OS.C.33.BX_ATACCGAGTGTAAATG-1	4
NC_OS.C.33.BX_ATACCGATCCTACCAC-1	1
NC_OS.C.33.BX_ATACCTTGTAGAGACC-1	1
NC_OS.C.33.BX_ATACTTCCAAATGAAC-1	1
NC_OS.C.33.BX_ATACTTCCAGCTCCTT-1	1
NC_OS.C.33.BX_ATACTTCCAGGGACTA-1	2
NC_OS.C.33.BX_ATACTTCGTACCACGC-1	4
NC_OS.C.33.BX_ATACTTCGTGTCATCA-1	4
NC_OS.C.33.BX_ATAGACCAGCAAGCCA-1	0
NC_OS.C.33.BX_ATAGACCGTTGTAAAG-1	10
NC_OS.C.33.BX_ATAGACCTCGCCGATG-1	4
NC_OS.C.33.BX_ATAGACCTCTTCCGTG-1	0
NC_OS.C.33.BX_ATAGAGAAGAGGGCGA-1	4
NC_OS.C.33.BX_ATAGAGACACCAGCCA-1	4
NC_OS.C.33.BX_ATAGAGACAGTAGAAT-1	0
NC_OS.C.33.BX_ATAGAGAGTACGGGAT-1	0
NC_OS.C.33.BX_ATAGGCTAGACACACG-1	1
NC_OS.C.33.BX_ATAGGCTAGAGTTGAT-1	4
NC_OS.C.33.BX_ATAGGCTGTCTGTCCT-1	1
NC_OS.C.33.BX_ATATCCTGTAACGGTG-1	1
NC_OS.C.33.BX_ATATCCTTCTCCAATT-1	4
NC_OS.C.33.BX_ATCACAGAGACGCTCC-1	4
NC_OS.C.33.BX_ATCACAGCATATAGCC-1	1
NC_OS.C.33.BX_ATCACGAAGTCACTAC-1	10
NC_OS.C.33.BX_ATCACGAAGTGCAGGT-1	3
NC_OS.C.33.BX_ATCACGACAACACGTT-1	4
NC_OS.C.33.BX_ATCACGACAAGGTCAG-1	4
NC_OS.C.33.BX_ATCACGACATGGACAG-1	10
NC_OS.C.33.BX_ATCACGATCCTGTTGC-1	4
NC_OS.C.33.BX_ATCACTTTCCGCCTAT-1	1
NC_OS.C.33.BX_ATCAGGTAGATACTGA-1	1
NC_OS.C.33.BX_ATCAGGTTCACACCCT-1	10
NC_OS.C.33.BX_ATCAGGTTCTAGGCCG-1	4
NC_OS.C.33.BX_ATCATTCCAAGCGAAC-1	8
NC_OS.C.33.BX_ATCATTCCATGGCCCA-1	2
NC_OS.C.33.BX_ATCATTCGTACCATAC-1	0
NC_OS.C.33.BX_ATCCACCAGAGCAGAA-1	4
NC_OS.C.33.BX_ATCCACCAGGTGCCAA-1	0
NC_OS.C.33.BX_ATCCACCCACCAATTG-1	4
NC_OS.C.33.BX_ATCCACCCATCTAGAC-1	16
NC_OS.C.33.BX_ATCCACCTCACATACG-1	6
NC_OS.C.33.BX_ATCCACCTCTCTTAAC-1	1
NC_OS.C.33.BX_ATCCATTCAAATGGCG-1	1
NC_OS.C.33.BX_ATCCATTGTGAACGGT-1	4
NC_OS.C.33.BX_ATCCATTGTGCCTAAT-1	10
NC_OS.C.33.BX_ATCCCTGAGTGGTGAC-1	4
NC_OS.C.33.BX_ATCCCTGCACCTTCCA-1	3
NC_OS.C.33.BX_ATCCCTGTCTGACGCG-1	4
NC_OS.C.33.BX_ATCCGTCCAGAGGCTA-1	10
NC_OS.C.33.BX_ATCCGTCGTCAGGAGT-1	1
NC_OS.C.33.BX_ATCCTATCATCCAACA-1	1
NC_OS.C.33.BX_ATCCTATGTGAGTAGC-1	4
NC_OS.C.33.BX_ATCCTATGTTAGAAAC-1	0
NC_OS.C.33.BX_ATCGATGTCCACTTTA-1	4
NC_OS.C.33.BX_ATCGCCTAGACTCGAG-1	4
NC_OS.C.33.BX_ATCGCCTGTAAGAACT-1	10
NC_OS.C.33.BX_ATCGCCTTCGCAAGAG-1	4
NC_OS.C.33.BX_ATCGGATAGACAGTCG-1	4
NC_OS.C.33.BX_ATCGGATAGCAACTCT-1	4
NC_OS.C.33.BX_ATCGGATAGCGTGCTC-1	4
NC_OS.C.33.BX_ATCGGATAGTCTTCCC-1	4
NC_OS.C.33.BX_ATCGGATGTCCGACGT-1	4
NC_OS.C.33.BX_ATCGGATTCTCTATGT-1	8
NC_OS.C.33.BX_ATCGGCGAGCCTCTCT-1	4
NC_OS.C.33.BX_ATCGGCGAGGTGCATG-1	3
NC_OS.C.33.BX_ATCGGCGTCAAGTAAG-1	3
NC_OS.C.33.BX_ATCGGCGTCAGCCTTC-1	4
NC_OS.C.33.BX_ATCGTAGCATCGTCCT-1	3
NC_OS.C.33.BX_ATCGTAGTCGATAACC-1	1
NC_OS.C.33.BX_ATCGTCCCAGCCGTTG-1	4
NC_OS.C.33.BX_ATCGTCCTCCATTCGC-1	1
NC_OS.C.33.BX_ATCGTGAAGAGCATCG-1	4
NC_OS.C.33.BX_ATCGTGAAGGAGAATG-1	1
NC_OS.C.33.BX_ATCGTGAAGGTCATCT-1	1
NC_OS.C.33.BX_ATCGTGAGTGTACATC-1	4
NC_OS.C.33.BX_ATCTCTAGTACGGGAT-1	1
NC_OS.C.33.BX_ATCTCTAGTTCCTAAG-1	3
NC_OS.C.33.BX_ATCTCTATCATGAGGG-1	3
NC_OS.C.33.BX_ATCTTCATCCTGCCAT-1	4
NC_OS.C.33.BX_ATGAAAGAGGACAGCT-1	4
NC_OS.C.33.BX_ATGAAAGGTTGTTGCA-1	4
NC_OS.C.33.BX_ATGACCAAGAGCTGCA-1	4
NC_OS.C.33.BX_ATGAGGGAGGTACAAT-1	0
NC_OS.C.33.BX_ATGAGGGCACTTGGGC-1	1
NC_OS.C.33.BX_ATGAGGGGTCATAAAG-1	0
NC_OS.C.33.BX_ATGAGGGTCAGAGCAG-1	4
NC_OS.C.33.BX_ATGAGTCAGGTCGAGT-1	1
NC_OS.C.33.BX_ATGAGTCCACATGACT-1	4
NC_OS.C.33.BX_ATGAGTCGTACCAATC-1	4
NC_OS.C.33.BX_ATGAGTCGTGAGATAT-1	10
NC_OS.C.33.BX_ATGATCGAGGTAATCA-1	10
NC_OS.C.33.BX_ATGATCGCATCCGGCA-1	0
NC_OS.C.33.BX_ATGATCGCATCTTTCA-1	0
NC_OS.C.33.BX_ATGCATGAGGCAGTCA-1	4
NC_OS.C.33.BX_ATGCCTCAGTAAACAC-1	4
NC_OS.C.33.BX_ATGCCTCAGTATGATG-1	4
NC_OS.C.33.BX_ATGCCTCCAAATTGCC-1	4
NC_OS.C.33.BX_ATGCCTCCAAGCGATG-1	1
NC_OS.C.33.BX_ATGCCTCGTGGAGGTT-1	4
NC_OS.C.33.BX_ATGGAGGGTAGTCACT-1	4
NC_OS.C.33.BX_ATGGAGGGTCTTGCGG-1	1
NC_OS.C.33.BX_ATGGGAGTCGTGGTAT-1	10
NC_OS.C.33.BX_ATGGGTTTCCACTGGG-1	1
NC_OS.C.33.BX_ATGGTTGCATCTCCCA-1	3
NC_OS.C.33.BX_ATGTCCCCATCCGTGG-1	1
NC_OS.C.33.BX_ATGTCCCGTGACATCT-1	10
NC_OS.C.33.BX_ATGTCTTGTGTTCGAT-1	3
NC_OS.C.33.BX_ATGTCTTTCCTCCACA-1	1
NC_OS.C.33.BX_ATTACCTAGCATACTC-1	1
NC_OS.C.33.BX_ATTACCTCACAACGCC-1	4
NC_OS.C.33.BX_ATTACCTCAGTCGAGA-1	1
NC_OS.C.33.BX_ATTACCTGTTCGGTAT-1	4
NC_OS.C.33.BX_ATTACCTTCGGTAGGA-1	1
NC_OS.C.33.BX_ATTACTCAGACGCCCT-1	3
NC_OS.C.33.BX_ATTACTCAGTGTTCAC-1	3
NC_OS.C.33.BX_ATTACTCCACACCTTC-1	4
NC_OS.C.33.BX_ATTACTCGTTTCGATG-1	10
NC_OS.C.33.BX_ATTATCCAGTACTCGT-1	1
NC_OS.C.33.BX_ATTATCCCACTACACA-1	4
NC_OS.C.33.BX_ATTATCCCAGGACTAG-1	1
NC_OS.C.33.BX_ATTATCCTCATAGCAC-1	2
NC_OS.C.33.BX_ATTCACTAGATTCGAA-1	4
NC_OS.C.33.BX_ATTCACTGTAAGGTCG-1	4
NC_OS.C.33.BX_ATTCACTGTGGGATTG-1	4
NC_OS.C.33.BX_ATTCACTTCACCGGGT-1	4
NC_OS.C.33.BX_ATTCACTTCTTCTGGC-1	4
NC_OS.C.33.BX_ATTCATCGTTATGTGC-1	3
NC_OS.C.33.BX_ATTCATCTCATGCCAA-1	4
NC_OS.C.33.BX_ATTCCATGTACCGGCT-1	4
NC_OS.C.33.BX_ATTCCCGAGAGTTCGG-1	3
NC_OS.C.33.BX_ATTCCCGAGCAATAAC-1	4
NC_OS.C.33.BX_ATTCCCGCATGTTACG-1	3
NC_OS.C.33.BX_ATTCCCGTCCACGTAA-1	4
NC_OS.C.33.BX_ATTCCTAAGAAAGCGA-1	1
NC_OS.C.33.BX_ATTCCTAGTGAGTAGC-1	0
NC_OS.C.33.BX_ATTCCTAGTTTGATCG-1	1
NC_OS.C.33.BX_ATTCGTTAGTTGAAAC-1	3
NC_OS.C.33.BX_ATTCGTTTCCGAGCTG-1	4
NC_OS.C.33.BX_ATTCTACTCAACACGT-1	1
NC_OS.C.33.BX_ATTCTTGAGCGTTACT-1	4
NC_OS.C.33.BX_ATTCTTGCATGGCTAT-1	1
NC_OS.C.33.BX_ATTCTTGTCCACAGGC-1	0
NC_OS.C.33.BX_ATTGGGTGTGTCCGTG-1	4
NC_OS.C.33.BX_ATTGTTCCAGCTGTAT-1	4
NC_OS.C.33.BX_ATTGTTCGTAACTAAG-1	4
NC_OS.C.33.BX_ATTGTTCGTGTCTTAG-1	1
NC_OS.C.33.BX_ATTGTTCTCAACCGAT-1	4
NC_OS.C.33.BX_ATTGTTCTCAATCCAG-1	8
NC_OS.C.33.BX_ATTGTTCTCCTATGGA-1	4
NC_OS.C.33.BX_ATTTACCAGGCGTCCT-1	4
NC_OS.C.33.BX_ATTTACCAGTGCAGCA-1	1
NC_OS.C.33.BX_ATTTCACAGTCCTGCG-1	10
NC_OS.C.33.BX_ATTTCACGTTCCGCAG-1	4
NC_OS.C.33.BX_ATTTCACTCTGCCTGT-1	2
NC_OS.C.33.BX_ATTTCTGCACCTAAAC-1	3
NC_OS.C.33.BX_ATTTCTGCATCTTTCA-1	8
NC_OS.C.33.BX_ATTTCTGTCACTTGTT-1	4
NC_OS.C.33.BX_CAAAGAAAGCGTACAG-1	4
NC_OS.C.33.BX_CAAAGAATCATGGGAG-1	4
NC_OS.C.33.BX_CAAAGAATCGGTCAGC-1	10
NC_OS.C.33.BX_CAACAACAGCTTTCTT-1	4
NC_OS.C.33.BX_CAACAACCATGGATCT-1	0
NC_OS.C.33.BX_CAACAACTCAGCAGAG-1	7
NC_OS.C.33.BX_CAACAACTCCCGAGTG-1	0
NC_OS.C.33.BX_CAACAACTCCTGTTAT-1	4
NC_OS.C.33.BX_CAACAGTAGACCAAAT-1	4
NC_OS.C.33.BX_CAACAGTAGGCACTCC-1	4
NC_OS.C.33.BX_CAACAGTAGGCTAGCA-1	3
NC_OS.C.33.BX_CAACAGTCAAGCACAG-1	4
NC_OS.C.33.BX_CAACAGTCAATACCCA-1	10
NC_OS.C.33.BX_CAACAGTCATGTTCGA-1	3
NC_OS.C.33.BX_CAACCAAGTACAAACA-1	7
NC_OS.C.33.BX_CAACCTCAGCGCCCAT-1	1
NC_OS.C.33.BX_CAACCTCAGGTATTGA-1	4
NC_OS.C.33.BX_CAACGGCAGCAAATGT-1	1
NC_OS.C.33.BX_CAACGGCCAACGTATC-1	1
NC_OS.C.33.BX_CAACGGCGTATGGTTC-1	2
NC_OS.C.33.BX_CAACGGCTCTACAGGT-1	0
NC_OS.C.33.BX_CAAGACTAGCTAGATA-1	0
NC_OS.C.33.BX_CAAGACTGTGGTCCGT-1	4
NC_OS.C.33.BX_CAAGAGGAGCCATGCC-1	1
NC_OS.C.33.BX_CAAGAGGGTAGTGGCA-1	0
NC_OS.C.33.BX_CAAGCTAAGGGCAGTT-1	4
NC_OS.C.33.BX_CAAGCTACACTGAATC-1	2
NC_OS.C.33.BX_CAAGGGAGTCAAGCCC-1	0
NC_OS.C.33.BX_CAAGGGAGTCAAGTTC-1	4
NC_OS.C.33.BX_CAATACGCAAGACAAT-1	4
NC_OS.C.33.BX_CAATACGCACTGAATC-1	2
NC_OS.C.33.BX_CAATACGCAGCAGTAG-1	1
NC_OS.C.33.BX_CAATACGCAGTCAACT-1	1
NC_OS.C.33.BX_CAATACGCATCTGGGC-1	1
NC_OS.C.33.BX_CAATACGGTAGTCGGA-1	8
NC_OS.C.33.BX_CAATACGTCTGACGCG-1	0
NC_OS.C.33.BX_CAATCGAGTTGCTCGG-1	2
NC_OS.C.33.BX_CAATGACCATGTCTAG-1	4
NC_OS.C.33.BX_CAATGACTCTGCGTCT-1	5
NC_OS.C.33.BX_CAATTTCAGTGTGTTC-1	1
NC_OS.C.33.BX_CAATTTCCAACATCGT-1	4
NC_OS.C.33.BX_CACAACAAGCGCTTCG-1	4
NC_OS.C.33.BX_CACAACAAGTACAGCG-1	4
NC_OS.C.33.BX_CACAACACACACCAGC-1	3
NC_OS.C.33.BX_CACAACACACCTTCCA-1	1
NC_OS.C.33.BX_CACAACATCGCTCATC-1	3
NC_OS.C.33.BX_CACACAAAGAACAGGA-1	8
NC_OS.C.33.BX_CACACAACAAAGGGCT-1	1
NC_OS.C.33.BX_CACACAATCACCTGTC-1	4
NC_OS.C.33.BX_CACAGATCAACAACAA-1	1
NC_OS.C.33.BX_CACAGATTCGCCAACG-1	4
NC_OS.C.33.BX_CACAGGCGTCCTATAG-1	4
NC_OS.C.33.BX_CACAGGCTCAGTGATC-1	1
NC_OS.C.33.BX_CACCAAAAGGGATCAC-1	10
NC_OS.C.33.BX_CACCAAATCTAGCCAA-1	4
NC_OS.C.33.BX_CACCGTTAGGGTAATT-1	1
NC_OS.C.33.BX_CACGAATGTACAGGTG-1	1
NC_OS.C.33.BX_CACGAATTCGCCAACG-1	3
NC_OS.C.33.BX_CACGGGTAGCGCCATC-1	0
NC_OS.C.33.BX_CACGGGTCATCAGCGC-1	1
NC_OS.C.33.BX_CACGGGTGTAGAATAC-1	4
NC_OS.C.33.BX_CACGGGTTCCTAACAG-1	1
NC_OS.C.33.BX_CACGTGGCAACACAGG-1	3
NC_OS.C.33.BX_CACGTGGCACAGCCAC-1	10
NC_OS.C.33.BX_CACGTTCAGATCCAAA-1	4
NC_OS.C.33.BX_CACGTTCGTAGCTGTT-1	4
NC_OS.C.33.BX_CACGTTCGTCATCAGT-1	2
NC_OS.C.33.BX_CACTAAGCAAGCCCAC-1	1
NC_OS.C.33.BX_CACTAAGCATTAGGAA-1	0
NC_OS.C.33.BX_CACTAAGTCTCGTCAC-1	4
NC_OS.C.33.BX_CACTGAACAGCGACAA-1	1
NC_OS.C.33.BX_CACTGAAGTCAATGGG-1	3
NC_OS.C.33.BX_CACTGAATCCCGATCT-1	3
NC_OS.C.33.BX_CACTGAATCCGGCAGT-1	1
NC_OS.C.33.BX_CACTGGGAGAAAGCGA-1	1
NC_OS.C.33.BX_CACTGGGAGGAGGCAG-1	4
NC_OS.C.33.BX_CACTGGGCACCATAAC-1	1
NC_OS.C.33.BX_CACTGGGCAGTAGAGC-1	3
NC_OS.C.33.BX_CACTGGGCATGTTTGG-1	4
NC_OS.C.33.BX_CACTGTCCATTACGGT-1	1
NC_OS.C.33.BX_CACTGTCGTGATGAAT-1	4
NC_OS.C.33.BX_CACTGTCTCAACACGT-1	1
NC_OS.C.33.BX_CACTGTCTCTTTGCAT-1	1
NC_OS.C.33.BX_CACTTCGAGTGATAGT-1	4
NC_OS.C.33.BX_CACTTCGGTAATCAGA-1	1
NC_OS.C.33.BX_CACTTCGGTCTTCGAA-1	3
NC_OS.C.33.BX_CACTTCGTCACCCTTG-1	0
NC_OS.C.33.BX_CACTTCGTCCAAGAGG-1	1
NC_OS.C.33.BX_CAGAGCCGTAAGAACT-1	4
NC_OS.C.33.BX_CAGAGCCTCTAGTTCT-1	0
NC_OS.C.33.BX_CAGATACAGTTGGAAT-1	0
NC_OS.C.33.BX_CAGATACTCCTGGTCT-1	1
NC_OS.C.33.BX_CAGATCACAGACAATA-1	4
NC_OS.C.33.BX_CAGATCAGTCTAGTGT-1	0
NC_OS.C.33.BX_CAGATCAGTTAAGCAA-1	10
NC_OS.C.33.BX_CAGATTGAGCCTCATA-1	4
NC_OS.C.33.BX_CAGATTGAGGTAACTA-1	8
NC_OS.C.33.BX_CAGATTGAGTATAGAC-1	4
NC_OS.C.33.BX_CAGATTGCATTAGGAA-1	1
NC_OS.C.33.BX_CAGCACGGTTTGCAGT-1	4
NC_OS.C.33.BX_CAGCACGTCCGATCGG-1	4
NC_OS.C.33.BX_CAGCAGCAGAATTTGG-1	4
NC_OS.C.33.BX_CAGCAGCAGCGTTGTT-1	4
NC_OS.C.33.BX_CAGCAGCCAGTTCTAG-1	4
NC_OS.C.33.BX_CAGCCAGCACCTGATA-1	3
NC_OS.C.33.BX_CAGCCAGGTTGCGAAG-1	8
NC_OS.C.33.BX_CAGCCAGTCGCCGATG-1	1
NC_OS.C.33.BX_CAGCGTGCAATAGTCC-1	1
NC_OS.C.33.BX_CAGCGTGTCACACGAT-1	4
NC_OS.C.33.BX_CAGGCCAGTCGCACGT-1	10
NC_OS.C.33.BX_CAGGTATAGGCTTAGG-1	2
NC_OS.C.33.BX_CAGGTATAGTGCTCGC-1	1
NC_OS.C.33.BX_CAGTGCGGTTGCATGT-1	0
NC_OS.C.33.BX_CAGTTAGCATACAGCT-1	1
NC_OS.C.33.BX_CAGTTAGGTGGATCGA-1	4
NC_OS.C.33.BX_CAGTTAGTCAAATGCC-1	0
NC_OS.C.33.BX_CAGTTCCGTAACACGG-1	0
NC_OS.C.33.BX_CAGTTCCTCCGGCAGT-1	0
NC_OS.C.33.BX_CATAAGCAGCGACTTT-1	1
NC_OS.C.33.BX_CATAAGCAGTGGCGAT-1	4
NC_OS.C.33.BX_CATACAGAGTTGTCGT-1	2
NC_OS.C.33.BX_CATACAGGTACGGGAT-1	4
NC_OS.C.33.BX_CATACAGGTGTTAACC-1	4
NC_OS.C.33.BX_CATACAGTCAGCCTCT-1	10
NC_OS.C.33.BX_CATACCCAGGGCAGAG-1	4
NC_OS.C.33.BX_CATACCCAGTGGAAAG-1	1
NC_OS.C.33.BX_CATACCCGTCGTACAT-1	8
NC_OS.C.33.BX_CATACCCTCTAGCAAC-1	0
NC_OS.C.33.BX_CATACTTTCTGAACGT-1	0
NC_OS.C.33.BX_CATAGACAGCAACAGC-1	0
NC_OS.C.33.BX_CATAGACAGCACACAG-1	0
NC_OS.C.33.BX_CATAGACGTCTTCTAT-1	1
NC_OS.C.33.BX_CATAGACTCCGACGGT-1	1
NC_OS.C.33.BX_CATCAAGGTTGAATCC-1	1
NC_OS.C.33.BX_CATCCACAGCCAGACA-1	1
NC_OS.C.33.BX_CATCCACCAGGGAATC-1	4
NC_OS.C.33.BX_CATCCACCATCGCTGG-1	4
NC_OS.C.33.BX_CATCCACGTCGCATGC-1	1
NC_OS.C.33.BX_CATCCACGTGACTGAG-1	4
NC_OS.C.33.BX_CATCCACTCCACTTCG-1	1
NC_OS.C.33.BX_CATCCACTCCTGCTAC-1	1
NC_OS.C.33.BX_CATCCCAGTGGCTTGC-1	4
NC_OS.C.33.BX_CATCCGTTCCAAATGC-1	1
NC_OS.C.33.BX_CATCCGTTCGGCGATC-1	1
NC_OS.C.33.BX_CATCGCTAGCAAACAT-1	4
NC_OS.C.33.BX_CATCGCTCACAGTGTT-1	1
NC_OS.C.33.BX_CATCGCTGTACCCGCA-1	1
NC_OS.C.33.BX_CATCGGGAGCACAAAT-1	4
NC_OS.C.33.BX_CATCGGGAGGCATCGA-1	0
NC_OS.C.33.BX_CATCGGGTCTGGAGAG-1	4
NC_OS.C.33.BX_CATCGTCCAATAGAGT-1	0
NC_OS.C.33.BX_CATCGTCGTGACAGCA-1	4
NC_OS.C.33.BX_CATGAGTCATCAGCGC-1	1
NC_OS.C.33.BX_CATGAGTTCACTCACC-1	3
NC_OS.C.33.BX_CATGCAATCAAATGCC-1	3
NC_OS.C.33.BX_CATGCCTAGAGCATAT-1	8
NC_OS.C.33.BX_CATGCCTCAGCGAACA-1	1
NC_OS.C.33.BX_CATGCCTCAGCGTATT-1	4
NC_OS.C.33.BX_CATGCCTCATGTGCCG-1	4
NC_OS.C.33.BX_CATGCGGAGAAGTGTT-1	4
NC_OS.C.33.BX_CATGCTCAGCCTCCAG-1	1
NC_OS.C.33.BX_CATGCTCCAACCGATT-1	4
NC_OS.C.33.BX_CATGCTCCAAGGGCAT-1	4
NC_OS.C.33.BX_CATGCTCCACCCTTGT-1	4
NC_OS.C.33.BX_CATGCTCCATCGGTTA-1	3
NC_OS.C.33.BX_CATGGATAGCGTTACT-1	3
NC_OS.C.33.BX_CATGGATAGTTCCAGT-1	4
NC_OS.C.33.BX_CATGGATCACCAAATC-1	4
NC_OS.C.33.BX_CATGGATCATCGCTGG-1	1
NC_OS.C.33.BX_CATGGATGTATGCGTT-1	4
NC_OS.C.33.BX_CATGGATGTCATGACT-1	1
NC_OS.C.33.BX_CATGGATTCTACGCAA-1	4
NC_OS.C.33.BX_CATGGTAAGGTCCGAA-1	4
NC_OS.C.33.BX_CATGGTAAGTGGCGAT-1	4
NC_OS.C.33.BX_CATGGTACATTGAGGG-1	1
NC_OS.C.33.BX_CATTCATAGACTTGTC-1	0
NC_OS.C.33.BX_CATTCATTCAGCGTCG-1	4
NC_OS.C.33.BX_CATTCCGGTAGCTGCC-1	0
NC_OS.C.33.BX_CATTCCGTCATTACCT-1	1
NC_OS.C.33.BX_CATTCTAAGATACATG-1	0
NC_OS.C.33.BX_CATTCTATCCGGTAGC-1	3
NC_OS.C.33.BX_CATTCTATCGAGATAA-1	3
NC_OS.C.33.BX_CATTGAGGTGACACGA-1	3
NC_OS.C.33.BX_CATTGCCAGATTTGCC-1	2
NC_OS.C.33.BX_CATTGCCAGGAACATT-1	8
NC_OS.C.33.BX_CATTGCCCAAAGGCGT-1	1
NC_OS.C.33.BX_CATTGCCCACGCAAAG-1	2
NC_OS.C.33.BX_CATTGCCGTATCGCTA-1	1
NC_OS.C.33.BX_CATTGCCTCCATTGCC-1	4
NC_OS.C.33.BX_CATTGTTAGGCGATAC-1	10
NC_OS.C.33.BX_CATTGTTCACGGAAGT-1	1
NC_OS.C.33.BX_CATTGTTGTTCTATCT-1	4
NC_OS.C.33.BX_CATTGTTGTTGGGATG-1	2
NC_OS.C.33.BX_CATTGTTTCGCCTAGG-1	0
NC_OS.C.33.BX_CCAAGCGTCATGCATG-1	4
NC_OS.C.33.BX_CCAATGACAATGAACA-1	0
NC_OS.C.33.BX_CCAATTTAGGAAACGA-1	4
NC_OS.C.33.BX_CCAATTTAGTTAGAAC-1	8
NC_OS.C.33.BX_CCAATTTCAAATCAAG-1	1
NC_OS.C.33.BX_CCACAAAAGGCAATGC-1	4
NC_OS.C.33.BX_CCACAAACAAGGCAAC-1	2
NC_OS.C.33.BX_CCACACTGTGAGTTGG-1	4
NC_OS.C.33.BX_CCACACTTCACTTATC-1	3
NC_OS.C.33.BX_CCACACTTCTACTATC-1	1
NC_OS.C.33.BX_CCACCATAGCTATCTG-1	0
NC_OS.C.33.BX_CCACGAGAGAATCGCG-1	3
NC_OS.C.33.BX_CCACGAGCATCGGATT-1	3
NC_OS.C.33.BX_CCACGAGGTGCACGCT-1	4
NC_OS.C.33.BX_CCACGAGTCAGGAACG-1	4
NC_OS.C.33.BX_CCACGTTAGTTGCTGT-1	4
NC_OS.C.33.BX_CCACGTTGTGATGTAA-1	4
NC_OS.C.33.BX_CCACTTGCATCGGAAG-1	1
NC_OS.C.33.BX_CCACTTGCATCGTCCT-1	2
NC_OS.C.33.BX_CCATAAGAGGGTGAAA-1	3
NC_OS.C.33.BX_CCATAAGCACCTGCTT-1	1
NC_OS.C.33.BX_CCATAAGGTACTCGAT-1	4
NC_OS.C.33.BX_CCATAAGTCTCTCCGA-1	4
NC_OS.C.33.BX_CCATCACAGCTACTGT-1	4
NC_OS.C.33.BX_CCATCACAGTCAAGCG-1	1
NC_OS.C.33.BX_CCATCACGTTAGGCCC-1	4
NC_OS.C.33.BX_CCATCACTCTGTCCCA-1	1
NC_OS.C.33.BX_CCCAACTAGTTTGTCG-1	6
NC_OS.C.33.BX_CCCAACTCATGGAATA-1	4
NC_OS.C.33.BX_CCCAACTGTAAGATTG-1	0
NC_OS.C.33.BX_CCCATTGAGACATCCT-1	4
NC_OS.C.33.BX_CCCATTGCAAGGCTTT-1	4
NC_OS.C.33.BX_CCCATTGTCATGGATC-1	8
NC_OS.C.33.BX_CCCATTGTCCGTGTGG-1	2
NC_OS.C.33.BX_CCCATTGTCGGAATTC-1	10
NC_OS.C.33.BX_CCCGAAGCATCGGATT-1	4
NC_OS.C.33.BX_CCCGAAGGTACAAACA-1	1
NC_OS.C.33.BX_CCCGAAGGTTCAGTAC-1	4
NC_OS.C.33.BX_CCCGAAGGTTGACTAC-1	0
NC_OS.C.33.BX_CCCGGAAAGTCATCCA-1	4
NC_OS.C.33.BX_CCCGGAACAAGGCAAC-1	1
NC_OS.C.33.BX_CCCGGAAGTGTAACGG-1	1
NC_OS.C.33.BX_CCCGGAATCACATACG-1	4
NC_OS.C.33.BX_CCCTAACCACAACCGC-1	7
NC_OS.C.33.BX_CCCTAACCACAGCTTA-1	4
NC_OS.C.33.BX_CCCTAACGTACGATCT-1	4
NC_OS.C.33.BX_CCCTAACGTCAGATTC-1	1
NC_OS.C.33.BX_CCCTAACTCCAGCTCT-1	3
NC_OS.C.33.BX_CCCTAACTCTAAGCGT-1	8
NC_OS.C.33.BX_CCCTCAAAGGAACGTC-1	4
NC_OS.C.33.BX_CCCTCAACAGGTTCAT-1	10
NC_OS.C.33.BX_CCCTCAAGTTCAGTAC-1	3
NC_OS.C.33.BX_CCCTCAATCAAATAGG-1	1
NC_OS.C.33.BX_CCCTCTCAGAGGACTC-1	4
NC_OS.C.33.BX_CCCTCTCCACGTAGAG-1	4
NC_OS.C.33.BX_CCCTCTCTCGTGAGAG-1	0
NC_OS.C.33.BX_CCCTCTCTCGTGTCAA-1	4
NC_OS.C.33.BX_CCCTCTCTCTCCGAGG-1	1
NC_OS.C.33.BX_CCCTCTCTCTTCGTGC-1	10
NC_OS.C.33.BX_CCCTGATAGCACGTCC-1	4
NC_OS.C.33.BX_CCCTTAGGTGGCATCC-1	1
NC_OS.C.33.BX_CCCTTAGTCAAAGGAT-1	2
NC_OS.C.33.BX_CCGAACGAGCAGCACA-1	4
NC_OS.C.33.BX_CCGAACGCAACACACT-1	1
NC_OS.C.33.BX_CCGAACGCATCCCACT-1	1
NC_OS.C.33.BX_CCGAACGTCGGCCAAC-1	4
NC_OS.C.33.BX_CCGATCTGTAGTCTTG-1	4
NC_OS.C.33.BX_CCGATCTGTCCTGGGT-1	10
NC_OS.C.33.BX_CCGATGGAGAAATGGG-1	4
NC_OS.C.33.BX_CCGATGGAGAGCAACC-1	1
NC_OS.C.33.BX_CCGATGGTCTCTCGAC-1	2
NC_OS.C.33.BX_CCGCAAGTCCCAAGTA-1	1
NC_OS.C.33.BX_CCGGACAAGAGGTGCT-1	4
NC_OS.C.33.BX_CCGGACAAGGATTACA-1	10
NC_OS.C.33.BX_CCGGACAAGGCTAGCA-1	4
NC_OS.C.33.BX_CCGGACACATGCCGCA-1	1
NC_OS.C.33.BX_CCGGACAGTACCTTCC-1	4
NC_OS.C.33.BX_CCGGGTACAGATTTCG-1	1
NC_OS.C.33.BX_CCGGGTACATGATGCT-1	10
NC_OS.C.33.BX_CCGGGTAGTTCCGCTT-1	0
NC_OS.C.33.BX_CCGGGTATCGTCTCAC-1	1
NC_OS.C.33.BX_CCGGTAGAGCGTGCCT-1	4
NC_OS.C.33.BX_CCGGTAGCAAATCGTC-1	10
NC_OS.C.33.BX_CCGGTAGCAGCGTGCT-1	0
NC_OS.C.33.BX_CCGGTGATCACATCAG-1	4
NC_OS.C.33.BX_CCGGTGATCGCCAACG-1	4
NC_OS.C.33.BX_CCGTAGGAGTCCTGTA-1	1
NC_OS.C.33.BX_CCGTAGGTCGGCTATA-1	1
NC_OS.C.33.BX_CCGTGAGAGTGTTGTC-1	4
NC_OS.C.33.BX_CCGTTCAAGATCCTAC-1	1
NC_OS.C.33.BX_CCGTTCAAGTCTACCA-1	4
NC_OS.C.33.BX_CCGTTCACAGCGAACA-1	4
NC_OS.C.33.BX_CCGTTCAGTAATGCTC-1	4
NC_OS.C.33.BX_CCGTTCAGTATCAAGA-1	1
NC_OS.C.33.BX_CCGTTCAGTCGAACAG-1	4
NC_OS.C.33.BX_CCGTTCAGTCTGCGCA-1	1
NC_OS.C.33.BX_CCTAACCAGTTCCGTA-1	6
NC_OS.C.33.BX_CCTAACCGTTGTCTAG-1	3
NC_OS.C.33.BX_CCTAAGAAGAATCGAT-1	1
NC_OS.C.33.BX_CCTAAGAAGCCGGAAT-1	4
NC_OS.C.33.BX_CCTAAGAAGCTCGCAC-1	4
NC_OS.C.33.BX_CCTAAGACACTTGTCC-1	4
NC_OS.C.33.BX_CCTAAGAGTAAGATAC-1	10
NC_OS.C.33.BX_CCTAAGAGTGTTCCAA-1	4
NC_OS.C.33.BX_CCTAAGATCTCTCCGA-1	4
NC_OS.C.33.BX_CCTACGTCACCAGCTG-1	4
NC_OS.C.33.BX_CCTACGTCATGTGGTT-1	4
NC_OS.C.33.BX_CCTACGTGTAAGGCCA-1	1
NC_OS.C.33.BX_CCTACGTGTACGTGAG-1	4
NC_OS.C.33.BX_CCTACGTGTTAGGCTT-1	1
NC_OS.C.33.BX_CCTATCGCAAGTCCCG-1	4
NC_OS.C.33.BX_CCTCAACCAGCATTGT-1	4
NC_OS.C.33.BX_CCTCAACCATTGCTTT-1	4
NC_OS.C.33.BX_CCTCACATCTAAGAAG-1	2
NC_OS.C.33.BX_CCTCAGTAGCACACAG-1	1
NC_OS.C.33.BX_CCTCAGTAGTTGGAGC-1	4
NC_OS.C.33.BX_CCTCAGTGTAAGATAC-1	4
NC_OS.C.33.BX_CCTCAGTTCCCGAGTG-1	1
NC_OS.C.33.BX_CCTCATGCACGACAGA-1	3
NC_OS.C.33.BX_CCTCATGCATCAGCTA-1	8
NC_OS.C.33.BX_CCTCCAAGTCGAGTGA-1	4
NC_OS.C.33.BX_CCTCCAAGTTAGGCTT-1	4
NC_OS.C.33.BX_CCTCCAATCACTAGCA-1	8
NC_OS.C.33.BX_CCTCCAATCTCTATAC-1	1
NC_OS.C.33.BX_CCTCCTCGTGAACGGT-1	4
NC_OS.C.33.BX_CCTCCTCGTGTGCCTG-1	1
NC_OS.C.33.BX_CCTCTAGAGGATTCAA-1	4
NC_OS.C.33.BX_CCTCTAGCAGCCCACA-1	1
NC_OS.C.33.BX_CCTCTCCAGCATTTCG-1	1
NC_OS.C.33.BX_CCTCTCCTCGCAATGT-1	2
NC_OS.C.33.BX_CCTGCATAGATGCCGA-1	3
NC_OS.C.33.BX_CCTGCATTCCCGGTAG-1	1
NC_OS.C.33.BX_CCTGTTGAGGTCACTT-1	8
NC_OS.C.33.BX_CCTGTTGAGGTGATAT-1	4
NC_OS.C.33.BX_CCTGTTGCAAGGGCAT-1	4
NC_OS.C.33.BX_CCTGTTGCACCATAAC-1	1
NC_OS.C.33.BX_CCTGTTGCACCGTGCA-1	4
NC_OS.C.33.BX_CCTGTTGGTACGGTTT-1	1
NC_OS.C.33.BX_CCTTCAGTCCTGTACC-1	4
NC_OS.C.33.BX_CCTTGTGAGTATGGAT-1	4
NC_OS.C.33.BX_CCTTGTGGTCGTTGGC-1	1
NC_OS.C.33.BX_CCTTTGGTCAAGCCCG-1	4
NC_OS.C.33.BX_CCTTTGGTCCACGGAC-1	1
NC_OS.C.33.BX_CGAAGGATCATAAGGA-1	4
NC_OS.C.33.BX_CGAAGTTAGCTAGAGC-1	4
NC_OS.C.33.BX_CGAAGTTCACATACTG-1	4
NC_OS.C.33.BX_CGAAGTTGTCACTACA-1	6
NC_OS.C.33.BX_CGAAGTTTCCGATCGG-1	4
NC_OS.C.33.BX_CGAATTGAGAGCTGCA-1	4
NC_OS.C.33.BX_CGACAGCAGCATTTCG-1	4
NC_OS.C.33.BX_CGACAGCGTTCCGGTG-1	4
NC_OS.C.33.BX_CGAGAAGCATGTGCCG-1	1
NC_OS.C.33.BX_CGAGAAGTCAAAGGAT-1	1
NC_OS.C.33.BX_CGAGAAGTCTATGCCC-1	1
NC_OS.C.33.BX_CGAGGAACAGGCGTTC-1	4
NC_OS.C.33.BX_CGAGGCTAGTAACCGG-1	1
NC_OS.C.33.BX_CGAGTGCAGTTGTAAG-1	4
NC_OS.C.33.BX_CGAGTGCCAGACACCC-1	4
NC_OS.C.33.BX_CGAGTTAAGCACCAGA-1	1
NC_OS.C.33.BX_CGAGTTACATACAGAA-1	4
NC_OS.C.33.BX_CGAGTTACATCATTTC-1	4
NC_OS.C.33.BX_CGATCGGCAGCGATTT-1	1
NC_OS.C.33.BX_CGATCGGTCGCCGATG-1	1
NC_OS.C.33.BX_CGATCGGTCGTACACA-1	16
NC_OS.C.33.BX_CGATGCGGTATAGCTC-1	4
NC_OS.C.33.BX_CGATGCGTCATTTCCA-1	4
NC_OS.C.33.BX_CGATGCGTCCCGAATA-1	1
NC_OS.C.33.BX_CGATGGCCAAACCATC-1	2
NC_OS.C.33.BX_CGCAGGTAGCCTGCCA-1	1
NC_OS.C.33.BX_CGCAGGTGTCTGTGCG-1	2
NC_OS.C.33.BX_CGCATAAAGTGAGTGC-1	4
NC_OS.C.33.BX_CGCATAACAGACTCTA-1	1
NC_OS.C.33.BX_CGCATAACATCAACCA-1	0
NC_OS.C.33.BX_CGCATAATCAAACCCA-1	6
NC_OS.C.33.BX_CGCATAATCCAACTAG-1	3
NC_OS.C.33.BX_CGCATGGCACACCGAC-1	4
NC_OS.C.33.BX_CGCATGGCAGCATGCC-1	3
NC_OS.C.33.BX_CGCATGGCAGCCGTCA-1	4
NC_OS.C.33.BX_CGCATGGGTCTGCGCA-1	8
NC_OS.C.33.BX_CGCCAGACACTCTAGA-1	1
NC_OS.C.33.BX_CGCCAGATCTAACGCA-1	6
NC_OS.C.33.BX_CGCCATTGTCATCGCG-1	8
NC_OS.C.33.BX_CGCCATTGTCCGATCG-1	1
NC_OS.C.33.BX_CGCCATTTCAGCACCG-1	1
NC_OS.C.33.BX_CGCGTGACAACTCGTA-1	0
NC_OS.C.33.BX_CGCGTGAGTTATTCCT-1	1
NC_OS.C.33.BX_CGCGTGATCTGCGGCA-1	1
NC_OS.C.33.BX_CGGAACCTCGAGAATA-1	4
NC_OS.C.33.BX_CGGAATTAGGTGCTTT-1	1
NC_OS.C.33.BX_CGGAATTCAACTTGGT-1	4
NC_OS.C.33.BX_CGGAATTCATTGAAAG-1	2
NC_OS.C.33.BX_CGGAATTGTCTAGGTT-1	4
NC_OS.C.33.BX_CGGAATTGTGAACCGA-1	1
NC_OS.C.33.BX_CGGAATTTCAAGCCAT-1	3
NC_OS.C.33.BX_CGGACACCAAAGGGTC-1	0
NC_OS.C.33.BX_CGGACACGTAACATGA-1	7
NC_OS.C.33.BX_CGGACACGTATGAGGC-1	4
NC_OS.C.33.BX_CGGAGAACACCAGTTA-1	0
NC_OS.C.33.BX_CGGAGAAGTATGGAGC-1	1
NC_OS.C.33.BX_CGGAGAATCAACTGAC-1	1
NC_OS.C.33.BX_CGGAGAATCGCTACAA-1	4
NC_OS.C.33.BX_CGGGACTAGATGGCGT-1	4
NC_OS.C.33.BX_CGGGACTCATTGTGCA-1	4
NC_OS.C.33.BX_CGGGACTGTATCGGTT-1	4
NC_OS.C.33.BX_CGGGACTGTCGGTACC-1	3
NC_OS.C.33.BX_CGGGACTTCTCACCCA-1	4
NC_OS.C.33.BX_CGGGCATCAACGTAAA-1	1
NC_OS.C.33.BX_CGGGCATGTACGACAG-1	4
NC_OS.C.33.BX_CGGGCATTCATTCGGA-1	4
NC_OS.C.33.BX_CGGGCATTCGCAAGAG-1	4
NC_OS.C.33.BX_CGGGTCAAGATGCTTC-1	4
NC_OS.C.33.BX_CGGGTCAGTGCAAGAC-1	4
NC_OS.C.33.BX_CGGGTCAGTTCGAGCC-1	4
NC_OS.C.33.BX_CGGGTCAGTTGTGCAT-1	4
NC_OS.C.33.BX_CGGGTCATCCTGTTAT-1	1
NC_OS.C.33.BX_CGGGTGTAGTCGGCCT-1	4
NC_OS.C.33.BX_CGGGTGTTCGCTTGAA-1	4
NC_OS.C.33.BX_CGGTCAGGTCTGTAGT-1	2
NC_OS.C.33.BX_CGGTCAGTCATTCACT-1	1
NC_OS.C.33.BX_CGTAAGTGTCATAAAG-1	4
NC_OS.C.33.BX_CGTAAGTTCTCCGTGT-1	3
NC_OS.C.33.BX_CGTAATGCAGCCTATA-1	4
NC_OS.C.33.BX_CGTAATGCAGTTGTTG-1	0
NC_OS.C.33.BX_CGTAATGGTGGCCTCA-1	4
NC_OS.C.33.BX_CGTAATGGTTTGTGGT-1	4
NC_OS.C.33.BX_CGTAATGTCCTTTGAT-1	4
NC_OS.C.33.BX_CGTAGTACAAATGGTA-1	4
NC_OS.C.33.BX_CGTAGTACATTGAAAG-1	1
NC_OS.C.33.BX_CGTCAAATCCAGCAAT-1	4
NC_OS.C.33.BX_CGTCCATGTCCTTAAG-1	1
NC_OS.C.33.BX_CGTGAATAGTATGACA-1	4
NC_OS.C.33.BX_CGTGAATCACTGCGTG-1	0
NC_OS.C.33.BX_CGTGATAAGCCAGAGT-1	1
NC_OS.C.33.BX_CGTGCTTAGTAGTCCT-1	4
NC_OS.C.33.BX_CGTGCTTTCCCGAGAC-1	8
NC_OS.C.33.BX_CGTGTCTTCCCTTTGG-1	4
NC_OS.C.33.BX_CGTTAGACACCAGCTG-1	4
NC_OS.C.33.BX_CGTTAGAGTTTACTTC-1	0
NC_OS.C.33.BX_CGTTCTGCACGCGTCA-1	3
NC_OS.C.33.BX_CGTTCTGTCAACCCGG-1	8
NC_OS.C.33.BX_CGTTCTGTCACTTCTA-1	3
NC_OS.C.33.BX_CGTTGGGAGGCTGTAG-1	2
NC_OS.C.33.BX_CGTTGGGAGTAGGCCA-1	1
NC_OS.C.33.BX_CGTTGGGCAAGTATAG-1	4
NC_OS.C.33.BX_CGTTGGGTCCGACGGT-1	1
NC_OS.C.33.BX_CGTTGGGTCGGCGATC-1	1
NC_OS.C.33.BX_CTAACCCTCGTGGACC-1	4
NC_OS.C.33.BX_CTAACTTAGGTTACCT-1	4
NC_OS.C.33.BX_CTAACTTCAACCACAT-1	1
NC_OS.C.33.BX_CTAACTTGTCCTCATC-1	8
NC_OS.C.33.BX_CTAACTTGTTATAGAG-1	1
NC_OS.C.33.BX_CTAACTTTCGTCGACG-1	3
NC_OS.C.33.BX_CTAAGTGAGGTTGTTC-1	4
NC_OS.C.33.BX_CTACAGAAGTGTTGAA-1	4
NC_OS.C.33.BX_CTACATTAGGGCAACT-1	4
NC_OS.C.33.BX_CTACATTAGTCAACAA-1	3
NC_OS.C.33.BX_CTACATTCACAAGCCC-1	4
NC_OS.C.33.BX_CTACATTCACCCTTAC-1	4
NC_OS.C.33.BX_CTACATTCATCCGAGC-1	1
NC_OS.C.33.BX_CTACATTGTACGTACT-1	1
NC_OS.C.33.BX_CTACATTGTTTAGTCG-1	4
NC_OS.C.33.BX_CTACCCATCCTTCAGC-1	4
NC_OS.C.33.BX_CTACCTGCATGAGATA-1	4
NC_OS.C.33.BX_CTACCTGGTGTCGCTG-1	2
NC_OS.C.33.BX_CTACTATGTGCCTGCA-1	0
NC_OS.C.33.BX_CTACTATTCGCCATAA-1	3
NC_OS.C.33.BX_CTAGACATCGCCCAGA-1	4
NC_OS.C.33.BX_CTAGGTATCAGCATTG-1	4
NC_OS.C.33.BX_CTATAGGAGCGTCAAG-1	0
NC_OS.C.33.BX_CTATAGGAGGATTCCT-1	4
NC_OS.C.33.BX_CTATAGGCAGAACTCT-1	1
NC_OS.C.33.BX_CTATCCGCAGTATGAA-1	1
NC_OS.C.33.BX_CTATCCGGTACGGTTT-1	1
NC_OS.C.33.BX_CTATCTAGTCGCTGCA-1	1
NC_OS.C.33.BX_CTATCTAGTTGGTAGG-1	4
NC_OS.C.33.BX_CTATCTATCAAATGAG-1	8
NC_OS.C.33.BX_CTATCTATCCACACAA-1	4
NC_OS.C.33.BX_CTCAACCCACCTGCGA-1	4
NC_OS.C.33.BX_CTCAACCCAGTCCGTG-1	8
NC_OS.C.33.BX_CTCAACCGTCAATGGG-1	6
NC_OS.C.33.BX_CTCAACCGTCCTGTTC-1	7
NC_OS.C.33.BX_CTCAAGAAGTTATGGA-1	4
NC_OS.C.33.BX_CTCAAGACAGATCCTA-1	0
NC_OS.C.33.BX_CTCAAGAGTATGAGCG-1	1
NC_OS.C.33.BX_CTCAAGAGTCTCTCTG-1	4
NC_OS.C.33.BX_CTCAAGAGTTAGCTAC-1	4
NC_OS.C.33.BX_CTCAAGATCACCTACC-1	3
NC_OS.C.33.BX_CTCAAGATCTCTATAC-1	4
NC_OS.C.33.BX_CTCAATTCACATGGTT-1	3
NC_OS.C.33.BX_CTCAATTCACGACTAT-1	8
NC_OS.C.33.BX_CTCAATTGTCGACGCT-1	0
NC_OS.C.33.BX_CTCAATTGTTATAGCC-1	1
NC_OS.C.33.BX_CTCACTGAGGGCTGAT-1	4
NC_OS.C.33.BX_CTCACTGCACGGATCC-1	4
NC_OS.C.33.BX_CTCACTGTCAACTGAC-1	2
NC_OS.C.33.BX_CTCACTGTCGACACTA-1	4
NC_OS.C.33.BX_CTCACTGTCTGTTGGA-1	3
NC_OS.C.33.BX_CTCAGAAAGTGGTTGG-1	4
NC_OS.C.33.BX_CTCAGAACACCGTGAC-1	4
NC_OS.C.33.BX_CTCAGGGCAATCTCTT-1	1
NC_OS.C.33.BX_CTCAGTCCAAACGGCA-1	4
NC_OS.C.33.BX_CTCAGTCCATGCTGCG-1	4
NC_OS.C.33.BX_CTCAGTCGTCCACTTC-1	1
NC_OS.C.33.BX_CTCAGTCTCCCTTGGT-1	8
NC_OS.C.33.BX_CTCAGTCTCGGAGCAA-1	1
NC_OS.C.33.BX_CTCATCGAGCGATGAC-1	0
NC_OS.C.33.BX_CTCATCGAGGGTACGT-1	1
NC_OS.C.33.BX_CTCATCGCATCGGAGA-1	4
NC_OS.C.33.BX_CTCATCGGTTGTTGTG-1	4
NC_OS.C.33.BX_CTCATCGTCGACCTAA-1	1
NC_OS.C.33.BX_CTCATGCCACCCAACG-1	4
NC_OS.C.33.BX_CTCATGCCACGCGTCA-1	1
NC_OS.C.33.BX_CTCATGCGTTTCACAG-1	4
NC_OS.C.33.BX_CTCATTATCGAAGCCC-1	0
NC_OS.C.33.BX_CTCCAACAGGATATAC-1	4
NC_OS.C.33.BX_CTCCAACCAGCGGTCT-1	3
NC_OS.C.33.BX_CTCCAACGTCTTCGAA-1	1
NC_OS.C.33.BX_CTCCAACTCGCCAATA-1	3
NC_OS.C.33.BX_CTCCACAAGACAACAT-1	4
NC_OS.C.33.BX_CTCCACACAAATCAAG-1	4
NC_OS.C.33.BX_CTCCACATCAAATAGG-1	10
NC_OS.C.33.BX_CTCCACATCAAGGACG-1	4
NC_OS.C.33.BX_CTCCACATCATTGTTC-1	2
NC_OS.C.33.BX_CTCCACATCTATCCAT-1	4
NC_OS.C.33.BX_CTCCATGAGTAAGAGG-1	0
NC_OS.C.33.BX_CTCCCAAGTCCTTAAG-1	4
NC_OS.C.33.BX_CTCCCAATCGCTGTTC-1	1
NC_OS.C.33.BX_CTCCCAATCGTTCATT-1	4
NC_OS.C.33.BX_CTCCGATAGCTGCGAA-1	1
NC_OS.C.33.BX_CTCCGATCAAGAGTTA-1	4
NC_OS.C.33.BX_CTCCGATTCCGTGGTG-1	3
NC_OS.C.33.BX_CTCCTCCCACACACGC-1	1
NC_OS.C.33.BX_CTCCTCCGTCGATTTG-1	4
NC_OS.C.33.BX_CTCCTTTAGATGAATC-1	1
NC_OS.C.33.BX_CTCCTTTAGTGCTAGG-1	1
NC_OS.C.33.BX_CTCCTTTTCGGTAGAG-1	4
NC_OS.C.33.BX_CTCGAGGGTCATTGCA-1	1
NC_OS.C.33.BX_CTCTCAGAGTAGGCCA-1	1
NC_OS.C.33.BX_CTCTCAGCAGAGACTG-1	0
NC_OS.C.33.BX_CTCTCGATCGAGTACT-1	8
NC_OS.C.33.BX_CTCTGGTTCGTCAAAC-1	4
NC_OS.C.33.BX_CTGAATGCAAGAAATC-1	1
NC_OS.C.33.BX_CTGAATGCAGTTGAAA-1	1
NC_OS.C.33.BX_CTGAATGTCCGTAGTA-1	4
NC_OS.C.33.BX_CTGAGCGGTGCGTGCT-1	4
NC_OS.C.33.BX_CTGAGCGTCAACGCTA-1	3
NC_OS.C.33.BX_CTGAGGCAGCCAGACA-1	4
NC_OS.C.33.BX_CTGAGGCAGGACTATA-1	1
NC_OS.C.33.BX_CTGAGGCTCCACAAGT-1	1
NC_OS.C.33.BX_CTGAGGCTCCGCGAGT-1	1
NC_OS.C.33.BX_CTGATCCCAAAGGCTG-1	4
NC_OS.C.33.BX_CTGATCCTCTTGGTCC-1	3
NC_OS.C.33.BX_CTGCATCCAGAGGTAC-1	4
NC_OS.C.33.BX_CTGCATCGTTGATCGT-1	1
NC_OS.C.33.BX_CTGCATCTCGCTAAAC-1	0
NC_OS.C.33.BX_CTGCCATAGGAGATAG-1	1
NC_OS.C.33.BX_CTGCCATCAAGGAGTC-1	1
NC_OS.C.33.BX_CTGCCTAAGCAGGCAT-1	4
NC_OS.C.33.BX_CTGCCTAAGCGGTAGT-1	4
NC_OS.C.33.BX_CTGCCTAAGCTCTGTA-1	4
NC_OS.C.33.BX_CTGCCTAAGTCAACAA-1	1
NC_OS.C.33.BX_CTGCCTACACAGGATG-1	2
NC_OS.C.33.BX_CTGCGAGAGGAAAGAC-1	3
NC_OS.C.33.BX_CTGCGAGTCATTCTTG-1	4
NC_OS.C.33.BX_CTGCGAGTCCAGTACA-1	4
NC_OS.C.33.BX_CTGCTCACACGTCGGT-1	0
NC_OS.C.33.BX_CTGCTCACAGGCTCTG-1	0
NC_OS.C.33.BX_CTGCTCAGTCCGAAAG-1	8
NC_OS.C.33.BX_CTGGACGCACTGTGTA-1	10
NC_OS.C.33.BX_CTGGCAGAGACATATG-1	1
NC_OS.C.33.BX_CTGGCAGGTACAGAGC-1	4
NC_OS.C.33.BX_CTGGCAGGTTGTCTAG-1	1
NC_OS.C.33.BX_CTGGTCTCATAGACTC-1	10
NC_OS.C.33.BX_CTGGTCTGTCCACATA-1	1
NC_OS.C.33.BX_CTGGTCTGTGTTGCCG-1	4
NC_OS.C.33.BX_CTGGTCTTCAAGATAG-1	1
NC_OS.C.33.BX_CTGGTCTTCGCCTATC-1	0
NC_OS.C.33.BX_CTGTACCGTTTAGACC-1	1
NC_OS.C.33.BX_CTGTAGACACTGCTTC-1	0
NC_OS.C.33.BX_CTGTAGAGTACGGGAT-1	1
NC_OS.C.33.BX_CTGTAGAGTCGAGTTT-1	7
NC_OS.C.33.BX_CTGTAGATCGGTCAGC-1	4
NC_OS.C.33.BX_CTGTATTAGAAGCCAC-1	1
NC_OS.C.33.BX_CTGTATTAGGGAGGCA-1	4
NC_OS.C.33.BX_CTGTATTCACAAGCCC-1	0
NC_OS.C.33.BX_CTGTATTGTCGAGCTC-1	3
NC_OS.C.33.BX_CTGTATTTCTCTCCGA-1	4
NC_OS.C.33.BX_CTGTCGTTCGCTAGCG-1	4
NC_OS.C.33.BX_CTTACCGCAACAAGAT-1	1
NC_OS.C.33.BX_CTTACCGGTGAGATTA-1	10
NC_OS.C.33.BX_CTTAGGAGTCCAACGC-1	1
NC_OS.C.33.BX_CTTCAATCAAACTGCT-1	1
NC_OS.C.33.BX_CTTCAATGTGAGATAT-1	0
NC_OS.C.33.BX_CTTCCGACAATGTCAC-1	1
NC_OS.C.33.BX_CTTCCGACACTGTGTA-1	0
NC_OS.C.33.BX_CTTCCGATCCCTCGAT-1	1
NC_OS.C.33.BX_CTTCCGATCTGAGCAT-1	4
NC_OS.C.33.BX_CTTCCTTCAAGGGTCA-1	4
NC_OS.C.33.BX_CTTCCTTCACAGCATT-1	4
NC_OS.C.33.BX_CTTCCTTCACGTGAGA-1	8
NC_OS.C.33.BX_CTTCCTTTCATTCTTG-1	8
NC_OS.C.33.BX_CTTCTAAAGCCACTCG-1	2
NC_OS.C.33.BX_CTTCTAACACCAATTG-1	4
NC_OS.C.33.BX_CTTCTAAGTAATGCTC-1	8
NC_OS.C.33.BX_CTTCTCTAGACTCAAA-1	0
NC_OS.C.33.BX_CTTCTCTAGGATCACG-1	8
NC_OS.C.33.BX_CTTCTCTAGGGACTGT-1	4
NC_OS.C.33.BX_CTTCTCTAGGGCTTCC-1	4
NC_OS.C.33.BX_CTTCTCTCACTCATAG-1	3
NC_OS.C.33.BX_CTTCTCTGTCGTTCAA-1	3
NC_OS.C.33.BX_CTTCTCTGTGAGGCAT-1	1
NC_OS.C.33.BX_CTTCTCTGTGCGCTCA-1	4
NC_OS.C.33.BX_CTTGAGAAGCCTCTTC-1	4
NC_OS.C.33.BX_CTTGAGAAGTGCACAG-1	4
NC_OS.C.33.BX_CTTGAGACACATATCG-1	2
NC_OS.C.33.BX_CTTGAGACAGCACACC-1	10
NC_OS.C.33.BX_CTTGAGACATCATGAC-1	8
NC_OS.C.33.BX_CTTGATTTCACCCTGT-1	1
NC_OS.C.33.BX_CTTGATTTCGAGTCTA-1	8
NC_OS.C.33.BX_CTTGATTTCGGACTGC-1	0
NC_OS.C.33.BX_CTTTCAACACCAATTG-1	3
NC_OS.C.33.BX_CTTTCAAGTACGACAG-1	1
NC_OS.C.33.BX_CTTTCGGCACTCTCGT-1	4
NC_OS.C.33.BX_CTTTCGGGTCCAGTTA-1	4
NC_OS.C.33.BX_CTTTCGGTCGCTGATA-1	0
NC_OS.C.33.BX_GAAACCTAGATCCCGC-1	0
NC_OS.C.33.BX_GAAACCTAGTTCCAGT-1	0
NC_OS.C.33.BX_GAAACCTAGTTGGCGA-1	1
NC_OS.C.33.BX_GAAACCTCAAGAGATT-1	3
NC_OS.C.33.BX_GAAATGAAGATAGCAT-1	1
NC_OS.C.33.BX_GAAATGACAAAGGCAC-1	4
NC_OS.C.33.BX_GAAATGATCAGGACAG-1	0
NC_OS.C.33.BX_GAAATGATCGCATTGA-1	4
NC_OS.C.33.BX_GAACACTCACCGTGAC-1	7
NC_OS.C.33.BX_GAACACTCATCGCCTT-1	4
NC_OS.C.33.BX_GAACACTGTACGCTAT-1	4
NC_OS.C.33.BX_GAACACTTCACGTCCT-1	2
NC_OS.C.33.BX_GAACGTTAGCCGTCGT-1	4
NC_OS.C.33.BX_GAACGTTAGTATTAGG-1	0
NC_OS.C.33.BX_GAACTGTAGGCCCAAA-1	0
NC_OS.C.33.BX_GAACTGTCAGTATGAA-1	4
NC_OS.C.33.BX_GAACTGTTCGGAGATG-1	4
NC_OS.C.33.BX_GAACTGTTCGTAGCTA-1	1
NC_OS.C.33.BX_GAACTGTTCTGCTTAT-1	4
NC_OS.C.33.BX_GAAGAATCACTGTGTA-1	1
NC_OS.C.33.BX_GAAGAATCATGCCGGT-1	4
NC_OS.C.33.BX_GAAGCCCGTGCCCGTA-1	1
NC_OS.C.33.BX_GAAGCGAAGCTAATGA-1	2
NC_OS.C.33.BX_GAAGCGAAGTGCTCAT-1	4
NC_OS.C.33.BX_GAAGCGACACCTGCTT-1	3
NC_OS.C.33.BX_GAAGCGAGTCAGCTTA-1	0
NC_OS.C.33.BX_GAAGGACCAACTGGTT-1	0
NC_OS.C.33.BX_GAAGGACCACGTTCGG-1	0
NC_OS.C.33.BX_GAAGGACTCATCAGTG-1	1
NC_OS.C.33.BX_GAAGGGTAGGGCAGAG-1	4
NC_OS.C.33.BX_GAAGGGTTCGCAATTG-1	1
NC_OS.C.33.BX_GAAGTAAAGGATATGT-1	4
NC_OS.C.33.BX_GAAGTAACAACCTATG-1	0
NC_OS.C.33.BX_GAAGTAACAATACGCT-1	1
NC_OS.C.33.BX_GAAGTAACAGGTTTAC-1	4
NC_OS.C.33.BX_GAAGTAAGTCCTTGTC-1	1
NC_OS.C.33.BX_GAAGTAATCCTTGACC-1	3
NC_OS.C.33.BX_GAATAGAAGGGATCAC-1	8
NC_OS.C.33.BX_GAATCACAGGATGAGA-1	1
NC_OS.C.33.BX_GAATCACAGGTCGTCC-1	4
NC_OS.C.33.BX_GAATCACCACGATTCA-1	7
NC_OS.C.33.BX_GAATCGTAGAGAATCT-1	1
NC_OS.C.33.BX_GAATCGTCAAATGCGG-1	8
NC_OS.C.33.BX_GAATCGTCAAGATTGA-1	1
NC_OS.C.33.BX_GAATCGTCATAAGATG-1	2
NC_OS.C.33.BX_GACAGCCAGGTGCCTC-1	4
NC_OS.C.33.BX_GACAGCCCAAGGAGTC-1	1
NC_OS.C.33.BX_GACAGCCCAGTCTTCC-1	3
NC_OS.C.33.BX_GACCCAGAGGCTCTAT-1	1
NC_OS.C.33.BX_GACCCAGCAAAGGCTG-1	2
NC_OS.C.33.BX_GACCCAGCACCAGTAT-1	1
NC_OS.C.33.BX_GACCCAGGTCTCAGGC-1	1
NC_OS.C.33.BX_GACCCTTAGGCTTTCA-1	2
NC_OS.C.33.BX_GACCCTTCATGACTGT-1	0
NC_OS.C.33.BX_GACCGTGAGATAACAC-1	2
NC_OS.C.33.BX_GACCGTGGTACCGCGT-1	2
NC_OS.C.33.BX_GACGCTGGTAGCCAGA-1	1
NC_OS.C.33.BX_GACGCTGGTTGTACGT-1	8
NC_OS.C.33.BX_GACGCTGTCCAGCACG-1	4
NC_OS.C.33.BX_GACGCTGTCTGGTGCG-1	4
NC_OS.C.33.BX_GACGTTAAGTGCACAG-1	4
NC_OS.C.33.BX_GACGTTAGTGCTGATT-1	4
NC_OS.C.33.BX_GACGTTATCAAGAGTA-1	7
NC_OS.C.33.BX_GACGTTATCACTGCTC-1	2
NC_OS.C.33.BX_GACGTTATCTACTGAG-1	4
NC_OS.C.33.BX_GACTATGAGGATACGC-1	8
NC_OS.C.33.BX_GACTATGGTCAAACGG-1	10
NC_OS.C.33.BX_GACTATGGTTGGGAAC-1	1
NC_OS.C.33.BX_GACTATGTCTAACGGT-1	2
NC_OS.C.33.BX_GACTCAACAATTTCTC-1	4
NC_OS.C.33.BX_GACTCAACATCACCAA-1	1
NC_OS.C.33.BX_GACTCAATCCTGGTCT-1	4
NC_OS.C.33.BX_GACTCTCAGCGGTAAC-1	4
NC_OS.C.33.BX_GACTCTCAGCTAATGA-1	10
NC_OS.C.33.BX_GACTCTCCACTACCGG-1	0
NC_OS.C.33.BX_GACTCTCGTATCACCA-1	3
NC_OS.C.33.BX_GACTCTCGTTCAAGTC-1	1
NC_OS.C.33.BX_GACTCTCGTTCCGCAG-1	4
NC_OS.C.33.BX_GACTGATAGCTCGCAC-1	1
NC_OS.C.33.BX_GACTTCCGTATACAGA-1	3
NC_OS.C.33.BX_GAGAAATGTACATTGC-1	4
NC_OS.C.33.BX_GAGAAATTCAATGCAC-1	4
NC_OS.C.33.BX_GAGAGGTGTCGCTCGA-1	4
NC_OS.C.33.BX_GAGAGGTTCAGCTTGA-1	0
NC_OS.C.33.BX_GAGAGGTTCCACAAGT-1	1
NC_OS.C.33.BX_GAGATGGAGTGGTGGT-1	4
NC_OS.C.33.BX_GAGATGGCAATGTCTG-1	4
NC_OS.C.33.BX_GAGATGGTCATCACCC-1	1
NC_OS.C.33.BX_GAGATGGTCATCTGTT-1	4
NC_OS.C.33.BX_GAGATGGTCCGTTGAA-1	6
NC_OS.C.33.BX_GAGCCTGAGAGGGCGA-1	1
NC_OS.C.33.BX_GAGCCTGTCACTGATG-1	4
NC_OS.C.33.BX_GAGCCTGTCGAGATGG-1	1
NC_OS.C.33.BX_GAGCCTGTCTTCGACC-1	4
NC_OS.C.33.BX_GAGCTGCAGAGCCTGA-1	4
NC_OS.C.33.BX_GAGCTGCCACAGTATC-1	1
NC_OS.C.33.BX_GAGCTGCGTAGGTACG-1	4
NC_OS.C.33.BX_GAGCTGCGTGAGTAGC-1	10
NC_OS.C.33.BX_GAGCTGCTCCGAGATT-1	10
NC_OS.C.33.BX_GAGCTGCTCTGGACTA-1	3
NC_OS.C.33.BX_GAGGCAAAGGTTAAAC-1	4
NC_OS.C.33.BX_GAGGCCTCACAGTGTT-1	7
NC_OS.C.33.BX_GAGGCCTCACCTCTAC-1	4
NC_OS.C.33.BX_GAGGCCTCAGCCGTCA-1	1
NC_OS.C.33.BX_GAGGGATAGGTTGTTC-1	7
NC_OS.C.33.BX_GAGGGATCAGGTCCGT-1	0
NC_OS.C.33.BX_GAGGGATCATTCTTCA-1	4
NC_OS.C.33.BX_GAGGGATGTACCGGCT-1	4
NC_OS.C.33.BX_GAGGGTACAGTAGTGG-1	1
NC_OS.C.33.BX_GAGGGTAGTGGCATCC-1	4
NC_OS.C.33.BX_GAGGGTAGTTTGTTGG-1	4
NC_OS.C.33.BX_GAGGGTATCCCTCAAC-1	3
NC_OS.C.33.BX_GAGGGTATCTGACAGT-1	4
NC_OS.C.33.BX_GAGTCATAGTTAGTGA-1	4
NC_OS.C.33.BX_GAGTCATCAGTAGAAT-1	2
NC_OS.C.33.BX_GAGTCATGTGGTCAAG-1	1
NC_OS.C.33.BX_GAGTCTACAATGGGTG-1	10
NC_OS.C.33.BX_GAGTCTAGTCATAGTC-1	4
NC_OS.C.33.BX_GAGTCTATCCATTTCA-1	1
NC_OS.C.33.BX_GAGTCTATCCTCTTTC-1	1
NC_OS.C.33.BX_GAGTGAGGTAGAATAC-1	4
NC_OS.C.33.BX_GAGTGAGGTCCGATCG-1	4
NC_OS.C.33.BX_GAGTGTTGTGGTGATG-1	1
NC_OS.C.33.BX_GAGTGTTTCAACGTGT-1	4
NC_OS.C.33.BX_GAGTTACCAACGGGTA-1	1
NC_OS.C.33.BX_GAGTTGTAGTAGGCCA-1	3
NC_OS.C.33.BX_GAGTTGTCACAGCTTA-1	4
NC_OS.C.33.BX_GAGTTGTCACGTCATA-1	4
NC_OS.C.33.BX_GAGTTGTCAGTGCCTG-1	4
NC_OS.C.33.BX_GAGTTGTGTTTGCAGT-1	4
NC_OS.C.33.BX_GAGTTGTTCGTCACCT-1	4
NC_OS.C.33.BX_GAGTTTGAGAGTCACG-1	4
NC_OS.C.33.BX_GATAGAAAGCTGACCC-1	3
NC_OS.C.33.BX_GATAGAAGTACCGCGT-1	2
NC_OS.C.33.BX_GATAGAAGTATGTCCA-1	3
NC_OS.C.33.BX_GATAGCTAGCGGTATG-1	2
NC_OS.C.33.BX_GATCACAAGGTAGTCG-1	4
NC_OS.C.33.BX_GATCACAAGTACCATC-1	10
NC_OS.C.33.BX_GATCACAAGTGGACTG-1	10
NC_OS.C.33.BX_GATCACACAGTAGAGC-1	4
NC_OS.C.33.BX_GATCACATCCGATCGG-1	4
NC_OS.C.33.BX_GATCAGTCACCAGCGT-1	4
NC_OS.C.33.BX_GATCAGTCATGTACGT-1	5
NC_OS.C.33.BX_GATCATGGTTAGAAAC-1	1
NC_OS.C.33.BX_GATCCCTCAGGTCAAG-1	1
NC_OS.C.33.BX_GATCGTAAGATACGAT-1	1
NC_OS.C.33.BX_GATCGTAAGTTCCAGT-1	4
NC_OS.C.33.BX_GATCGTAGTATGGTAA-1	1
NC_OS.C.33.BX_GATCGTAGTCGTATTG-1	1
NC_OS.C.33.BX_GATCGTAGTTCTTGTT-1	1
NC_OS.C.33.BX_GATCGTATCCGTGTCT-1	1
NC_OS.C.33.BX_GATGACTAGACTTCGT-1	4
NC_OS.C.33.BX_GATGACTTCCTTTAGT-1	1
NC_OS.C.33.BX_GATGAGGAGCTTTCTT-1	4
NC_OS.C.33.BX_GATGAGGTCGCATTGA-1	3
NC_OS.C.33.BX_GATGATCCACGTCGTG-1	4
NC_OS.C.33.BX_GATGCTACACTCACTC-1	3
NC_OS.C.33.BX_GATGCTACAGGGAGAG-1	8
NC_OS.C.33.BX_GATGCTAGTTTCACAG-1	2
NC_OS.C.33.BX_GATGCTATCGCGTAGC-1	3
NC_OS.C.33.BX_GATGGAGGTCCGGATC-1	1
NC_OS.C.33.BX_GATGTTGAGAAGCGCT-1	0
NC_OS.C.33.BX_GATGTTGAGGATGGCT-1	8
NC_OS.C.33.BX_GATTCGAGTATACCCA-1	10
NC_OS.C.33.BX_GATTGGTAGAGAGGGC-1	4
NC_OS.C.33.BX_GATTTCTAGCTCTTCC-1	4
NC_OS.C.33.BX_GATTTCTTCACCCATC-1	4
NC_OS.C.33.BX_GCAACCGAGTATTGCC-1	4
NC_OS.C.33.BX_GCAACCGGTCGAAGCA-1	1
NC_OS.C.33.BX_GCAACCGTCGCCTTTG-1	4
NC_OS.C.33.BX_GCACATAAGAAATTCG-1	4
NC_OS.C.33.BX_GCACATAGTATAGCTC-1	10
NC_OS.C.33.BX_GCACGGTGTACTAACC-1	4
NC_OS.C.33.BX_GCACGTGAGTTTGTCG-1	0
NC_OS.C.33.BX_GCACGTGCACAAGGTG-1	0
NC_OS.C.33.BX_GCACGTGGTGTGACCC-1	8
NC_OS.C.33.BX_GCAGCCAAGCGTCGAA-1	4
NC_OS.C.33.BX_GCAGCCAAGGGACCAT-1	4
NC_OS.C.33.BX_GCAGCCAAGGTGCCAA-1	4
NC_OS.C.33.BX_GCAGCCACACGAAGAC-1	4
NC_OS.C.33.BX_GCAGCCACAGACATCT-1	1
NC_OS.C.33.BX_GCAGCCACAGGGAGAG-1	1
NC_OS.C.33.BX_GCAGCTGAGTGGTTAA-1	4
NC_OS.C.33.BX_GCAGCTGCAATAACGA-1	4
NC_OS.C.33.BX_GCAGTTAGTGGGTATG-1	4
NC_OS.C.33.BX_GCAGTTATCGATAACC-1	4
NC_OS.C.33.BX_GCATCGGAGGATCACG-1	4
NC_OS.C.33.BX_GCATCGGTCTGTCAGA-1	1
NC_OS.C.33.BX_GCATCTCCAAGCGATG-1	4
NC_OS.C.33.BX_GCATCTCTCTCGTTTA-1	4
NC_OS.C.33.BX_GCATGATAGGTACTGG-1	1
NC_OS.C.33.BX_GCATGATGTACCGTCG-1	4
NC_OS.C.33.BX_GCATGATTCAGTCCGG-1	1
NC_OS.C.33.BX_GCATTAGGTGAATTAG-1	4
NC_OS.C.33.BX_GCATTAGGTTGAGGAC-1	0
NC_OS.C.33.BX_GCCAACGAGGAACGCT-1	1
NC_OS.C.33.BX_GCCAGCACAGCTGTAT-1	9
NC_OS.C.33.BX_GCCAGCAGTACTAACC-1	1
NC_OS.C.33.BX_GCCAGCATCCGCCTAT-1	1
NC_OS.C.33.BX_GCCAGGTAGCCAAGGT-1	4
NC_OS.C.33.BX_GCCAGGTCACGATTCA-1	4
NC_OS.C.33.BX_GCCAGTGGTTCGGTCG-1	4
NC_OS.C.33.BX_GCCATGGAGGATATAC-1	1
NC_OS.C.33.BX_GCCATGGCACGAAAGC-1	4
NC_OS.C.33.BX_GCCATGGGTTAGGGAC-1	4
NC_OS.C.33.BX_GCCATTCCAGATGCGA-1	1
NC_OS.C.33.BX_GCCCAGACAACGTTAC-1	1
NC_OS.C.33.BX_GCCCAGACATCTGTTT-1	1
NC_OS.C.33.BX_GCCCGAAGTCAGACTT-1	0
NC_OS.C.33.BX_GCCCGAAGTCCCAAAT-1	0
NC_OS.C.33.BX_GCCCGAAGTTGGTACT-1	0
NC_OS.C.33.BX_GCCGATGCAGAAACCG-1	0
NC_OS.C.33.BX_GCCGATGTCACCCTGT-1	4
NC_OS.C.33.BX_GCCGATGTCACTTATC-1	4
NC_OS.C.33.BX_GCCGTGAAGAACTCCT-1	10
NC_OS.C.33.BX_GCCGTGAAGGATTTAG-1	4
NC_OS.C.33.BX_GCCGTGACAGTGTGCC-1	1
NC_OS.C.33.BX_GCCGTGAGTACATACC-1	4
NC_OS.C.33.BX_GCCGTGATCTGAGAAA-1	4
NC_OS.C.33.BX_GCCTGTTAGGGCAGAG-1	4
NC_OS.C.33.BX_GCGAGAAGTTCAGTAC-1	2
NC_OS.C.33.BX_GCGATCGCAACTCCCT-1	4
NC_OS.C.33.BX_GCGATCGTCGTCCTCA-1	0
NC_OS.C.33.BX_GCGGAAACAGGCTATT-1	1
NC_OS.C.33.BX_GCGGAAACAGGTCAGA-1	8
NC_OS.C.33.BX_GCGGAAATCATACGGT-1	1
NC_OS.C.33.BX_GCGGATCAGTCTACCA-1	1
NC_OS.C.33.BX_GCGGATCTCATGAGAA-1	3
NC_OS.C.33.BX_GCGTGCAAGCGTATAA-1	1
NC_OS.C.33.BX_GCGTGCACAGGCCCTA-1	4
NC_OS.C.33.BX_GCGTGCACATCGGAGA-1	8
NC_OS.C.33.BX_GCGTTTCCAGGTACGA-1	10
NC_OS.C.33.BX_GCGTTTCTCGCGTGCA-1	1
NC_OS.C.33.BX_GCTACAACAACCACAT-1	4
NC_OS.C.33.BX_GCTACAATCAACCCGG-1	4
NC_OS.C.33.BX_GCTACAATCATCACTT-1	1
NC_OS.C.33.BX_GCTACCTAGATTTGCC-1	0
NC_OS.C.33.BX_GCTACCTCACATGAAA-1	1
NC_OS.C.33.BX_GCTCAAAAGAGCACTG-1	4
NC_OS.C.33.BX_GCTCAAACACCCATAA-1	1
NC_OS.C.33.BX_GCTCAAATCTTTCGAT-1	4
NC_OS.C.33.BX_GCTGAATAGATTAGAC-1	8
NC_OS.C.33.BX_GCTGAATAGTGGGAAA-1	4
NC_OS.C.33.BX_GCTGAATAGTGTTGTC-1	1
NC_OS.C.33.BX_GCTGCAGCAGGTTACT-1	1
NC_OS.C.33.BX_GCTGGGTAGGTCGCCT-1	1
NC_OS.C.33.BX_GCTGGGTTCTCCGATC-1	1
NC_OS.C.33.BX_GCTTCACAGTGAGGCT-1	0
NC_OS.C.33.BX_GCTTCACCAGAACTCT-1	1
NC_OS.C.33.BX_GCTTGGGAGAGTAACT-1	3
NC_OS.C.33.BX_GCTTGGGCAGAGACTG-1	4
NC_OS.C.33.BX_GCTTGGGTCGTTCGCT-1	1
NC_OS.C.33.BX_GCTTTCGCAAAGCTCT-1	4
NC_OS.C.33.BX_GCTTTCGCAATAGTGA-1	4
NC_OS.C.33.BX_GCTTTCGCAGTCTCTC-1	4
NC_OS.C.33.BX_GCTTTCGGTTCAAGTC-1	1
NC_OS.C.33.BX_GCTTTCGTCATCAGTG-1	1
NC_OS.C.33.BX_GCTTTCGTCTTGGAAC-1	8
NC_OS.C.33.BX_GGAAGTGTCTACACAG-1	4
NC_OS.C.33.BX_GGAATCTAGACATGCG-1	0
NC_OS.C.33.BX_GGAATGGAGCTTTCCC-1	4
NC_OS.C.33.BX_GGAATGGGTTCACCGG-1	0
NC_OS.C.33.BX_GGACGTCCACTAGAGG-1	3
NC_OS.C.33.BX_GGACGTCTCATCGCTC-1	1
NC_OS.C.33.BX_GGAGAACAGAATGTTG-1	4
NC_OS.C.33.BX_GGAGAACCAATTGTGC-1	0
NC_OS.C.33.BX_GGAGAACCACAAATAG-1	4
NC_OS.C.33.BX_GGAGATGAGCAACTCT-1	4
NC_OS.C.33.BX_GGAGATGTCAGAGTTC-1	1
NC_OS.C.33.BX_GGAGCAAAGCAGATAT-1	4
NC_OS.C.33.BX_GGAGCAAAGCCTCACG-1	8
NC_OS.C.33.BX_GGAGCAAAGGCCATAG-1	10
NC_OS.C.33.BX_GGAGGATGTATCCCTC-1	6
NC_OS.C.33.BX_GGAGGATTCCCGTGAG-1	2
NC_OS.C.33.BX_GGAGGTAAGGACTAAT-1	1
NC_OS.C.33.BX_GGAGGTACACAGAGAC-1	4
NC_OS.C.33.BX_GGAGGTAGTATAGGGC-1	4
NC_OS.C.33.BX_GGAGGTAGTTTGACAC-1	4
NC_OS.C.33.BX_GGATCTAGTTCGGACC-1	2
NC_OS.C.33.BX_GGATCTATCGAATCCA-1	4
NC_OS.C.33.BX_GGCAGTCAGCAGTACG-1	8
NC_OS.C.33.BX_GGCAGTCAGTAGGGTC-1	1
NC_OS.C.33.BX_GGCAGTCCAGAAACCG-1	4
NC_OS.C.33.BX_GGCAGTCCATTAAGCC-1	10
NC_OS.C.33.BX_GGCAGTCGTGGCTTGC-1	1
NC_OS.C.33.BX_GGCAGTCTCAAGCCGC-1	3
NC_OS.C.33.BX_GGCAGTCTCGGCATTA-1	4
NC_OS.C.33.BX_GGCGTCAGTCCACATA-1	4
NC_OS.C.33.BX_GGCTGTGAGGTGATAT-1	2
NC_OS.C.33.BX_GGCTGTGCACGTTCGG-1	4
NC_OS.C.33.BX_GGCTGTGTCTTCGATT-1	1
NC_OS.C.33.BX_GGCTTTCAGAACAGGA-1	3
NC_OS.C.33.BX_GGCTTTCAGTCATACC-1	1
NC_OS.C.33.BX_GGCTTTCGTTCCACGG-1	1
NC_OS.C.33.BX_GGCTTTCTCACTGTTT-1	1
NC_OS.C.33.BX_GGCTTTCTCGTTGCCT-1	4
NC_OS.C.33.BX_GGGAAGTCAGTTAGGG-1	1
NC_OS.C.33.BX_GGGAAGTCATGTCGTA-1	4
NC_OS.C.33.BX_GGGAAGTTCACCTCAC-1	10
NC_OS.C.33.BX_GGGAAGTTCTTACGGA-1	1
NC_OS.C.33.BX_GGGACCTAGTTGGACG-1	6
NC_OS.C.33.BX_GGGACTCAGGCCTGCT-1	4
NC_OS.C.33.BX_GGGACTCTCATAGACC-1	0
NC_OS.C.33.BX_GGGAGATAGTCTCCTC-1	4
NC_OS.C.33.BX_GGGAGTACATCGGAAG-1	0
NC_OS.C.33.BX_GGGAGTACATGTAACC-1	1
NC_OS.C.33.BX_GGGAGTATCCGACATA-1	3
NC_OS.C.33.BX_GGGATCCAGATGAATC-1	4
NC_OS.C.33.BX_GGGATCCAGGGCAAGG-1	1
NC_OS.C.33.BX_GGGATCCGTGCCGTAC-1	8
NC_OS.C.33.BX_GGGATCCTCCTCACTG-1	1
NC_OS.C.33.BX_GGGATGAAGCTAATGA-1	1
NC_OS.C.33.BX_GGGATGAGTTCAACGT-1	4
NC_OS.C.33.BX_GGGATGATCACATTGG-1	1
NC_OS.C.33.BX_GGGATGATCTATCACT-1	4
NC_OS.C.33.BX_GGGCCATGTGACTATC-1	4
NC_OS.C.33.BX_GGGCGTTCAGCTATAC-1	4
NC_OS.C.33.BX_GGGCGTTCATACCGTA-1	1
NC_OS.C.33.BX_GGGCTACAGGGCCAAT-1	2
NC_OS.C.33.BX_GGGCTACGTTTCGTGA-1	4
NC_OS.C.33.BX_GGGTAGAAGCTTTCTT-1	4
NC_OS.C.33.BX_GGGTAGAGTTCTTAGG-1	1
NC_OS.C.33.BX_GGGTATTCATCCGATA-1	2
NC_OS.C.33.BX_GGGTCACAGGAACATT-1	6
NC_OS.C.33.BX_GGGTCACCACGCAAAG-1	1
NC_OS.C.33.BX_GGGTCACCACTAACGT-1	1
NC_OS.C.33.BX_GGGTCACGTGGACTGA-1	8
NC_OS.C.33.BX_GGGTCTGCATCGCCTT-1	1
NC_OS.C.33.BX_GGGTCTGGTCAACGCC-1	4
NC_OS.C.33.BX_GGGTCTGGTCACCGAC-1	7
NC_OS.C.33.BX_GGGTCTGTCAGTCAGT-1	4
NC_OS.C.33.BX_GGGTCTGTCCACATAG-1	1
NC_OS.C.33.BX_GGGTGAAAGATCGCTT-1	3
NC_OS.C.33.BX_GGGTGAACAACAACAA-1	0
NC_OS.C.33.BX_GGGTGAATCATCTACT-1	3
NC_OS.C.33.BX_GGGTGTCAGAAGGCTC-1	3
NC_OS.C.33.BX_GGGTGTCAGGCAGGGA-1	3
NC_OS.C.33.BX_GGGTGTCAGTATCTGC-1	4
NC_OS.C.33.BX_GGGTGTCCACGACCTG-1	4
NC_OS.C.33.BX_GGGTGTCGTATTAAGG-1	4
NC_OS.C.33.BX_GGGTTATGTCCGGACT-1	4
NC_OS.C.33.BX_GGTAACTAGGTGATCG-1	3
NC_OS.C.33.BX_GGTAACTAGTGCTACT-1	3
NC_OS.C.33.BX_GGTAATCCAGCAGATG-1	4
NC_OS.C.33.BX_GGTAATCTCAACTCTT-1	1
NC_OS.C.33.BX_GGTAGAGAGCCGTTGC-1	0
NC_OS.C.33.BX_GGTAGAGAGGAATGTT-1	8
NC_OS.C.33.BX_GGTAGAGCACGCGGTT-1	3
NC_OS.C.33.BX_GGTAGAGGTCCTGGGT-1	3
NC_OS.C.33.BX_GGTCACGAGCAGGCTA-1	1
NC_OS.C.33.BX_GGTCACGCAGGCATTT-1	1
NC_OS.C.33.BX_GGTCACGTCTGGGTCG-1	4
NC_OS.C.33.BX_GGTCTGGAGTAGGATT-1	4
NC_OS.C.33.BX_GGTCTGGAGTGAATAC-1	1
NC_OS.C.33.BX_GGTCTGGGTCTGTGTA-1	1
NC_OS.C.33.BX_GGTGAAGAGTAAGAGG-1	4
NC_OS.C.33.BX_GGTGAAGAGTGAGGCT-1	4
NC_OS.C.33.BX_GGTGAAGAGTGATAAC-1	4
NC_OS.C.33.BX_GGTGAAGCAGAAATTG-1	2
NC_OS.C.33.BX_GGTGAAGGTCTTGAGT-1	3
NC_OS.C.33.BX_GGTGAAGTCAAACTGC-1	1
NC_OS.C.33.BX_GGTGAAGTCGAGTCCG-1	4
NC_OS.C.33.BX_GGTGATTCACGCTGAC-1	3
NC_OS.C.33.BX_GGTGATTGTCACTTAG-1	3
NC_OS.C.33.BX_GGTGGCTAGACAGTCG-1	0
NC_OS.C.33.BX_GGTGGCTCAATGACCT-1	1
NC_OS.C.33.BX_GGTGGCTCACATTCTT-1	1
NC_OS.C.33.BX_GGTGGCTCAGTCGGTC-1	0
NC_OS.C.33.BX_GGTGGCTGTGTTAACC-1	2
NC_OS.C.33.BX_GGTGTCGAGTAGGATT-1	4
NC_OS.C.33.BX_GGTTAACGTACTCAAC-1	1
NC_OS.C.33.BX_GGTTAACGTATGGGAC-1	4
NC_OS.C.33.BX_GGTTAACTCAATCCGA-1	4
NC_OS.C.33.BX_GGTTAACTCCGTTGAA-1	10
NC_OS.C.33.BX_GGTTAACTCGAAATCC-1	4
NC_OS.C.33.BX_GGTTCTCCAAAGGCAC-1	10
NC_OS.C.33.BX_GGTTCTCCAAGCTACT-1	0
NC_OS.C.33.BX_GGTTCTCCAATTCTCT-1	1
NC_OS.C.33.BX_GGTTCTCCATTCGATG-1	4
NC_OS.C.33.BX_GGTTCTCGTACCAGAG-1	1
NC_OS.C.33.BX_GGTTCTCGTTACCCAA-1	1
NC_OS.C.33.BX_GGTTGTATCGAGCTGC-1	1
NC_OS.C.33.BX_GTAACACAGACCCGCT-1	0
NC_OS.C.33.BX_GTAACACCAAAGCTAA-1	4
NC_OS.C.33.BX_GTAACACCATCCGTTC-1	10
NC_OS.C.33.BX_GTAACACCATGCTGCG-1	3
NC_OS.C.33.BX_GTAACACGTAGCGCTC-1	1
NC_OS.C.33.BX_GTAACACGTCCCGGTA-1	4
NC_OS.C.33.BX_GTAACACGTCGCACAC-1	4
NC_OS.C.33.BX_GTAACACTCAGAACCT-1	4
NC_OS.C.33.BX_GTAACCACAAGTGCAG-1	1
NC_OS.C.33.BX_GTAACCAGTGGCGTAA-1	0
NC_OS.C.33.BX_GTAAGTCAGGGCCAAT-1	1
NC_OS.C.33.BX_GTAAGTCCAGGCGATA-1	4
NC_OS.C.33.BX_GTAAGTCGTTCAATCG-1	1
NC_OS.C.33.BX_GTAAGTCTCTAGTGAC-1	4
NC_OS.C.33.BX_GTAATCGGTTGATCGT-1	3
NC_OS.C.33.BX_GTAATCGTCACGATAC-1	2
NC_OS.C.33.BX_GTAATGCAGTGGAAGA-1	1
NC_OS.C.33.BX_GTAATGCCACGTACAT-1	4
NC_OS.C.33.BX_GTAATGCGTCGAACGA-1	4
NC_OS.C.33.BX_GTAATGCGTCTAGTGT-1	4
NC_OS.C.33.BX_GTAATGCTCGAAGTGG-1	4
NC_OS.C.33.BX_GTACAACCACAGTATC-1	1
NC_OS.C.33.BX_GTACAACCATATGCGT-1	1
NC_OS.C.33.BX_GTACAACGTAAGGCCA-1	4
NC_OS.C.33.BX_GTACAGTAGATAACAC-1	1
NC_OS.C.33.BX_GTACAGTCAGCAGTGA-1	1
NC_OS.C.33.BX_GTACAGTTCCTCTTTC-1	0
NC_OS.C.33.BX_GTACAGTTCTACGCGG-1	4
NC_OS.C.33.BX_GTAGAAACAATGTTGC-1	1
NC_OS.C.33.BX_GTAGAAATCAGTGATC-1	1
NC_OS.C.33.BX_GTAGAGGAGCTCACTA-1	4
NC_OS.C.33.BX_GTAGAGGGTACCTAGT-1	2
NC_OS.C.33.BX_GTAGAGGGTCGTCTCT-1	6
NC_OS.C.33.BX_GTAGAGGGTTCGGCGT-1	1
NC_OS.C.33.BX_GTAGATCAGCGGTAGT-1	4
NC_OS.C.33.BX_GTAGATCGTCCACACG-1	0
NC_OS.C.33.BX_GTAGATCGTGTGTGTT-1	4
NC_OS.C.33.BX_GTAGATCTCAGAGTTC-1	4
NC_OS.C.33.BX_GTAGATCTCAGCTGAT-1	1
NC_OS.C.33.BX_GTAGCTAAGGCCTTGC-1	4
NC_OS.C.33.BX_GTAGCTAGTCCGAAAG-1	4
NC_OS.C.33.BX_GTAGCTAGTTTCGACA-1	4
NC_OS.C.33.BX_GTAGGAGAGGCAGGTT-1	4
NC_OS.C.33.BX_GTAGGAGGTCTCCTGT-1	1
NC_OS.C.33.BX_GTAGGAGGTGCTTATG-1	4
NC_OS.C.33.BX_GTAGTACAGCCGCACT-1	1
NC_OS.C.33.BX_GTAGTACAGCTGTGCC-1	4
NC_OS.C.33.BX_GTAGTACTCAGCTGTA-1	4
NC_OS.C.33.BX_GTAGTACTCCCTCAAC-1	4
NC_OS.C.33.BX_GTATTGGCACACCTAA-1	4
NC_OS.C.33.BX_GTATTGGGTTGGGAAC-1	1
NC_OS.C.33.BX_GTATTTCGTGACATCT-1	0
NC_OS.C.33.BX_GTCAAACAGAAGTATC-1	2
NC_OS.C.33.BX_GTCAAACCAGCAGTAG-1	1
NC_OS.C.33.BX_GTCAAACCATAGCACT-1	1
NC_OS.C.33.BX_GTCAAGTCATCGATAC-1	7
NC_OS.C.33.BX_GTCAAGTCATGTGCCG-1	4
NC_OS.C.33.BX_GTCACGGAGAAATGGG-1	1
NC_OS.C.33.BX_GTCACGGAGCTCTGTA-1	1
NC_OS.C.33.BX_GTCACGGGTATGAGGC-1	1
NC_OS.C.33.BX_GTCACGGTCGAGGCAA-1	2
NC_OS.C.33.BX_GTCACTCTCACACGAT-1	3
NC_OS.C.33.BX_GTCAGCGCACTGGAAG-1	6
NC_OS.C.33.BX_GTCAGCGTCCCGAGGT-1	4
NC_OS.C.33.BX_GTCATCCCATCAGCGC-1	0
NC_OS.C.33.BX_GTCATCCGTTAAACAG-1	1
NC_OS.C.33.BX_GTCATGATCCAAGCAT-1	4
NC_OS.C.33.BX_GTCATTTAGCCGTAAG-1	1
NC_OS.C.33.BX_GTCATTTTCGCATTGA-1	0
NC_OS.C.33.BX_GTCCACTCACGGTCTG-1	1
NC_OS.C.33.BX_GTCCACTCATAATGAG-1	3
NC_OS.C.33.BX_GTCCACTGTTACGTAC-1	1
NC_OS.C.33.BX_GTCCACTTCTACTCAT-1	2
NC_OS.C.33.BX_GTCCCATCAAGTATAG-1	8
NC_OS.C.33.BX_GTCCCATCAGCGACCT-1	4
NC_OS.C.33.BX_GTCCTCATCCCTTGGT-1	4
NC_OS.C.33.BX_GTCCTCATCCGTTGAA-1	1
NC_OS.C.33.BX_GTCCTCATCGATCCAA-1	3
NC_OS.C.33.BX_GTCGAATAGATTAGTG-1	4
NC_OS.C.33.BX_GTCGAATCAGTGGTGA-1	1
NC_OS.C.33.BX_GTCGAATGTGTCATTG-1	0
NC_OS.C.33.BX_GTCGAATTCTGCGATA-1	4
NC_OS.C.33.BX_GTCGAATTCTTTCTAG-1	0
NC_OS.C.33.BX_GTCGCGAAGACTCCGC-1	4
NC_OS.C.33.BX_GTCGCGACATCTCAAG-1	4
NC_OS.C.33.BX_GTCGCGAGTTCGTAAC-1	4
NC_OS.C.33.BX_GTCGCGATCAAGCCGC-1	0
NC_OS.C.33.BX_GTCGCGATCCAAGCAT-1	4
NC_OS.C.33.BX_GTCGTAACAGAGGTTG-1	1
NC_OS.C.33.BX_GTCGTAAGTCAGCGTC-1	6
NC_OS.C.33.BX_GTCGTAAGTGTCCGTG-1	1
NC_OS.C.33.BX_GTCGTTCAGCAAGTGC-1	1
NC_OS.C.33.BX_GTCGTTCCAACGATTC-1	0
NC_OS.C.33.BX_GTCGTTCCAAGTCCCG-1	4
NC_OS.C.33.BX_GTCTACCAGATGCTAA-1	4
NC_OS.C.33.BX_GTCTACCCATGGCCAC-1	4
NC_OS.C.33.BX_GTCTACCTCCACGGGT-1	7
NC_OS.C.33.BX_GTCTAGAAGTCCTACA-1	8
NC_OS.C.33.BX_GTCTCACCAAGGACAC-1	1
NC_OS.C.33.BX_GTCTCACTCACTGGGC-1	4
NC_OS.C.33.BX_GTCTCACTCGCTTGCT-1	4
NC_OS.C.33.BX_GTCTGTCAGACGAGCT-1	4
NC_OS.C.33.BX_GTCTGTCCAGATACCT-1	1
NC_OS.C.33.BX_GTGACGCGTACCGGAA-1	1
NC_OS.C.33.BX_GTGACGCGTACGTTCA-1	4
NC_OS.C.33.BX_GTGAGCCAGTCTGCGC-1	2
NC_OS.C.33.BX_GTGAGCCCAGACCTGC-1	1
NC_OS.C.33.BX_GTGAGCCCATATCTCT-1	4
NC_OS.C.33.BX_GTGAGCCTCAAGATAG-1	4
NC_OS.C.33.BX_GTGAGGACAATAACCC-1	3
NC_OS.C.33.BX_GTGAGGACATACAGCT-1	8
NC_OS.C.33.BX_GTGAGGAGTTAACCTG-1	0
NC_OS.C.33.BX_GTGAGGATCTACACAG-1	4
NC_OS.C.33.BX_GTGAGTTCAAAGGCTG-1	4
NC_OS.C.33.BX_GTGATGTAGGACAACC-1	4
NC_OS.C.33.BX_GTGATGTCATACCACA-1	4
NC_OS.C.33.BX_GTGATGTCATCCAACA-1	1
NC_OS.C.33.BX_GTGATGTGTACGCTTA-1	4
NC_OS.C.33.BX_GTGATGTTCACAGTGT-1	2
NC_OS.C.33.BX_GTGCACGCAGAGTGTG-1	1
NC_OS.C.33.BX_GTGCAGCCACTAAACC-1	4
NC_OS.C.33.BX_GTGCGTGAGTTCCATG-1	8
NC_OS.C.33.BX_GTGCTGGCAACCTATG-1	1
NC_OS.C.33.BX_GTGCTTCCATCATTGG-1	0
NC_OS.C.33.BX_GTGCTTCGTGCCTATA-1	4
NC_OS.C.33.BX_GTGGAAGGTTCCGGTG-1	6
NC_OS.C.33.BX_GTGGAAGTCATTTCCA-1	2
NC_OS.C.33.BX_GTGGAGAAGGCAATGC-1	4
NC_OS.C.33.BX_GTGGAGAGTCGCAGTC-1	4
NC_OS.C.33.BX_GTGGAGATCCCTTCCC-1	4
NC_OS.C.33.BX_GTGGCGTCAGCAATTC-1	4
NC_OS.C.33.BX_GTGGCGTTCTTCACGC-1	4
NC_OS.C.33.BX_GTGGTTAAGGCAATGC-1	10
NC_OS.C.33.BX_GTGGTTAAGTGATTCC-1	1
NC_OS.C.33.BX_GTGGTTACAGTTCACA-1	4
[truncated: 60,624 more rows]
