# Supplementary material for: Immunosuppressive Tumor Microenvironment of Osteosarcoma
Source: Cancers (Basel). 2025 Jun 24;17(13):2117. doi: 10.3390/cancers17132117 (PMC12248827; doi:10.3390/cancers17132117)
Supplement: Supplementary file 1 [file cancers-17-02117-s001.zip › Supplementary Table S3 - Differentially expressed genes by major cluster.xlsx]

## Sheet: Gene Markers by Cluster
Cluster	Gene	% Expression within cluster	% Expression other clusters	Log2 Fold Change	p-value	Adjusted p-value
Macrophage	LILRB5	0.46	0.025	4.80913	0	0
Macrophage	SLC40A1	0.76	0.157	4.41137	0	0
Macrophage	C1QB	0.967	0.213	4.36362	0	0
Macrophage	SLCO2B1	0.807	0.093	4.33035	0	0
Macrophage	MSR1	0.858	0.09	4.31117	0	0
Macrophage	TREM2	0.701	0.064	4.29281	0	0
Macrophage	C1QC	0.966	0.16	4.27727	0	0
Macrophage	C1QA	0.976	0.224	4.25329	0	0
Macrophage	FOLR2	0.812	0.113	4.22135	0	0
Macrophage	MS4A4A	0.805	0.099	4.18839	0	0
Macrophage	GPR34	0.698	0.073	4.16361	0	0
Macrophage	CD209	0.413	0.046	4.11589	0	0
Macrophage	SDS	0.352	0.04	4.07882	0	0
Macrophage	SIGLEC1	0.511	0.049	4.0199	0	0
Macrophage	MERTK	0.584	0.082	4.00998	0	0
Macrophage	MRC1	0.789	0.093	4.00226	0	0
Macrophage	MS4A7	0.954	0.167	3.98435	0	0
Macrophage	CD163	0.885	0.12	3.90563	0	0
Macrophage	IL10	0.412	0.051	3.90165	0	0
Macrophage	PLA2G7	0.434	0.045	3.8893	0	0
Macrophage	C2	0.599	0.098	3.88431	0	0
Macrophage	CCL3L1	0.661	0.141	3.85269	0	0
Macrophage	FCGR2A	0.908	0.182	3.83354	0	0
Macrophage	STAB1	0.915	0.173	3.83109	0	0
Macrophage	VSIG4	0.734	0.087	3.82104	0	0
Macrophage	C3	0.325	0.037	3.80688	0	0
Macrophage	FPR3	0.746	0.097	3.76527	0	0
Macrophage	RNASE1	0.939	0.249	3.71811	0	0
Macrophage	ADAP2	0.798	0.132	3.67455	0	0
Macrophage	TMIGD3	0.297	0.03	3.66278	0	0
Macrophage	TLR7	0.274	0.026	3.64596	0	0
Macrophage	CCL3	0.808	0.23	3.63132	0	0
Macrophage	FCGBP	0.508	0.079	3.61668	0	0
Macrophage	LGMN	0.893	0.455	3.60182	0	0
Macrophage	F13A1	0.558	0.098	3.53856	0	0
Macrophage	MS4A6A	0.924	0.155	3.53404	0	0
Macrophage	GATM	0.417	0.069	3.51993	0	0
Macrophage	FCGR1A	0.538	0.065	3.51605	0	0
Macrophage	GAL3ST4	0.396	0.054	3.5001	0	0
Macrophage	DAB2	0.906	0.3	3.48105	0	0
Macrophage	APOC1	0.842	0.331	3.47324	0	0
Macrophage	TRPM2	0.271	0.031	3.46434	0	0
Macrophage	C3AR1	0.723	0.109	3.45454	0	0
Macrophage	SLAMF8	0.3	0.037	3.44482	0	0
Macrophage	CD14	0.962	0.204	3.37989	0	0
Macrophage	CCL4L2	0.653	0.174	3.37106	0	0
Macrophage	HLA-DOA	0.341	0.046	3.36099	0	0
Macrophage	IGF1	0.445	0.053	3.35368	0	0
Macrophage	SLC16A10	0.523	0.109	3.3423	0	0
Macrophage	LIPA	0.767	0.238	3.3308	0	0
Macrophage	PLAU	0.586	0.141	3.32075	0	0
Macrophage	EGR2	0.431	0.106	3.30629	0	0
Macrophage	LINC01094	0.313	0.053	3.30406	0	0
Macrophage	VMO1	0.487	0.065	3.30293	0	0
Macrophage	CCL2	0.498	0.106	3.26734	0	0
Macrophage	SDC3	0.437	0.079	3.24211	0	0
Macrophage	TMEM176B	0.76	0.199	3.21355	0	0
Macrophage	IL18	0.6	0.109	3.19579	0	0
Macrophage	HLA-DQA2	0.568	0.109	3.17456	0	0
Macrophage	FCGR1B	0.26	0.032	3.17154	0	0
Macrophage	SELENOP	0.92	0.564	3.16768	0	0
Macrophage	CD74	0.996	0.575	3.14896	0	0
Macrophage	IGSF6	0.657	0.107	3.12726	0	0
Macrophage	MPEG1	0.758	0.127	3.12452	0	0
Macrophage	NR4A3	0.612	0.189	3.10203	0	0
Macrophage	CXCL16	0.716	0.176	3.08975	0	0
Macrophage	LACC1	0.41	0.096	3.05262	0	0
Macrophage	CYBB	0.863	0.16	3.05232	0	0
Macrophage	LTC4S	0.552	0.097	3.04837	0	0
Macrophage	HLA-DMB	0.784	0.191	3.04517	0	0
Macrophage	SLC7A8	0.429	0.109	3.04335	0	0
Macrophage	SLC15A3	0.554	0.123	3.03304	0	0
Macrophage	NPL	0.582	0.145	3.03181	0	0
Macrophage	CSF2RA	0.436	0.076	3.00638	0	0
Macrophage	MARCH1	0.565	0.097	3.00456	0	0
Macrophage	RAB7B	0.311	0.068	2.9855	0	0
Macrophage	ATP8B4	0.268	0.039	2.97998	0	0
Macrophage	AXL	0.478	0.112	2.97461	0	0
Macrophage	TM6SF1	0.292	0.054	2.97331	0	0
Macrophage	CMKLR1	0.305	0.047	2.97071	0	0
Macrophage	FCGR3A	0.744	0.12	2.95787	0	0
Macrophage	NAIP	0.542	0.113	2.94594	0	0
Macrophage	LPAR5	0.279	0.061	2.93362	0	0
Macrophage	HLA-DRA	0.992	0.53	2.9176	0	0
Macrophage	PKIB	0.289	0.067	2.91081	0	0
Macrophage	IGSF21	0.328	0.068	2.91077	0	0
Macrophage	MMP19	0.393	0.121	2.88354	0	0
Macrophage	TNF	0.431	0.088	2.88029	0	0
Macrophage	SGK1	0.771	0.283	2.8801	0	0
Macrophage	PTAFR	0.406	0.069	2.87836	0	0
Macrophage	SIRPA	0.633	0.16	2.87478	0	0
Macrophage	CTSB	0.983	0.656	2.8746	0	0
Macrophage	LPAR6	0.617	0.132	2.87151	0	0
Macrophage	EPB41L3	0.555	0.141	2.85707	0	0
Macrophage	HLA-DPA1	0.976	0.46	2.8272	0	0
Macrophage	PILRA	0.538	0.099	2.8236	0	0
Macrophage	TLR1	0.274	0.055	2.79993	0	0
Macrophage	C5AR1	0.769	0.128	2.79911	0	0
Macrophage	LAIR1	0.686	0.175	2.79265	0	0
Macrophage	TNFSF13B	0.628	0.129	2.79152	0	0
Macrophage	TMEM176A	0.583	0.152	2.78657	0	0
Macrophage	HBEGF	0.57	0.165	2.78512	0	0
Macrophage	AIF1	0.969	0.298	2.77914	0	0
Macrophage	AP1B1	0.658	0.228	2.77719	0	0
Macrophage	HLA-DRB5	0.619	0.226	2.76831	0	0
Macrophage	LY86	0.577	0.105	2.76783	0	0
Macrophage	HMOX1	0.739	0.293	2.75669	0	0
Macrophage	PDGFB	0.252	0.055	2.75232	0	0
Macrophage	ABCA1	0.717	0.284	2.74786	0	0
Macrophage	GAS6	0.53	0.108	2.74714	0	0
Macrophage	MAF	0.821	0.332	2.7469	0	0
Macrophage	RAB20	0.402	0.088	2.74428	0	0
Macrophage	TLR4	0.498	0.118	2.74338	0	0
Macrophage	RAB3IL1	0.276	0.069	2.74002	0	0
Macrophage	RB1	0.703	0.226	2.73146	0	0
Macrophage	PSAP	0.992	0.708	2.73069	0	0
Macrophage	CYB5D1	0.331	0.092	2.72266	0	0
Macrophage	GPR183	0.766	0.279	2.71448	0	0
Macrophage	PLXDC2	0.703	0.219	2.71374	0	0
Macrophage	SECTM1	0.28	0.054	2.71263	0	0
Macrophage	FGL2	0.808	0.177	2.70989	0	0
Macrophage	TYROBP	0.992	0.364	2.70777	0	0
Macrophage	FCGR2B	0.416	0.092	2.68896	0	0
Macrophage	CPM	0.389	0.097	2.68219	0	0
Macrophage	PLTP	0.746	0.341	2.66557	0	0
Macrophage	CTSL	0.852	0.474	2.65585	0	0
Macrophage	HLA-DPB1	0.964	0.46	2.65038	0	0
Macrophage	CSF1R	0.876	0.225	2.65002	0	0
Macrophage	CLEC7A	0.637	0.15	2.64633	0	0
Macrophage	CCL4	0.729	0.269	2.64018	0	0
Macrophage	IER3	0.861	0.519	2.63808	0	0
Macrophage	CD83	0.756	0.256	2.63703	0	0
Macrophage	CD86	0.624	0.143	2.63053	0	0
Macrophage	ICAM1	0.62	0.214	2.62896	0	0
Macrophage	ITGAM	0.501	0.107	2.6224	0	0
Macrophage	CD4	0.803	0.218	2.62159	0	0
Macrophage	OGFRL1	0.655	0.207	2.61483	0	0
Macrophage	LILRB4	0.493	0.132	2.61391	0	0
Macrophage	CD93	0.684	0.147	2.61387	0	0
Macrophage	CCRL2	0.33	0.072	2.60826	0	0
Macrophage	CREG1	0.801	0.355	2.60586	0	0
Macrophage	CEBPA	0.29	0.069	2.58951	0	0
Macrophage	LRRC25	0.409	0.093	2.58682	0	0
Macrophage	PLXNC1	0.389	0.075	2.5859	0	0
Macrophage	RBM47	0.57	0.17	2.58575	0	0
Macrophage	CIITA	0.361	0.073	2.56411	0	0
Macrophage	LILRB1	0.352	0.071	2.56267	0	0
Macrophage	TLR2	0.378	0.08	2.5544	0	0
Macrophage	HLA-DMA	0.907	0.362	2.54174	0	0
Macrophage	PLA2G15	0.373	0.131	2.53869	0	0
Macrophage	SULT1A1	0.375	0.095	2.52876	0	0
Macrophage	TTYH3	0.685	0.28	2.5276	0	0
Macrophage	SH2B3	0.609	0.197	2.52086	0	0
Macrophage	SMPDL3A	0.266	0.089	2.51638	0	0
Macrophage	ADA2	0.503	0.106	2.5149	0	0
Macrophage	OTUD1	0.528	0.201	2.51212	0	0
Macrophage	FCGRT	0.97	0.539	2.50541	0	0
Macrophage	FCHO2	0.479	0.171	2.50535	0	0
Macrophage	PIK3AP1	0.51	0.13	2.50039	0	0
Macrophage	CD28	0.302	0.044	2.49701	0	0
Macrophage	SOD2	0.816	0.391	2.49518	0	0
Macrophage	PLD3	0.892	0.511	2.48137	0	0
Macrophage	PLEKHO2	0.48	0.165	2.47055	0	0
Macrophage	CD302	0.517	0.14	2.46857	0	0
Macrophage	ARHGAP18	0.794	0.261	2.4663	0	0
Macrophage	FGD4	0.383	0.082	2.46549	0	0
Macrophage	NCEH1	0.308	0.1	2.45575	0	0
Macrophage	FTL	1	0.987	2.45496	0	0
Macrophage	MILR1	0.28	0.088	2.45295	0	0
Macrophage	ETV5	0.37	0.129	2.445	0	0
Macrophage	NCF4	0.58	0.166	2.44287	0	0
Macrophage	HLA-DRB1	0.967	0.468	2.44277	0	0
Macrophage	TNFAIP8L2	0.286	0.07	2.4414	0	0
Macrophage	PTGS1	0.266	0.077	2.44006	0	0
Macrophage	FCER1G	0.98	0.35	2.42948	0	0
Macrophage	CXCL2	0.645	0.165	2.41943	0	0
Macrophage	DOCK4	0.49	0.189	2.41748	0	0
Macrophage	SLC8A1	0.423	0.149	2.41156	0	0
Macrophage	LCP2	0.661	0.186	2.40866	0	0
Macrophage	DRAM1	0.363	0.109	2.40014	0	0
Macrophage	LILRB2	0.433	0.088	2.38798	0	0
Macrophage	FMNL2	0.422	0.15	2.38688	0	0
Macrophage	ITGAX	0.453	0.111	2.3868	0	0
Macrophage	SLC7A7	0.547	0.151	2.38368	0	0
Macrophage	CXCL3	0.6	0.16	2.37874	0	0
Macrophage	ST14	0.278	0.07	2.37782	0	0
Macrophage	ADGRE2	0.333	0.089	2.37546	0	0
Macrophage	TMEM51	0.294	0.109	2.3641	0	0
Macrophage	LPCAT2	0.333	0.09	2.36242	0	0
Macrophage	RNASE6	0.684	0.197	2.3624	0	0
Macrophage	SLC9A9	0.335	0.1	2.3563	0	0
Macrophage	TBXAS1	0.569	0.194	2.35249	0	0
Macrophage	MFSD1	0.731	0.341	2.3486	0	0
Macrophage	LY96	0.734	0.295	2.34234	0	0
Macrophage	APOE	0.934	0.547	2.33652	0	0
Macrophage	IRF8	0.442	0.085	2.32194	0	0
Macrophage	CD163L1	0.258	0.117	2.31805	0	0
Macrophage	TFEC	0.468	0.143	2.31595	0	0
Macrophage	GAS7	0.361	0.084	2.31111	0	0
Macrophage	C1orf162	0.726	0.167	2.30763	0	0
Macrophage	CREBL2	0.468	0.182	2.29944	0	0
Macrophage	AP2A2	0.571	0.25	2.29611	0	0
Macrophage	TNFAIP2	0.589	0.199	2.2954	0	0
Macrophage	CPVL	0.836	0.354	2.29197	0	0
Macrophage	PLEK	0.766	0.253	2.29134	0	0
Macrophage	LHFPL2	0.45	0.205	2.27975	0	0
Macrophage	PDK4	0.299	0.111	2.27961	0	0
Macrophage	SCN1B	0.255	0.065	2.27332	0	0
Macrophage	TMEM37	0.332	0.111	2.27251	0	0
Macrophage	IL1B	0.636	0.191	2.27027	0	0
Macrophage	MPP1	0.583	0.241	2.26387	0	0
Macrophage	HLA-DQA1	0.733	0.222	2.26107	0	0
Macrophage	RNF144B	0.258	0.076	2.2583	0	0
Macrophage	CXCL8	0.639	0.216	2.25403	0	0
Macrophage	DMXL2	0.482	0.159	2.25267	0	0
Macrophage	TMEM106A	0.266	0.095	2.24855	0	0
Macrophage	SLC1A3	0.365	0.16	2.24784	0	0
Macrophage	GM2A	0.473	0.198	2.24293	0	0
Macrophage	NLRP3	0.426	0.086	2.23268	0	0
Macrophage	ADAM28	0.25	0.071	2.23208	0	0
Macrophage	SPINT2	0.489	0.129	2.22232	0	0
Macrophage	SPRED1	0.577	0.271	2.2185	0	0
Macrophage	CALHM6	0.325	0.114	2.21596	0	0
Macrophage	FUCA1	0.452	0.211	2.19425	0	0
Macrophage	NINJ1	0.757	0.33	2.19299	0	0
Macrophage	GPR155	0.331	0.097	2.19226	0	0
Macrophage	THEMIS2	0.553	0.185	2.18841	0	0
Macrophage	SGPL1	0.446	0.188	2.18548	0	0
Macrophage	THBD	0.45	0.226	2.18514	0	0
Macrophage	PRDM1	0.542	0.199	2.18342	0	0
Macrophage	HPSE	0.286	0.072	2.17532	0	0
Macrophage	HCK	0.402	0.112	2.17369	0	0
Macrophage	GPNMB	0.736	0.38	2.17278	0	0
Macrophage	NAMPT	0.838	0.463	2.17201	0	0
Macrophage	MCTP1	0.281	0.086	2.1718	0	0
Macrophage	PHACTR1	0.481	0.136	2.17171	0	0
Macrophage	MGAT4A	0.546	0.177	2.15632	0	0
Macrophage	NR4A2	0.808	0.454	2.15181	0	0
Macrophage	LGALS9	0.639	0.202	2.15158	0	0
Macrophage	TSPAN33	0.364	0.142	2.14966	0	0
Macrophage	TCN2	0.275	0.081	2.14937	0	0
Macrophage	SEMA4A	0.346	0.127	2.14884	0	0
Macrophage	GNA13	0.629	0.3	2.13925	0	0
Macrophage	DAPK1	0.359	0.163	2.13638	0	0
Macrophage	SASH1	0.413	0.144	2.13374	0	0
Macrophage	SFMBT2	0.306	0.092	2.13071	0	0
Macrophage	USP53	0.27	0.103	2.12739	0	0
Macrophage	RASGRP3	0.295	0.097	2.12484	0	0
Macrophage	ATP6V0A1	0.42	0.177	2.12247	0	0
Macrophage	MYO5A	0.514	0.218	2.12191	0	0
Macrophage	PTGS2	0.382	0.103	2.11302	0	0
Macrophage	RASGEF1B	0.603	0.235	2.11174	0	0
Macrophage	SYK	0.466	0.16	2.11146	0	0
Macrophage	NFKBID	0.574	0.182	2.10713	0	0
Macrophage	ADCY7	0.384	0.115	2.10335	0	0
Macrophage	EMILIN2	0.513	0.208	2.10267	0	0
Macrophage	RNASET2	0.894	0.454	2.10167	0	0
Macrophage	BMP2K	0.699	0.35	2.09904	0	0
Macrophage	FRMD4A	0.454	0.205	2.0984	0	0
Macrophage	CCR1	0.406	0.141	2.09679	0	0
Macrophage	CTSD	0.963	0.74	2.09422	0	0
Macrophage	HLA-DQB1	0.845	0.367	2.08797	0	0
Macrophage	RASSF4	0.563	0.197	2.08251	0	0
Macrophage	HNMT	0.744	0.362	2.07885	0	0
Macrophage	SAT1	0.993	0.77	2.07686	0	0
Macrophage	FAM49A	0.403	0.134	2.07437	0	0
Macrophage	ITSN1	0.41	0.201	2.07356	0	0
Macrophage	CTSS	0.961	0.407	2.06712	0	0
Macrophage	SDSL	0.338	0.155	2.06078	0	0
Macrophage	FRMD4B	0.629	0.277	2.05835	0	0
Macrophage	ALOX5	0.261	0.064	2.05423	0	0
Macrophage	DSE	0.565	0.237	2.05005	0	0
Macrophage	ABL2	0.565	0.336	2.05003	0	0
Macrophage	ARRB2	0.672	0.229	2.04461	0	0
Macrophage	RHBDF2	0.333	0.101	2.04235	0	0
Macrophage	PLAUR	0.778	0.341	2.04015	0	0
Macrophage	CYFIP1	0.633	0.302	2.03664	0	0
Macrophage	AHR	0.463	0.2	2.03429	0	0
Macrophage	B3GNT5	0.254	0.095	2.03358	0	0
Macrophage	CTSZ	0.951	0.612	2.03084	0	0
Macrophage	ARAP1	0.422	0.171	2.02561	0	0
Macrophage	GLUL	0.879	0.555	2.02007	0	0
Macrophage	CD68	0.929	0.297	2.01746	0	0
Macrophage	CYTH4	0.499	0.168	2.01426	0	0
Macrophage	RNF130	0.805	0.423	2.01364	0	0
Macrophage	RUNX1	0.521	0.255	2.01344	0	0
Macrophage	SLC43A2	0.49	0.132	2.00949	0	0
Macrophage	NRP1	0.705	0.291	2.00667	0	0
Macrophage	MANBA	0.367	0.155	1.99799	0	0
Macrophage	NCKAP1L	0.651	0.222	1.99316	0	0
Macrophage	BLVRB	0.829	0.468	1.99269	0	0
Macrophage	SERPINB9	0.533	0.151	1.98822	0	0
Macrophage	CD300A	0.437	0.122	1.98567	0	0
Macrophage	RGL1	0.344	0.156	1.98242	0	0
Macrophage	TPCN1	0.317	0.133	1.98146	0	0
Macrophage	OSM	0.344	0.087	1.97944	0	0
Macrophage	ST6GAL1	0.313	0.085	1.97259	0	0
Macrophage	NABP1	0.596	0.257	1.96973	0	0
Macrophage	RCBTB2	0.295	0.108	1.96779	0	0
Macrophage	KYNU	0.355	0.095	1.96688	0	0
Macrophage	LYN	0.64	0.257	1.96363	0	0
Macrophage	UNC93B1	0.567	0.272	1.95822	0	0
Macrophage	IL1RN	0.451	0.094	1.95033	0	0
Macrophage	C1orf54	0.513	0.216	1.94847	0	0
Macrophage	TPP1	0.778	0.399	1.94685	0	0
Macrophage	GAA	0.586	0.259	1.94613	0	0
Macrophage	SAMHD1	0.812	0.368	1.94357	0	0
Macrophage	VAV1	0.325	0.093	1.94354	0	0
Macrophage	ADAM9	0.559	0.283	1.93943	0	0
Macrophage	LAPTM5	0.975	0.503	1.93871	0	0
Macrophage	SLC4A7	0.541	0.269	1.9325	0	0
Macrophage	PLXND1	0.59	0.244	1.93071	0	0
Macrophage	ASAH1	0.841	0.55	1.92725	0	0
Macrophage	MCOLN1	0.475	0.258	1.92717	0	0
Macrophage	A2M	0.87	0.441	1.92488	0	0
Macrophage	FPR1	0.353	0.066	1.92386	0	0
Macrophage	GRK3	0.369	0.175	1.92072	0	0
Macrophage	ABCC5	0.37	0.187	1.91923	0	0
Macrophage	HIF1A	0.795	0.512	1.91874	0	0
Macrophage	KCTD12	0.809	0.442	1.90916	0	0
Macrophage	ACSL1	0.437	0.202	1.90858	0	0
Macrophage	AOAH	0.405	0.102	1.90272	0	0
Macrophage	IL10RA	0.618	0.179	1.89537	0	0
Macrophage	STX11	0.426	0.129	1.89469	0	0
Macrophage	PI4K2A	0.256	0.119	1.8838	0	0
Macrophage	HPGDS	0.273	0.07	1.87788	0	0
Macrophage	HAVCR2	0.53	0.167	1.87604	0	0
Macrophage	ABCG1	0.282	0.081	1.8751	0	0
Macrophage	IL6R	0.365	0.138	1.87474	0	0
Macrophage	RNF135	0.314	0.154	1.87315	0	0
Macrophage	OTULINL	0.416	0.151	1.86254	0	0
Macrophage	ITPR2	0.523	0.274	1.86234	0	0
Macrophage	CAPG	0.817	0.38	1.8616	0	0
Macrophage	IQGAP2	0.585	0.206	1.8552	0	0
Macrophage	TNFRSF21	0.256	0.126	1.8531	0	0
Macrophage	PFKFB3	0.445	0.187	1.84988	0	0
Macrophage	TYMP	0.882	0.465	1.84816	0	0
Macrophage	ST8SIA4	0.454	0.183	1.84666	0	0
Macrophage	TBC1D9	0.292	0.14	1.84419	0	0
Macrophage	ARL4C	0.79	0.419	1.83957	0	0
Macrophage	SLC31A2	0.342	0.16	1.83823	0	0
Macrophage	NAGA	0.4	0.198	1.83663	0	0
Macrophage	TRIM14	0.273	0.095	1.81851	0	0
Macrophage	SYNGR2	0.571	0.263	1.81205	0	0
Macrophage	CFD	0.617	0.266	1.8091	0	0
Macrophage	ITGB2	0.904	0.364	1.80853	0	0
Macrophage	ETS2	0.561	0.252	1.80353	0	0
Macrophage	SLC12A7	0.284	0.132	1.80304	0	0
Macrophage	NFKBIA	0.822	0.626	1.80191	0	0
Macrophage	NPC2	0.974	0.653	1.80021	0	0
Macrophage	GPRIN3	0.471	0.172	1.79812	0	0
Macrophage	LST1	0.745	0.194	1.79795	0	0
Macrophage	SRGN	0.977	0.597	1.79581	0	0
Macrophage	CTSH	0.714	0.368	1.77989	0	0
Macrophage	BTK	0.306	0.122	1.77806	0	0
Macrophage	KDM6B	0.639	0.343	1.7743	0	0
Macrophage	CD33	0.359	0.143	1.76644	0	0
Macrophage	SPI1	0.774	0.237	1.76199	0	0
Macrophage	LILRB3	0.259	0.086	1.75722	0	0
Macrophage	CEBPD	0.818	0.458	1.75342	0	0
Macrophage	RALGDS	0.405	0.194	1.74906	0	0
Macrophage	VAMP8	0.901	0.377	1.74681	0	0
Macrophage	NFKBIZ	0.605	0.336	1.74048	0	0
Macrophage	SGMS1	0.262	0.122	1.73866	0	0
Macrophage	NFKB1	0.485	0.27	1.73749	0	0
Macrophage	PYGL	0.339	0.156	1.73596	0	0
Macrophage	ARHGAP4	0.547	0.218	1.73291	0	0
Macrophage	MGAT1	0.704	0.424	1.72716	0	0
Macrophage	TGFBI	0.914	0.493	1.72716	0	0
Macrophage	PLIN2	0.57	0.427	1.72402	0	0
Macrophage	GNB4	0.547	0.321	1.7167	0	0
Macrophage	MARCKS	0.967	0.665	1.71085	0	0
Macrophage	PYCARD	0.767	0.327	1.71032	0	0
Macrophage	ZSWIM6	0.406	0.213	1.70946	0	0
Macrophage	MAN1A1	0.293	0.136	1.70596	0	0
Macrophage	CFLAR	0.711	0.391	1.70491	0	0
Macrophage	LITAF	0.819	0.535	1.70384	0	0
Macrophage	NCF2	0.426	0.102	1.70117	0	0
Macrophage	CHMP1B	0.687	0.45	1.6943	0	0
Macrophage	MKNK1	0.461	0.27	1.69236	0	0
Macrophage	GYPC	0.742	0.396	1.69192	0	0
Macrophage	ACP2	0.375	0.226	1.69128	0	0
Macrophage	TNFSF12	0.438	0.152	1.68744	0	0
Macrophage	IDH1	0.433	0.256	1.68305	0	0
Macrophage	TNFAIP3	0.604	0.355	1.68304	0	0
Macrophage	GPX3	0.307	0.145	1.67998	0	0
Macrophage	SLC38A6	0.288	0.169	1.67984	0	0
Macrophage	INPP5D	0.403	0.142	1.67634	0	0
Macrophage	IL17RA	0.303	0.117	1.67463	0	0
Macrophage	WDFY3	0.288	0.162	1.67298	0	0
Macrophage	ZNF331	0.626	0.307	1.66979	0	0
Macrophage	MX2	0.31	0.126	1.6689	0	0
Macrophage	PTPRJ	0.408	0.178	1.66703	0	0
Macrophage	ATF3	0.669	0.342	1.66378	0	0
Macrophage	DPYD	0.339	0.165	1.66118	0	0
Macrophage	P2RX4	0.318	0.146	1.66053	0	0
Macrophage	EGR3	0.302	0.143	1.65742	0	0
Macrophage	WBP1L	0.288	0.127	1.65254	0	0
Macrophage	FCHSD2	0.32	0.159	1.64866	0	0
Macrophage	PTPRE	0.624	0.234	1.64701	0	0
Macrophage	ME2	0.516	0.297	1.64614	0	0
Macrophage	TRIB1	0.334	0.159	1.64462	0	0
Macrophage	NISCH	0.3	0.151	1.64039	0	0
Macrophage	CASP1	0.548	0.192	1.63817	0	0
Macrophage	ATF5	0.304	0.184	1.6375	0	0
Macrophage	RGS1	0.773	0.276	1.63392	0	0
Macrophage	SERPING1	0.448	0.197	1.62797	0	0
Macrophage	NCOA4	0.639	0.377	1.62455	0	0
Macrophage	ME1	0.272	0.162	1.61949	0	0
Macrophage	KLF7	0.252	0.132	1.61863	0	0
Macrophage	CLN8	0.373	0.188	1.61616	0	0
Macrophage	OSBPL1A	0.322	0.182	1.61553	0	0
Macrophage	MAFB	0.761	0.421	1.61225	0	0
Macrophage	YWHAH	0.757	0.495	1.61213	0	0
Macrophage	RAP2B	0.608	0.362	1.60589	0	0
Macrophage	DUSP1	0.918	0.702	1.60572	0	0
Macrophage	RNF13	0.65	0.4	1.60531	0	0
Macrophage	DOCK2	0.443	0.163	1.60257	0	0
Macrophage	RP2	0.297	0.16	1.59873	0	0
Macrophage	DUSP3	0.379	0.215	1.59297	0	0
Macrophage	C15orf48	0.333	0.096	1.59249	0	0
Macrophage	MYO9B	0.508	0.263	1.58855	0	0
Macrophage	LRP1	0.733	0.431	1.58524	0	0
Macrophage	MNDA	0.571	0.119	1.57688	0	0
Macrophage	KIAA0930	0.454	0.252	1.57456	0	0
Macrophage	ZFP36	0.854	0.635	1.57432	0	0
Macrophage	RASSF2	0.326	0.128	1.56967	0	0
Macrophage	ENTPD1	0.349	0.094	1.56329	0	0
Macrophage	HCLS1	0.687	0.288	1.55933	0	0
Macrophage	ELL2	0.467	0.279	1.55866	0	0
Macrophage	IRS2	0.327	0.145	1.5552	0	0
Macrophage	NAGK	0.597	0.375	1.5546	0	0
Macrophage	DDX3Y	0.427	0.201	1.55237	0	0
Macrophage	C9orf72	0.297	0.127	1.55156	0	0
Macrophage	ATG7	0.282	0.157	1.54509	0	0
Macrophage	RAPGEF1	0.448	0.226	1.54024	0	0
Macrophage	TCF12	0.384	0.228	1.53912	0	0
Macrophage	CPEB4	0.508	0.283	1.53765	0	0
Macrophage	SLC11A1	0.422	0.107	1.53652	0	0
Macrophage	PRNP	0.616	0.386	1.53473	0	0
Macrophage	AMDHD2	0.287	0.162	1.5342	0	0
Macrophage	OLR1	0.288	0.064	1.53034	0	0
Macrophage	KLF6	0.852	0.675	1.53023	0	0
Macrophage	LYL1	0.26	0.11	1.52529	0	0
Macrophage	SLC11A2	0.27	0.174	1.5234	0	0
Macrophage	RNF149	0.611	0.352	1.52263	0	0
Macrophage	SNX24	0.267	0.159	1.5215	0	0
Macrophage	ETV6	0.351	0.176	1.52026	0	0
Macrophage	PAPSS2	0.321	0.212	1.51979	0	0
Macrophage	ZNF267	0.422	0.229	1.51973	0	0
Macrophage	MOB1B	0.288	0.172	1.51952	0	0
Macrophage	SLC22A18	0.258	0.145	1.50456	0	0
Macrophage	GRN	0.965	0.686	1.50069	0	0
Macrophage	ARRDC3	0.419	0.231	1.49898	0	0
Macrophage	INSIG1	0.452	0.309	1.49829	0	0
Macrophage	MMD	0.287	0.173	1.49763	0	0
Macrophage	SNX6	0.853	0.619	1.49523	0	0
Macrophage	STX4	0.51	0.31	1.49422	0	0
Macrophage	MAP3K1	0.313	0.142	1.49334	0	0
Macrophage	SNN	0.259	0.124	1.49234	0	0
Macrophage	TGFBR1	0.384	0.242	1.48849	0	0
Macrophage	EPS15	0.47	0.28	1.48531	0	0
Macrophage	TSPAN4	0.598	0.412	1.48424	0	0
Macrophage	DUSP6	0.452	0.223	1.48402	0	0
Macrophage	SOAT1	0.348	0.206	1.48285	0	0
Macrophage	MITF	0.339	0.169	1.4734	0	0
Macrophage	PNRC1	0.849	0.664	1.47265	0	0
Macrophage	DRAM2	0.568	0.383	1.46898	0	0
Macrophage	GPR137B	0.429	0.199	1.466	0	0
Macrophage	BCL2A1	0.442	0.121	1.46597	0	0
Macrophage	QKI	0.78	0.537	1.46456	0	0
Macrophage	FYB1	0.778	0.287	1.46456	0	0
Macrophage	KCNAB2	0.34	0.155	1.46231	0	0
Macrophage	SLC43A3	0.431	0.244	1.46188	0	0
Macrophage	CSRNP1	0.497	0.267	1.45766	0	0
Macrophage	FLI1	0.311	0.133	1.45722	0	0
Macrophage	AKR1B1	0.611	0.432	1.45595	0	0
Macrophage	KIF1B	0.425	0.289	1.45432	0	0
Macrophage	PLSCR1	0.614	0.351	1.44955	0	0
Macrophage	VSIR	0.57	0.266	1.44783	0	0
Macrophage	ARMT1	0.348	0.247	1.44426	0	0
Macrophage	LAP3	0.627	0.435	1.44379	0	0
Macrophage	GNS	0.642	0.327	1.44291	0	0
Macrophage	NFATC2	0.285	0.1	1.44246	0	0
Macrophage	LAT2	0.463	0.186	1.44081	0	0
Macrophage	SDCBP	0.896	0.682	1.43902	0	0
Macrophage	RANBP2	0.549	0.361	1.43867	0	0
Macrophage	CEBPB	0.845	0.629	1.43846	0	0
Macrophage	ZFP36L1	0.932	0.725	1.43823	0	0
Macrophage	LPCAT1	0.398	0.224	1.43744	0	0
Macrophage	CAB39	0.469	0.263	1.43572	0	0
Macrophage	NFE2L2	0.742	0.499	1.43378	0	0
Macrophage	FES	0.307	0.174	1.43169	0	0
Macrophage	MAFF	0.453	0.278	1.43161	0	0
Macrophage	ZFHX3	0.562	0.361	1.43029	0	0
Macrophage	THAP2	0.252	0.17	1.42949	0	0
Macrophage	ALCAM	0.391	0.229	1.42938	0	0
Macrophage	SCD	0.275	0.176	1.42383	0	0
Macrophage	ALOX5AP	0.623	0.25	1.42193	0	0
Macrophage	RGS2	0.686	0.378	1.41908	0	0
Macrophage	NR4A1	0.693	0.434	1.41737	0	0
Macrophage	EPSTI1	0.476	0.252	1.41585	0	0
Macrophage	PNPLA6	0.257	0.141	1.40924	0	0
Macrophage	PARP14	0.602	0.375	1.4023	0	0
Macrophage	RCAN1	0.302	0.281	1.40101	0	0
Macrophage	OAS2	0.252	0.13	1.39847	0	0
Macrophage	CRYL1	0.301	0.178	1.39751	0	0
Macrophage	TNFRSF1B	0.696	0.234	1.39735	0	0
Macrophage	MALT1	0.371	0.213	1.39646	0	0
Macrophage	PPP1R15B	0.472	0.295	1.39451	0	0
Macrophage	KCNMA1	0.321	0.152	1.39201	0	0
Macrophage	GIMAP4	0.574	0.19	1.38943	0	0
Macrophage	GK	0.332	0.155	1.38854	0	0
Macrophage	C6orf62	0.687	0.451	1.38662	0	0
Macrophage	TAGAP	0.384	0.138	1.38431	0	0
Macrophage	TENT2	0.322	0.2	1.38212	0	0
Macrophage	MXD1	0.397	0.207	1.3819	0	0
Macrophage	SLC25A19	0.266	0.172	1.37482	0	0
Macrophage	SNX2	0.709	0.482	1.36984	0	0
Macrophage	ARL5B	0.375	0.234	1.36824	0	0
Macrophage	DOK2	0.549	0.219	1.3621	0	0
Macrophage	PTPN6	0.505	0.207	1.36149	0	0
Macrophage	CD84	0.637	0.211	1.35959	0	0
Macrophage	STX7	0.477	0.288	1.35893	0	0
Macrophage	CLTC	0.742	0.528	1.3578	0	0
Macrophage	ATG4C	0.254	0.173	1.35621	0	0
Macrophage	IFNGR1	0.544	0.326	1.35053	0	0
Macrophage	WASHC4	0.477	0.297	1.35017	0	0
Macrophage	VASH1	0.266	0.154	1.34498	0	0
Macrophage	MX1	0.351	0.187	1.34442	0	0
Macrophage	FERMT3	0.613	0.277	1.34398	0	0
Macrophage	PTGER4	0.327	0.122	1.34042	0	0
Macrophage	SNX29	0.276	0.172	1.33877	0	0
Macrophage	FUOM	0.372	0.237	1.33827	0	0
Macrophage	SGK3	0.333	0.199	1.33677	0	0
Macrophage	RHOG	0.685	0.418	1.32961	0	0
Macrophage	CD53	0.788	0.344	1.32948	0	0
Macrophage	IL13RA1	0.453	0.297	1.32909	0	0
Macrophage	MGLL	0.292	0.165	1.32588	0	0
Macrophage	BCAT1	0.468	0.296	1.32574	0	0
Macrophage	CAMK1	0.363	0.21	1.32317	0	0
Macrophage	ATP13A3	0.484	0.325	1.3205	0	0
Macrophage	MARCH2	0.365	0.208	1.3189	0	0
Macrophage	LMBRD1	0.333	0.191	1.31881	0	0
Macrophage	OAS1	0.346	0.201	1.3187	0	0
Macrophage	FTH1	1	0.987	1.31812	0	0
Macrophage	ARL8B	0.489	0.316	1.31594	0	0
Macrophage	ZFYVE16	0.461	0.309	1.30908	0	0
Macrophage	VEGFA	0.491	0.355	1.30602	0	0
Macrophage	RAB31	0.715	0.455	1.30372	0	0
Macrophage	DOCK10	0.399	0.199	1.30308	0	0
Macrophage	MAP3K8	0.458	0.201	1.3022	0	0
Macrophage	WWP1	0.399	0.298	1.30207	0	0
Macrophage	COLEC12	0.51	0.308	1.30179	0	0
Macrophage	ZNF385A	0.255	0.147	1.30075	0	0
Macrophage	RCSD1	0.292	0.089	1.3007	0	0
Macrophage	STAT1	0.502	0.353	1.29627	0	0
Macrophage	PRMT9	0.283	0.148	1.29334	0	0
Macrophage	PPP1R9B	0.296	0.191	1.2911	0	0
Macrophage	ABHD12	0.384	0.272	1.28922	0	0
Macrophage	ETV3	0.263	0.154	1.28826	0	0
Macrophage	MGAT5	0.271	0.176	1.28726	0	0
Macrophage	EMB	0.42	0.154	1.28638	0	0
Macrophage	DHRS3	0.348	0.206	1.28558	0	0
Macrophage	FOSB	0.84	0.657	1.28093	0	0
Macrophage	SCARB2	0.693	0.473	1.28065	0	0
Macrophage	SNX9	0.457	0.309	1.27928	0	0
Macrophage	SUSD6	0.355	0.211	1.27907	0	0
Macrophage	CEP170	0.531	0.352	1.27882	0	0
Macrophage	NRIP1	0.351	0.245	1.27421	0	0
Macrophage	DTX3L	0.256	0.161	1.2709	0	0
Macrophage	GNPDA1	0.421	0.299	1.27017	0	0
Macrophage	CACUL1	0.359	0.239	1.26975	0	0
Macrophage	FKBP15	0.321	0.219	1.26795	0	0
Macrophage	HEXA	0.703	0.501	1.26093	0	0
Macrophage	BAZ2B	0.422	0.256	1.25154	0	0
Macrophage	DNAJC5	0.316	0.217	1.2498	0	0
Macrophage	TMBIM1	0.332	0.204	1.24945	0	0
Macrophage	IFI30	0.296	0.143	1.2481	0	0
Macrophage	GNA15	0.337	0.156	1.2479	0	0
Macrophage	SLC35F6	0.291	0.207	1.24681	0	0
Macrophage	FABP5	0.695	0.585	1.2449	0	0
Macrophage	PLXNB2	0.441	0.297	1.24272	0	0
Macrophage	NUP214	0.406	0.258	1.23654	0	0
Macrophage	BLVRA	0.561	0.375	1.23422	0	0
Macrophage	SWAP70	0.443	0.282	1.23417	0	0
Macrophage	ABR	0.28	0.182	1.23377	0	0
Macrophage	ITM2B	0.983	0.881	1.23329	0	0
Macrophage	NCOA7	0.308	0.174	1.23015	0	0
Macrophage	RIN2	0.317	0.222	1.22592	0	0
Macrophage	PLEKHM2	0.353	0.248	1.22557	0	0
Macrophage	ZEB2	0.8	0.56	1.22526	0	0
Macrophage	BST2	0.857	0.575	1.22509	0	0
Macrophage	CYBA	0.982	0.709	1.22469	0	0
Macrophage	STAT2	0.336	0.213	1.21492	0	0
Macrophage	ZMIZ1	0.32	0.208	1.21115	0	0
Macrophage	GNAQ	0.513	0.353	1.20888	0	0
Macrophage	SCAMP2	0.567	0.391	1.20863	0	0
Macrophage	EHBP1L1	0.419	0.262	1.20816	0	0
Macrophage	EDEM1	0.293	0.191	1.20743	0	0
Macrophage	CAT	0.449	0.287	1.20215	0	0
Macrophage	XAF1	0.41	0.195	1.1998	0	0
Macrophage	ARHGAP21	0.373	0.273	1.19895	0	0
Macrophage	CDKN1A	0.534	0.377	1.19717	0	0
Macrophage	PXDC1	0.367	0.278	1.19679	0	0
Macrophage	ZYX	0.517	0.351	1.19488	0	0
Macrophage	MAT2A	0.601	0.461	1.19064	0	0
Macrophage	CTSC	0.885	0.691	1.18992	0	0
Macrophage	GCA	0.366	0.211	1.18684	0	0
Macrophage	PARVG	0.376	0.172	1.18552	0	0
Macrophage	HES1	0.381	0.26	1.1848	0	0
Macrophage	LMO2	0.371	0.159	1.18368	0	0
Macrophage	KLF4	0.541	0.337	1.18331	0	0
Macrophage	IFI27	0.423	0.342	1.18227	0	0
Macrophage	CORO7	0.309	0.163	1.17976	0	0
Macrophage	GBP2	0.5	0.261	1.17957	0	0
Macrophage	TNFAIP8	0.492	0.267	1.17764	0	0
Macrophage	AP1S2	0.626	0.379	1.17732	0	0
Macrophage	BEX4	0.403	0.219	1.17457	0	0
Macrophage	PICALM	0.535	0.343	1.17382	0	0
Macrophage	AC007952.4	0.285	0.153	1.17299	0	0
Macrophage	TET2	0.346	0.223	1.17225	0	0
Macrophage	PARP9	0.299	0.189	1.17124	0	0
Macrophage	SERINC1	0.599	0.41	1.17079	0	0
Macrophage	SDCCAG8	0.387	0.266	1.16756	0	0
Macrophage	RIN3	0.289	0.162	1.16721	0	0
Macrophage	MYO1F	0.464	0.189	1.1666	0	0
Macrophage	RAPH1	0.259	0.179	1.16598	0	0
Macrophage	SMIM30	0.421	0.303	1.16537	0	0
Macrophage	NFKBIE	0.324	0.226	1.15918	0	0
Macrophage	GPR65	0.363	0.13	1.15885	0	0
Macrophage	WAS	0.443	0.208	1.15837	0	0
Macrophage	GRB2	0.723	0.527	1.15759	0	0
Macrophage	TIPARP	0.411	0.273	1.15752	0	0
Macrophage	SNX18	0.307	0.215	1.1558	0	0
Macrophage	NCF1	0.342	0.156	1.15539	0	0
Macrophage	PTPN18	0.356	0.227	1.15461	0	0
Macrophage	REL	0.714	0.446	1.15408	0	0
Macrophage	SKAP2	0.609	0.39	1.15063	0	0
Macrophage	PPT1	0.733	0.545	1.15042	0	0
Macrophage	MTSS1	0.428	0.28	1.14926	0	0
Macrophage	TMC6	0.388	0.175	1.14834	0	0
Macrophage	TMEM127	0.296	0.212	1.14793	0	0
Macrophage	CYTH1	0.427	0.227	1.14568	0	0
Macrophage	PLEKHO1	0.619	0.46	1.14555	0	0
Macrophage	CELF2	0.589	0.253	1.14069	0	0
Macrophage	CCDC88A	0.712	0.491	1.13849	0	0
Macrophage	DNASE2	0.33	0.259	1.13612	0	0
Macrophage	PLEKHA2	0.357	0.209	1.13578	0	0
Macrophage	FNBP1	0.531	0.251	1.13466	0	0
Macrophage	ABI3	0.346	0.159	1.13406	0	0
Macrophage	HELZ	0.477	0.334	1.13283	0	0
Macrophage	CYB5R4	0.268	0.155	1.13134	0	0
Macrophage	M6PR	0.666	0.47	1.13028	0	0
Macrophage	IFNGR2	0.627	0.431	1.12742	0	0
Macrophage	GBP1	0.338	0.263	1.12719	0	0
Macrophage	TNFRSF1A	0.586	0.393	1.12466	0	0
Macrophage	PRKACA	0.312	0.233	1.12342	0	0
Macrophage	BHLHE40	0.492	0.339	1.11739	0	0
Macrophage	SH3BP2	0.359	0.233	1.11628	0	0
Macrophage	ANKH	0.612	0.351	1.11188	0	0
Macrophage	LAMP2	0.694	0.513	1.111	0	0
Macrophage	AGFG1	0.341	0.233	1.10867	0	0
Macrophage	HOMER3	0.484	0.36	1.10795	0	0
Macrophage	PRKACB	0.333	0.222	1.1063	0	0
Macrophage	FAM53C	0.364	0.236	1.10618	0	0
Macrophage	CYBRD1	0.254	0.163	1.10539	0	0
Macrophage	CREBRF	0.442	0.28	1.1049	0	0
Macrophage	USF2	0.546	0.39	1.1047	0	0
Macrophage	B4GALT1	0.534	0.377	1.10325	0	0
Macrophage	DPYSL2	0.498	0.362	1.10082	0	0
Macrophage	ARHGAP45	0.392	0.17	1.09491	0	0
Macrophage	RILPL2	0.556	0.361	1.09236	0	0
Macrophage	MFSD12	0.472	0.335	1.0917	0	0
Macrophage	FEZ2	0.448	0.33	1.09106	0	0
Macrophage	NUP58	0.326	0.228	1.09076	0	0
Macrophage	ANKRD9	0.3	0.226	1.09054	0	0
Macrophage	FAM91A1	0.355	0.273	1.0894	0	0
Macrophage	FNDC3A	0.351	0.233	1.08908	0	0
Macrophage	DDAH2	0.514	0.311	1.08799	0	0
Macrophage	TMEM123	0.679	0.5	1.08617	0	0
Macrophage	UCP2	0.621	0.333	1.08291	0	0
Macrophage	RREB1	0.261	0.195	1.08212	0	0
Macrophage	GADD45B	0.815	0.637	1.07939	0	0
Macrophage	MCL1	0.849	0.679	1.07676	0	0
Macrophage	FOXO3	0.378	0.272	1.07346	0	0
Macrophage	WIPF1	0.645	0.384	1.0732	0	0
Macrophage	GBA	0.29	0.229	1.07247	0	0
Macrophage	NFIL3	0.327	0.223	1.06435	0	0
Macrophage	RHOB	0.652	0.467	1.06364	0	0
Macrophage	ABHD5	0.263	0.245	1.06258	0	0
Macrophage	ACER3	0.341	0.252	1.06072	0	0
Macrophage	LRMDA	0.25	0.198	1.05737	0	0
Macrophage	CARD16	0.601	0.295	1.05504	0	0
Macrophage	GLIPR1	0.656	0.373	1.05376	0	0
Macrophage	BRI3	0.925	0.716	1.05356	0	0
Macrophage	RAP2A	0.331	0.244	1.05301	0	0
Macrophage	TMSB4X	1	0.981	1.05155	0	0
Macrophage	RAB10	0.635	0.492	1.05142	0	0
Macrophage	LPXN	0.298	0.136	1.05077	0	0
Macrophage	IQGAP1	0.764	0.564	1.04806	0	0
Macrophage	IFI44L	0.363	0.237	1.04659	0	0
Macrophage	VPS13C	0.489	0.329	1.04173	0	0
Macrophage	COLGALT1	0.436	0.332	1.03901	0	0
Macrophage	WSB1	0.78	0.574	1.03889	0	0
Macrophage	SORL1	0.258	0.108	1.03827	0	0
Macrophage	APLP2	0.873	0.65	1.03604	0	0
Macrophage	CREM	0.734	0.465	1.03493	0	0
Macrophage	SQOR	0.438	0.225	1.03323	0	0
Macrophage	EHD4	0.384	0.256	1.02513	0	0
Macrophage	TAOK3	0.556	0.383	1.02491	0	0
Macrophage	GLB1	0.363	0.277	1.02361	0	0
Macrophage	LIMS1	0.78	0.581	1.02199	0	0
Macrophage	PHKB	0.388	0.272	1.0191	0	0
Macrophage	STX12	0.417	0.318	1.0189	0	0
Macrophage	MIF4GD	0.271	0.181	1.01605	0	0
Macrophage	SLC31A1	0.287	0.25	1.01576	0	0
Macrophage	PEPD	0.509	0.394	1.01244	0	0
Macrophage	GLA	0.38	0.318	1.00974	0	0
Macrophage	VOPP1	0.407	0.302	1.0036	0	0
Macrophage	EGR1	0.592	0.455	1.00262	0	0
Macrophage	WDR26	0.393	0.284	1.00183	0	0
Macrophage	PTBP3	0.495	0.37	1.0014	0	0
Macrophage	RUFY1	0.286	0.206	0.99767	0	0
Macrophage	ITSN2	0.43	0.289	0.99761	0	0
Macrophage	TLNRD1	0.305	0.24	0.995649	0	0
Macrophage	SATB1	0.324	0.22	0.991226	0	0
Macrophage	TGIF1	0.412	0.277	0.990931	0	0
Macrophage	DNAJC13	0.26	0.191	0.990839	0	0
Macrophage	CD9	0.715	0.511	0.990796	0	0
Macrophage	TFRC	0.292	0.278	0.988399	0	0
Macrophage	SERPINA1	0.365	0.118	0.978839	0	0
Macrophage	PAG1	0.316	0.136	0.978142	0	0
Macrophage	SAMD9L	0.353	0.238	0.977656	0	0
Macrophage	NEK6	0.276	0.208	0.97511	0	0
Macrophage	HIPK3	0.306	0.221	0.974342	0	0
Macrophage	EVI2B	0.536	0.258	0.971751	0	0
Macrophage	PREX1	0.475	0.306	0.971642	0	0
Macrophage	RGS19	0.478	0.34	0.970501	0	0
Macrophage	STOM	0.519	0.34	0.969329	0	0
Macrophage	DNM2	0.365	0.269	0.965913	0	0
Macrophage	UBE2W	0.348	0.285	0.963096	0	0
Macrophage	FAM13A	0.289	0.239	0.959798	0	0
Macrophage	SH3BGRL	0.802	0.643	0.958696	0	0
Macrophage	POU2F2	0.282	0.115	0.957283	0	0
Macrophage	TBC1D9B	0.307	0.244	0.95537	0	0
Macrophage	ZNF330	0.332	0.27	0.952464	0	0
Macrophage	ATP6V0D1	0.652	0.512	0.950922	0	0
Macrophage	GAK	0.298	0.216	0.949042	0	0
Macrophage	TXNIP	0.686	0.484	0.948856	0	0
Macrophage	ID2	0.734	0.537	0.947349	0	0
Macrophage	IFI44	0.399	0.297	0.946086	0	0
Macrophage	VAT1	0.279	0.229	0.944278	0	0
Macrophage	ARMCX1	0.254	0.22	0.944004	0	0
Macrophage	NCOR2	0.339	0.276	0.943392	0	0
Macrophage	APOL6	0.374	0.273	0.940295	0	0
Macrophage	OAZ2	0.463	0.35	0.936562	0	0
Macrophage	FNIP2	0.423	0.327	0.929486	0	0
Macrophage	PECAM1	0.485	0.146	0.928771	0	0
Macrophage	TNRC18	0.283	0.224	0.926454	0	0
Macrophage	ABI1	0.403	0.298	0.926093	0	0
Macrophage	PLBD1	0.357	0.248	0.926042	0	0
Macrophage	FOSL2	0.58	0.453	0.925354	0	0
Macrophage	PCF11	0.372	0.275	0.925268	0	0
Macrophage	ATP2A2	0.478	0.404	0.925105	0	0
Macrophage	USP36	0.376	0.26	0.925055	0	0
Macrophage	SNAP23	0.39	0.312	0.922399	0	0
Macrophage	ISG15	0.647	0.613	0.922342	0	0
Macrophage	G0S2	0.296	0.148	0.921957	0	0
Macrophage	RXRA	0.382	0.293	0.920102	0	0
Macrophage	FAR1	0.285	0.228	0.918982	0	0
Macrophage	TNKS2	0.298	0.225	0.916992	0	0
Macrophage	CLCN7	0.308	0.231	0.916806	0	0
Macrophage	PDE4B	0.401	0.191	0.916662	0	0
Macrophage	GRINA	0.457	0.374	0.916262	0	0
Macrophage	GALM	0.353	0.239	0.91344	0	0
Macrophage	UBAC2	0.462	0.367	0.911253	0	0
Macrophage	SHTN1	0.34	0.181	0.910853	0	0
Macrophage	HEXB	0.617	0.479	0.9093	0	0
Macrophage	PQLC1	0.336	0.265	0.90791	0	0
Macrophage	TPD52L2	0.442	0.375	0.907771	0	0
Macrophage	ACTR2	0.85	0.699	0.907297	0	0
Macrophage	LRCH4	0.27	0.183	0.907006	0	0
Macrophage	UGCG	0.29	0.227	0.906882	0	0
Macrophage	GLUD1	0.421	0.331	0.90682	0	0
Macrophage	MOB1A	0.681	0.524	0.904924	0	0
Macrophage	KLF10	0.5	0.403	0.90342	0	0
Macrophage	CTNND1	0.392	0.317	0.90273	0	0
Macrophage	GNAI2	0.909	0.758	0.901397	0	0
Macrophage	SERPINB1	0.628	0.418	0.898093	0	0
Macrophage	CMIP	0.346	0.245	0.896968	0	0
Macrophage	CHST11	0.296	0.198	0.895613	0	0
Macrophage	ZNF106	0.495	0.398	0.895281	0	0
Macrophage	GLMP	0.316	0.268	0.895054	0	0
Macrophage	ATXN1	0.337	0.227	0.893211	0	0
Macrophage	SBF2	0.255	0.214	0.891691	0	0
Macrophage	PARVB	0.35	0.242	0.891658	0	0
Macrophage	ARHGAP30	0.342	0.155	0.890954	0	0
Macrophage	TLE3	0.294	0.199	0.889845	0	0
Macrophage	PSEN1	0.268	0.208	0.887743	0	0
Macrophage	ALDH2	0.389	0.313	0.886563	0	0
Macrophage	RAB8B	0.35	0.207	0.883431	0	0
Macrophage	FARP1	0.3	0.244	0.881078	0	0
Macrophage	VMP1	0.712	0.61	0.87895	0	0
Macrophage	ATP2C1	0.276	0.238	0.877926	0	0
Macrophage	FAM49B	0.745	0.553	0.877805	0	0
Macrophage	GGA2	0.309	0.232	0.873705	0	0
Macrophage	AGPAT2	0.347	0.25	0.872114	0	0
Macrophage	BTG2	0.693	0.451	0.871513	0	0
Macrophage	CD81	0.947	0.82	0.871428	0	0
Macrophage	EVI2A	0.476	0.302	0.870986	0	0
Macrophage	GIT2	0.298	0.229	0.870808	0	0
Macrophage	FBXL5	0.305	0.234	0.870087	0	0
Macrophage	BAIAP2	0.256	0.198	0.869061	0	0
Macrophage	ADPGK	0.406	0.342	0.867934	0	0
Macrophage	SMAP2	0.501	0.363	0.867656	0	0
Macrophage	PDXK	0.595	0.448	0.864688	0	0
Macrophage	GRK2	0.482	0.315	0.863167	0	0
Macrophage	ATF6	0.35	0.301	0.860391	0	0
Macrophage	WTAP	0.503	0.439	0.859323	0	0
Macrophage	HSD17B4	0.349	0.299	0.858005	0	0
Macrophage	TACC1	0.573	0.437	0.857328	0	0
Macrophage	AKR1A1	0.684	0.563	0.857309	0	0
Macrophage	LAMP1	0.69	0.537	0.85527	0	0
Macrophage	CNDP2	0.495	0.38	0.854866	0	0
Macrophage	GIMAP1	0.303	0.13	0.853879	0	0
Macrophage	SFT2D2	0.347	0.284	0.851304	0	0
Macrophage	PPP1R18	0.522	0.366	0.850255	0	0
Macrophage	GABARAP	0.341	0.239	0.849528	0	0
Macrophage	OSTM1	0.302	0.225	0.847268	0	0
Macrophage	EFR3A	0.4	0.338	0.846537	0	0
Macrophage	ARSA	0.276	0.228	0.84576	0	0
Macrophage	TAOK1	0.398	0.324	0.845006	0	0
Macrophage	IFI35	0.368	0.282	0.84162	0	0
Macrophage	PLEKHB2	0.51	0.387	0.841457	0	0
Macrophage	YTHDF3	0.33	0.289	0.841075	0	0
Macrophage	SAMSN1	0.622	0.226	0.839917	0	0
Macrophage	SIPA1	0.398	0.26	0.837413	0	0
Macrophage	PPP1R15A	0.728	0.626	0.836978	0	0
Macrophage	STXBP2	0.368	0.19	0.836763	0	0
Macrophage	SETX	0.436	0.349	0.836283	0	0
Macrophage	CMTM7	0.36	0.27	0.835417	0	0
Macrophage	CAPZA2	0.683	0.566	0.832051	0	0
Macrophage	MAPK13	0.26	0.151	0.829927	0	0
Macrophage	MAP2K3	0.471	0.378	0.828609	0	0
Macrophage	NUFIP2	0.478	0.41	0.82792	0	0
Macrophage	LGALS3	0.818	0.644	0.82597	0	0
Macrophage	ZNRF2	0.251	0.189	0.824578	0	0
Macrophage	PIAS1	0.35	0.28	0.823152	0	0
Macrophage	LGALS8	0.301	0.243	0.822664	0	0
Macrophage	TBC1D5	0.261	0.22	0.822349	0	0
Macrophage	HACD4	0.317	0.217	0.820016	0	0
Macrophage	SERPINB6	0.657	0.511	0.820005	0	0
Macrophage	ITPRIPL2	0.337	0.301	0.818754	0	0
Macrophage	TGOLN2	0.656	0.537	0.818667	0	0
Macrophage	EPS8	0.351	0.286	0.81786	0	0
Macrophage	DICER1	0.421	0.354	0.817583	0	0
Macrophage	HGSNAT	0.309	0.246	0.816694	0	0
Macrophage	BNIP2	0.44	0.354	0.814098	0	0
Macrophage	DAZAP2	0.669	0.509	0.810889	0	0
Macrophage	MEF2A	0.536	0.441	0.808591	0	0
Macrophage	COL4A3BP	0.306	0.235	0.805927	0	0
Macrophage	PHACTR2	0.349	0.235	0.803106	0	0
Macrophage	MAN2A1	0.25	0.216	0.80302	0	0
Macrophage	RAB5C	0.715	0.596	0.802596	0	0
Macrophage	NUP62	0.317	0.28	0.802304	0	0
Macrophage	SRGAP2	0.269	0.238	0.799811	0	0
Macrophage	WNK1	0.591	0.454	0.799783	0	0
Macrophage	SNX8	0.293	0.273	0.797267	0	0
Macrophage	AC016831.5	0.296	0.175	0.792747	0	0
Macrophage	CD2AP	0.294	0.249	0.791143	0	0
Macrophage	RAB32	0.566	0.454	0.791079	0	0
Macrophage	ETF1	0.477	0.385	0.790089	0	0
Macrophage	ACAP2	0.455	0.371	0.788922	0	0
Macrophage	COMT	0.671	0.497	0.788778	0	0
Macrophage	LCP1	0.728	0.351	0.788769	0	0
Macrophage	TNFRSF14	0.473	0.319	0.7847	0	0
Macrophage	DNAJB6	0.705	0.644	0.779692	0	0
Macrophage	PIM3	0.488	0.4	0.779456	0	0
Macrophage	CTSA	0.699	0.562	0.777558	0	0
Macrophage	NUMB	0.342	0.266	0.77411	0	0
Macrophage	ENG	0.572	0.363	0.773865	0	0
Macrophage	METRNL	0.726	0.504	0.773338	0	0
Macrophage	TWF2	0.553	0.405	0.772093	0	0
Macrophage	GNPTG	0.287	0.255	0.77086	0	0
Macrophage	VAMP3	0.364	0.319	0.77076	0	0
Macrophage	CARD8	0.297	0.219	0.767215	0	0
Macrophage	MAP3K11	0.283	0.233	0.763425	0	0
Macrophage	SCPEP1	0.598	0.432	0.762537	0	0
Macrophage	GLRX	0.666	0.428	0.762375	0	0
Macrophage	BLOC1S6	0.404	0.346	0.762024	0	0
Macrophage	IFNAR1	0.42	0.372	0.761307	0	0
Macrophage	DPP7	0.72	0.577	0.761124	0	0
Macrophage	BNIP3L	0.616	0.479	0.760972	0	0
Macrophage	CCDC50	0.405	0.306	0.760958	0	0
Macrophage	SPG21	0.458	0.398	0.760735	0	0
Macrophage	HSPH1	0.635	0.564	0.75519	0	0
Macrophage	RAB21	0.461	0.372	0.755103	0	0
Macrophage	PHLDA1	0.459	0.367	0.752602	0	0
Macrophage	ZMYM2	0.346	0.272	0.751175	0	0
Macrophage	RAP1A	0.666	0.535	0.748336	0	0
Macrophage	SNX13	0.272	0.24	0.747342	0	0
Macrophage	PEA15	0.358	0.311	0.745827	0	0
Macrophage	FAM120A	0.523	0.446	0.745717	0	0
Macrophage	TMEM173	0.328	0.243	0.745026	0	0
Macrophage	ANO6	0.252	0.235	0.744854	0	0
Macrophage	CMTM6	0.704	0.559	0.744221	0	0
Macrophage	TPMT	0.297	0.264	0.743243	0	0
Macrophage	HCST	0.706	0.315	0.742381	0	0
Macrophage	SMS	0.565	0.454	0.740992	0	0
Macrophage	ARHGEF2	0.34	0.268	0.739188	0	0
Macrophage	S100A11	0.981	0.889	0.739186	0	0
Macrophage	SNX14	0.26	0.225	0.738464	0	0
Macrophage	PFKL	0.44	0.37	0.738411	0	0
Macrophage	FMNL1	0.511	0.285	0.738218	0	0
Macrophage	ATP1B3	0.774	0.711	0.738135	0	0
Macrophage	RNF213	0.662	0.486	0.737912	0	0
Macrophage	UBE2L6	0.43	0.324	0.737536	0	0
Macrophage	SOCS3	0.611	0.443	0.733469	0	0
Macrophage	ELF1	0.612	0.405	0.733053	0	0
Macrophage	CTNNA1	0.486	0.412	0.732698	0	0
Macrophage	YBX3	0.692	0.47	0.731632	0	0
Macrophage	HERPUD1	0.809	0.65	0.730923	0	0
Macrophage	USP9X	0.449	0.385	0.729995	0	0
Macrophage	PSME4	0.251	0.218	0.729004	0	0
Macrophage	INPPL1	0.266	0.241	0.728176	0	0
Macrophage	LACTB	0.393	0.295	0.725892	0	0
Macrophage	BCKDK	0.314	0.298	0.725588	0	0
Macrophage	CDV3	0.663	0.555	0.725008	0	0
Macrophage	NUDT3	0.278	0.257	0.724696	0	0
Macrophage	SNX27	0.294	0.272	0.724264	0	0
Macrophage	DOCK8	0.449	0.24	0.723435	0	0
Macrophage	EFCAB14	0.366	0.303	0.7231	0	0
Macrophage	BID	0.477	0.367	0.722734	0	0
Macrophage	HLA-E	0.957	0.778	0.72256	0	0
Macrophage	CORO1C	0.39	0.359	0.722546	0	0
Macrophage	CELF1	0.434	0.376	0.721653	0	0
Macrophage	SMURF2	0.277	0.247	0.721315	0	0
Macrophage	TNS3	0.338	0.266	0.721243	0	0
Macrophage	GGA1	0.403	0.348	0.719421	0	0
Macrophage	UBL3	0.338	0.268	0.717272	0	0
Macrophage	IVNS1ABP	0.525	0.413	0.716922	0	0
Macrophage	TIMP2	0.88	0.653	0.715819	0	0
Macrophage	TRPV2	0.269	0.19	0.714297	0	0
Macrophage	BIRC3	0.386	0.235	0.714125	0	0
Macrophage	EIF4E	0.424	0.456	0.714125	0	0
Macrophage	RPN1	0.522	0.454	0.713424	0	0
Macrophage	PURB	0.339	0.311	0.713203	0	0
Macrophage	PABPC4	0.587	0.516	0.711614	0	0
Macrophage	CD164	0.726	0.618	0.71143	0	0
Macrophage	PCBD1	0.453	0.351	0.711401	0	0
Macrophage	WAPL	0.316	0.261	0.70881	0	0
Macrophage	OAZ1	0.974	0.925	0.708746	0	0
Macrophage	MAPK6	0.254	0.255	0.708712	0	0
Macrophage	MAP3K2	0.472	0.408	0.70824	0	0
Macrophage	ARPC1B	0.832	0.664	0.706725	0	0
Macrophage	IFI16	0.736	0.588	0.7062	0	0
Macrophage	JUNB	0.892	0.809	0.705787	0	0
Macrophage	CREB3L2	0.304	0.293	0.702888	0	0
Macrophage	STARD3	0.284	0.25	0.702334	0	0
Macrophage	ARHGAP5	0.334	0.304	0.699981	0	0
Macrophage	RASSF5	0.294	0.149	0.698261	0	0
Macrophage	SQSTM1	0.739	0.613	0.6973	0	0
Macrophage	CTBS	0.364	0.31	0.697283	0	0
Macrophage	ARL8A	0.36	0.324	0.6967	0	0
Macrophage	ANKRD37	0.265	0.205	0.696223	0	0
Macrophage	MEF2D	0.319	0.264	0.693631	0	0
Macrophage	CSGALNACT2	0.29	0.252	0.69335	0	0
Macrophage	AIDA	0.297	0.278	0.692959	0	0
Macrophage	IFNAR2	0.265	0.232	0.691989	0	0
Macrophage	MAPKAPK3	0.266	0.219	0.689403	0	0
Macrophage	BACH1	0.304	0.255	0.688815	0	0
Macrophage	GPATCH2L	0.361	0.343	0.687232	0	0
Macrophage	TAPBP	0.634	0.506	0.686388	0	0
Macrophage	LYSMD2	0.333	0.255	0.685766	0	0
Macrophage	WBP2	0.419	0.36	0.685297	0	0
Macrophage	BIN1	0.356	0.246	0.685273	0	0
Macrophage	NEU1	0.464	0.447	0.683936	0	0
Macrophage	NEAT1	0.978	0.91	0.680575	0	0
Macrophage	CMTM3	0.403	0.323	0.680376	0	0
Macrophage	KMT2C	0.441	0.382	0.678838	0	0
Macrophage	DUSP23	0.423	0.344	0.678509	0	0
Macrophage	APPL1	0.459	0.401	0.678417	0	0
Macrophage	ATG3	0.483	0.398	0.677942	0	0
Macrophage	MIDN	0.559	0.499	0.673861	0	0
Macrophage	ADAM17	0.331	0.28	0.673242	0	0
Macrophage	TMEM30A	0.355	0.317	0.671282	0	0
Macrophage	ANXA4	0.418	0.356	0.669876	0	0
Macrophage	AFF4	0.396	0.361	0.669463	0	0
Macrophage	CAPZB	0.844	0.747	0.668393	0	0
Macrophage	NMRK1	0.251	0.198	0.667905	0	0
Macrophage	ZFAND5	0.665	0.572	0.66558	0	0
Macrophage	IRAK1	0.371	0.34	0.665172	0	0
Macrophage	BROX	0.27	0.258	0.664313	0	0
Macrophage	SPPL3	0.275	0.259	0.663203	0	0
Macrophage	FGD5-AS1	0.32	0.287	0.660283	0	0
Macrophage	TRIP12	0.352	0.311	0.659724	0	0
Macrophage	AKAP13	0.661	0.503	0.658317	0	0
Macrophage	MEF2C	0.72	0.54	0.658128	0	0
Macrophage	CD44	0.675	0.477	0.65668	0	0
Macrophage	NECTIN2	0.344	0.313	0.654727	0	0
Macrophage	PJA2	0.464	0.4	0.654492	0	0
Macrophage	FBXO11	0.284	0.265	0.654013	0	0
Macrophage	SPATS2L	0.444	0.367	0.652654	0	0
Macrophage	FOXN3	0.531	0.45	0.650441	0	0
Macrophage	SLC25A24	0.327	0.306	0.65034	0	0
Macrophage	PER1	0.285	0.204	0.647347	0	0
Macrophage	ATP6AP1	0.639	0.518	0.647301	0	0
Macrophage	TUBGCP2	0.332	0.304	0.647176	0	0
Macrophage	EFHD2	0.717	0.55	0.643139	0	0
Macrophage	VMA21	0.445	0.408	0.640011	0	0
Macrophage	NFKB2	0.295	0.199	0.638438	0	0
Macrophage	SEC23B	0.252	0.234	0.637828	0	0
Macrophage	ARHGDIB	0.843	0.471	0.63413	0	0
Macrophage	TMEM219	0.629	0.542	0.632482	0	0
Macrophage	TAB2	0.261	0.251	0.631666	0	0
Macrophage	NF1	0.279	0.267	0.631589	0	0
Macrophage	MSRB2	0.405	0.385	0.630432	0	0
Macrophage	HK1	0.288	0.25	0.630421	0	0
Macrophage	ERBIN	0.394	0.333	0.630278	0	0
Macrophage	TMED5	0.448	0.407	0.62974	0	0
Macrophage	MVP	0.35	0.245	0.629712	0	0
Macrophage	UBXN6	0.255	0.234	0.628474	0	0
Macrophage	TRIM22	0.315	0.162	0.627065	0	0
Macrophage	CREB1	0.309	0.282	0.623971	0	0
Macrophage	IST1	0.323	0.303	0.621626	0	0
Macrophage	SNX5	0.528	0.466	0.620031	0	0
Macrophage	IRF2BP2	0.546	0.481	0.615816	0	0
Macrophage	RAB8A	0.481	0.431	0.615808	0	0
Macrophage	RIPK2	0.255	0.233	0.615655	0	0
Macrophage	HECA	0.264	0.198	0.614598	0	0
Macrophage	MYLIP	0.254	0.205	0.61228	0	0
Macrophage	CAP1	0.807	0.704	0.610443	0	0
Macrophage	RNF166	0.281	0.18	0.608829	0	0
Macrophage	LYZ	0.825	0.264	0.607815	0	0
Macrophage	AAED1	0.315	0.299	0.607787	0	0
Macrophage	TUT7	0.254	0.237	0.60714	0	0
Macrophage	NRP2	0.571	0.467	0.606718	0	0
Macrophage	RTN3	0.561	0.494	0.606452	0	0
Macrophage	RBMS1	0.535	0.473	0.606073	0	0
Macrophage	SLA	0.445	0.195	0.605493	0	0
Macrophage	MBNL1	0.659	0.546	0.605374	0	0
Macrophage	ACSL4	0.296	0.263	0.605013	0	0
Macrophage	BLOC1S1	0.755	0.648	0.601607	0	0
Macrophage	NTAN1	0.398	0.374	0.600671	0	0
Macrophage	OSTF1	0.639	0.533	0.599066	0	0
Macrophage	PHACTR4	0.3	0.297	0.597929	0	0
Macrophage	ADIPOR1	0.454	0.421	0.597589	0	0
Macrophage	HNRNPUL2	0.253	0.243	0.59682	0	0
Macrophage	VPS35	0.532	0.479	0.596613	0	0
Macrophage	SNX1	0.254	0.245	0.596101	0	0
Macrophage	ATP1B1	0.478	0.381	0.594556	0	0
Macrophage	CALM3	0.741	0.649	0.592221	0	0
Macrophage	CANX	0.797	0.652	0.59206	0	0
Macrophage	TGFBR2	0.403	0.292	0.59186	0	0
Macrophage	CORO1B	0.562	0.459	0.59161	0	0
Macrophage	USP8	0.417	0.383	0.591014	0	0
Macrophage	GPCPD1	0.302	0.243	0.590107	0	0
Macrophage	EPN1	0.372	0.374	0.5899	0	0
Macrophage	GDE1	0.299	0.289	0.589403	0	0
Macrophage	SLC2A3	0.486	0.311	0.588866	0	0
Macrophage	CD46	0.418	0.354	0.587405	0	0
Macrophage	AMD1	0.48	0.411	0.585242	0	0
Macrophage	SRGAP2C	0.29	0.27	0.584142	0	0
Macrophage	TSPYL1	0.286	0.228	0.583488	0	0
Macrophage	LRRFIP1	0.728	0.561	0.582991	0	0
Macrophage	MAX	0.352	0.335	0.579932	0	0
Macrophage	PUM2	0.28	0.266	0.579255	0	0
Macrophage	TANK	0.47	0.415	0.579041	0	0
Macrophage	CHP1	0.31	0.288	0.577406	0	0
Macrophage	GLS	0.478	0.413	0.577382	0	0
Macrophage	HOOK3	0.391	0.363	0.577242	0	0
Macrophage	C4orf48	0.525	0.436	0.576854	0	0
Macrophage	FNDC3B	0.44	0.42	0.576525	0	0
Macrophage	B2M	1	0.991	0.574788	0	0
Macrophage	HTRA1	0.507	0.392	0.572712	0	0
Macrophage	RHOQ	0.422	0.394	0.572196	0	0
Macrophage	PLA2G16	0.314	0.217	0.570406	0	0
Macrophage	MTMR14	0.252	0.221	0.570134	0	0
Macrophage	RAB7A	0.648	0.564	0.568622	0	0
Macrophage	NMI	0.331	0.282	0.566733	0	0
Macrophage	GMFG	0.761	0.51	0.565799	0	0
Macrophage	ADAM10	0.459	0.409	0.565245	0	0
Macrophage	CNPY3	0.623	0.539	0.564506	0	0
Macrophage	VASP	0.538	0.414	0.564188	0	0
Macrophage	SH3BP1	0.265	0.2	0.56359	0	0
Macrophage	BLOC1S2	0.335	0.304	0.561731	0	0
Macrophage	VPS26A	0.374	0.345	0.561253	0	0
Macrophage	HEXIM1	0.268	0.236	0.561223	0	0
Macrophage	RNF114	0.422	0.394	0.559848	0	0
Macrophage	SKIL	0.537	0.424	0.558608	0	0
Macrophage	TSC22D2	0.322	0.323	0.55823	0	0
Macrophage	RTN4	0.816	0.705	0.556247	0	0
Macrophage	LPP	0.418	0.378	0.555454	0	0
Macrophage	MKLN1	0.281	0.288	0.555052	0	0
Macrophage	RGS10	0.865	0.471	0.554545	0	0
Macrophage	COTL1	0.819	0.62	0.553934	0	0
Macrophage	LASP1	0.419	0.366	0.553467	0	0
Macrophage	FBXL15	0.264	0.244	0.553384	0	0
Macrophage	SNAPC1	0.273	0.297	0.551861	0	0
Macrophage	NHLRC3	0.273	0.245	0.550801	0	0
Macrophage	RHOA	0.883	0.802	0.550245	0	0
Macrophage	SLC38A10	0.292	0.291	0.550168	0	0
Macrophage	CPPED1	0.295	0.241	0.548278	0	0
Macrophage	PIK3C2A	0.262	0.257	0.543878	0	0
Macrophage	PHF11	0.268	0.209	0.542146	0	0
Macrophage	SLC16A3	0.61	0.429	0.541254	0	0
Macrophage	NCOA3	0.284	0.249	0.539523	0	0
Macrophage	RALB	0.25	0.231	0.538722	0	0
Macrophage	CCNL1	0.683	0.603	0.53749	0	0
Macrophage	MBD4	0.344	0.319	0.53632	0	0
Macrophage	UBAC1	0.335	0.327	0.535815	0	0
Macrophage	IPO7	0.404	0.387	0.532923	0	0
Macrophage	PTP4A1	0.354	0.312	0.532293	0	0
Macrophage	DCUN1D1	0.243	0.252	0.531135	0	0
Macrophage	NECAP2	0.423	0.401	0.530282	0	0
Macrophage	HEBP1	0.375	0.361	0.529102	0	0
Macrophage	MAGT1	0.361	0.36	0.526234	0	0
Macrophage	DYNC1H1	0.619	0.593	0.52598	0	0
Macrophage	FLII	0.362	0.337	0.525261	0	0
Macrophage	KIAA1551	0.361	0.262	0.523137	0	0
Macrophage	ETNK1	0.334	0.318	0.523112	0	0
Macrophage	PQLC3	0.264	0.26	0.522284	0	0
Macrophage	SPPL2A	0.533	0.497	0.518762	0	0
Macrophage	ATM	0.453	0.382	0.518298	0	0
Macrophage	CLEC2B	0.666	0.44	0.517561	0	0
Macrophage	PPP4R3A	0.343	0.334	0.516804	0	0
Macrophage	JMJD1C	0.536	0.465	0.516534	0	0
Macrophage	H2AFJ	0.542	0.451	0.516271	0	0
Macrophage	CHCHD10	0.671	0.503	0.514923	0	0
Macrophage	RNPEPL1	0.392	0.309	0.513901	0	0
Macrophage	CNOT1	0.281	0.276	0.513866	0	0
Macrophage	TMED7	0.331	0.332	0.513	0	0
Macrophage	ATP6V1B2	0.597	0.349	0.512255	0	0
Macrophage	AP3B1	0.297	0.306	0.511311	0	0
Macrophage	UBE2E1	0.334	0.324	0.511214	0	0
Macrophage	NFIC	0.466	0.42	0.510455	0	0
Macrophage	DUSP2	0.569	0.397	0.508547	0	0
Macrophage	IFI6	0.66	0.585	0.505781	0	0
Macrophage	ARPC3	0.948	0.885	0.504452	0	0
Macrophage	PAK2	0.564	0.516	0.502273	0	0
Macrophage	DDX60L	0.258	0.248	0.498777	0	0
Macrophage	APBB1IP	0.407	0.288	0.498699	0	0
Macrophage	IRF7	0.302	0.247	0.498034	0	0
Macrophage	PGD	0.287	0.316	0.495763	0	0
Macrophage	ANXA11	0.55	0.462	0.495598	0	0
Macrophage	EPHX1	0.282	0.27	0.493551	0	0
Macrophage	ROCK1	0.587	0.535	0.493373	0	0
Macrophage	UBE2F	0.34	0.321	0.492016	0	0
Macrophage	AAK1	0.434	0.376	0.490963	0	0
Macrophage	RAC1	0.921	0.813	0.486816	0	0
Macrophage	CYB5R1	0.252	0.282	0.484438	0	0
Macrophage	SPART	0.301	0.302	0.48347	0	0
Macrophage	PRR13	0.61	0.545	0.482752	0	0
Macrophage	HSD17B11	0.422	0.39	0.482023	0	0
Macrophage	CCDC91	0.266	0.247	0.479204	0	0
Macrophage	TRIM38	0.363	0.316	0.479115	0	0
Macrophage	PTEN	0.421	0.374	0.477002	0	0
Macrophage	ANXA7	0.459	0.407	0.476447	0	0
Macrophage	AP2S1	0.856	0.725	0.475629	0	0
Macrophage	PBRM1	0.398	0.373	0.474721	0	0
Macrophage	TSPAN14	0.321	0.269	0.473526	0	0
Macrophage	TMBIM4	0.699	0.581	0.473483	0	0
Macrophage	DNAJC10	0.26	0.271	0.472932	0	0
Macrophage	UBE2D3	0.803	0.748	0.472074	0	0
Macrophage	MED29	0.279	0.278	0.471278	0	0
Macrophage	PITPNA	0.284	0.286	0.470283	0	0
Macrophage	GPSM3	0.572	0.342	0.470017	0	0
Macrophage	TMEM9B	0.388	0.364	0.469599	0	0
Macrophage	MAFG	0.362	0.369	0.469356	0	0
Macrophage	LGALS3BP	0.63	0.438	0.469107	0	0
Macrophage	IFRD1	0.443	0.431	0.465097	0	0
Macrophage	RBPJ	0.577	0.548	0.464112	0	0
Macrophage	FXYD5	0.741	0.542	0.463307	0	0
Macrophage	CAPZA1	0.654	0.6	0.462841	0	0
Macrophage	FAM96A	0.371	0.373	0.460789	0	0
Macrophage	ST3GAL1	0.319	0.293	0.459433	0	0
Macrophage	VAMP5	0.435	0.477	0.459278	0	0
Macrophage	SNAP29	0.288	0.302	0.458457	0	0
Macrophage	MAPKAPK2	0.343	0.317	0.458195	0	0
Macrophage	TOR1AIP1	0.247	0.255	0.457747	0	0
Macrophage	FLOT1	0.451	0.43	0.456591	0	0
Macrophage	GPR108	0.294	0.289	0.455689	0	0
Macrophage	CASP4	0.476	0.408	0.45495	0	0
Macrophage	PLK3	0.314	0.263	0.454904	0	0
Macrophage	SEPT2	0.583	0.545	0.453226	0	0
Macrophage	RRAGC	0.282	0.302	0.45226	0	0
Macrophage	ATP6V1C1	0.464	0.402	0.451684	0	0
Macrophage	PTTG1IP	0.587	0.51	0.451396	0	0
Macrophage	CHMP2B	0.339	0.333	0.450685	0	0
Macrophage	RNPEP	0.347	0.347	0.4488	0	0
Macrophage	SENP6	0.325	0.32	0.448451	0	0
Macrophage	CEP350	0.402	0.392	0.447688	0	0
Macrophage	CTDNEP1	0.52	0.487	0.447542	0	0
Macrophage	ACOT9	0.308	0.319	0.446695	0	0
Macrophage	TPM3	0.852	0.761	0.446665	0	0
Macrophage	GSTO1	0.761	0.662	0.445169	0	0
Macrophage	GLIPR2	0.294	0.217	0.444894	0	0
Macrophage	IGFBP4	0.396	0.251	0.444679	0	0
Macrophage	MED13L	0.313	0.298	0.444093	0	0
Macrophage	TMEM33	0.309	0.336	0.444088	0	0
Macrophage	RAB9A	0.316	0.316	0.442229	0	0
Macrophage	COMMD9	0.306	0.325	0.441927	0	0
Macrophage	SH3BP5	0.331	0.275	0.440712	0	0
Macrophage	RAB5A	0.307	0.293	0.438389	0	0
Macrophage	LPIN2	0.305	0.269	0.438278	0	0
Macrophage	YME1L1	0.499	0.489	0.437395	0	0
Macrophage	C16orf72	0.342	0.326	0.43663	0	0
Macrophage	ABHD2	0.291	0.279	0.435633	0	0
Macrophage	SUCLG2	0.272	0.269	0.435465	0	0
Macrophage	SMG1	0.34	0.321	0.435065	0	0
Macrophage	NIN	0.294	0.269	0.43494	0	0
Macrophage	OSGEP	0.255	0.263	0.43401	0	0
Macrophage	GSN	0.839	0.653	0.431752	0	0
Macrophage	GMFB	0.269	0.297	0.427401	0	0
Macrophage	EDEM3	0.234	0.254	0.42708	0	0
Macrophage	DNAJB12	0.242	0.255	0.424478	0	0
Macrophage	SSR1	0.56	0.534	0.424395	0	0
Macrophage	REX1BD	0.612	0.565	0.423667	0	0
Macrophage	IKZF1	0.341	0.157	0.422671	0	0
Macrophage	ITGAV	0.439	0.379	0.421765	0	0
Macrophage	MSN	0.749	0.667	0.421497	0	0
Macrophage	MAP2K1	0.283	0.284	0.419201	0	0
Macrophage	DDX3X	0.738	0.678	0.417853	0	0
Macrophage	RNH1	0.674	0.625	0.41769	0	0
Macrophage	SNX10	0.39	0.256	0.417176	0	0
Macrophage	IRF2	0.323	0.304	0.41631	0	0
Macrophage	KPNA4	0.402	0.404	0.416294	0	0
Macrophage	LTBR	0.293	0.316	0.415667	0	0
Macrophage	CSNK1A1	0.649	0.601	0.415085	0	0
Macrophage	SETD3	0.24	0.266	0.414515	0	0
Macrophage	HLA-A	0.987	0.945	0.414175	0	0
Macrophage	POMP	0.87	0.785	0.41153	0	0
Macrophage	LONP2	0.261	0.27	0.411174	0	0
Macrophage	SP110	0.358	0.288	0.409265	0	0
Macrophage	H2AFY	0.647	0.588	0.408004	0	0
Macrophage	PNPLA8	0.378	0.369	0.40721	0	0
Macrophage	CLK1	0.466	0.4	0.405886	0	0
Macrophage	BMPR2	0.254	0.234	0.405266	0	0
Macrophage	PPIP5K2	0.255	0.284	0.402834	0	0
Macrophage	NIPBL	0.456	0.442	0.401718	0	0
Macrophage	PAFAH1B2	0.3	0.313	0.401414	0	0
Macrophage	SRA1	0.406	0.441	0.400548	0	0
Macrophage	UBE2D1	0.297	0.295	0.400346	0	0
Macrophage	VEGFB	0.474	0.459	0.400079	0	0
Macrophage	MBP	0.375	0.216	0.399232	0	0
Macrophage	ERP44	0.512	0.509	0.398005	0	0
Macrophage	ACTB	0.998	0.988	0.396909	0	0
Macrophage	SEL1L	0.326	0.346	0.396813	0	0
Macrophage	IER5	0.601	0.475	0.395323	0	0
Macrophage	ANXA5	0.919	0.795	0.393987	0	0
Macrophage	CYBC1	0.377	0.379	0.391949	0	0
Macrophage	ITGB5	0.442	0.394	0.389254	0	0
Macrophage	ARL6IP1	0.641	0.505	0.388055	0	0
Macrophage	CLIP1	0.3	0.299	0.387806	0	0
Macrophage	DHRS7	0.476	0.457	0.386675	0	0
Macrophage	SEPHS2	0.302	0.341	0.385936	0	0
Macrophage	ETHE1	0.334	0.317	0.383734	0	0
Macrophage	NPTN	0.382	0.39	0.382253	0	0
Macrophage	RIT1	0.272	0.271	0.379828	0	0
Macrophage	MORC3	0.26	0.266	0.37879	0	0
Macrophage	EIF2AK2	0.397	0.428	0.376426	0	0
Macrophage	TBC1D1	0.254	0.247	0.376035	0	0
Macrophage	RNF145	0.345	0.348	0.372044	0	0
Macrophage	FAM198B	0.408	0.287	0.371632	0	0
Macrophage	PHIP	0.423	0.41	0.37064	0	0
Macrophage	CASC4	0.276	0.285	0.370297	0	0
Macrophage	SH3KBP1	0.491	0.437	0.369419	0	0
Macrophage	CHMP4B	0.329	0.355	0.368961	0	0
Macrophage	MLXIP	0.262	0.271	0.368072	0	0
Macrophage	CHID1	0.431	0.458	0.36785	0	0
Macrophage	SH3GL1	0.24	0.272	0.367529	0	0
Macrophage	ATP6V1A	0.432	0.322	0.367077	0	0
Macrophage	CHD9	0.46	0.472	0.366588	0	0
Macrophage	FNIP1	0.332	0.34	0.365392	0	0
Macrophage	PRDX3	0.533	0.48	0.364911	0	0
Macrophage	NTPCR	0.22	0.254	0.363939	0	0
Macrophage	FOS	0.912	0.792	0.363615	0	0
Macrophage	XRN1	0.251	0.259	0.363368	0	0
Macrophage	PUM1	0.419	0.43	0.363333	0	0
Macrophage	CLIC1	0.898	0.845	0.36182	0	0
Macrophage	FUCA2	0.364	0.399	0.360226	0	0
Macrophage	PCNX4	0.281	0.319	0.359874	0	0
Macrophage	ARIH1	0.343	0.347	0.358242	0	0
Macrophage	TWISTNB	0.298	0.41	0.356716	0	0
Macrophage	MED13	0.294	0.309	0.356247	0	0
Macrophage	ACSL3	0.352	0.379	0.356141	0	0
Macrophage	CREBBP	0.25	0.259	0.35535	0	0
Macrophage	HERC1	0.303	0.31	0.354612	0	0
Macrophage	KLHL24	0.251	0.245	0.354029	0	0
Macrophage	ERGIC1	0.293	0.307	0.353732	0	0
Macrophage	USP15	0.398	0.353	0.353183	0	0
Macrophage	PPP1R10	0.428	0.431	0.352658	0	0
Macrophage	SP3	0.27	0.272	0.351368	0	0
Macrophage	WDR45B	0.304	0.35	0.351175	0	0
Macrophage	LAMTOR3	0.274	0.307	0.351067	0	0
Macrophage	AZI2	0.267	0.29	0.349058	0	0
Macrophage	CERS6	0.219	0.252	0.347305	0	0
Macrophage	EPB41L2	0.365	0.381	0.344398	0	0
Macrophage	MPDU1	0.272	0.301	0.344226	0	0
Macrophage	MAPRE1	0.487	0.476	0.344127	0	0
Macrophage	PRKAR1A	0.538	0.513	0.34385	0	0
Macrophage	CCNH	0.328	0.309	0.343183	0	0
Macrophage	FAM107B	0.398	0.325	0.339324	0	0
Macrophage	UBE3A	0.357	0.382	0.338905	0	0
Macrophage	TCOF1	0.218	0.264	0.337844	0	0
Macrophage	AKIRIN2	0.275	0.284	0.335445	0	0
Macrophage	TM2D2	0.301	0.335	0.334538	0	0
Macrophage	SFT2D1	0.552	0.545	0.334358	0	0
Macrophage	EP300	0.309	0.326	0.334121	0	0
Macrophage	APIP	0.257	0.292	0.331314	0	0
Macrophage	PDCD6IP	0.405	0.403	0.330817	0	0
Macrophage	KIAA2013	0.311	0.336	0.330116	0	0
Macrophage	ADAR	0.51	0.509	0.329549	0	0
Macrophage	DARS	0.42	0.437	0.329072	0	0
Macrophage	CHMP3	0.416	0.439	0.329035	0	0
Macrophage	SELENOT	0.584	0.574	0.327521	0	0
Macrophage	TM9SF3	0.451	0.462	0.327432	0	0
Macrophage	PPIF	0.385	0.356	0.325317	0	0
Macrophage	SNHG12	0.227	0.259	0.324684	0	0
Macrophage	MAPK1	0.375	0.379	0.322735	0	0
Macrophage	STARD7	0.313	0.338	0.320772	0	0
Macrophage	SNX3	0.775	0.726	0.320011	0	0
Macrophage	LRRC58	0.282	0.323	0.31869	0	0
Macrophage	CHD2	0.335	0.325	0.318644	0	0
Macrophage	BIRC2	0.341	0.356	0.317983	0	0
Macrophage	RCC2	0.33	0.353	0.316544	0	0
Macrophage	HLA-B	0.991	0.927	0.312882	0	0
Macrophage	CPSF2	0.205	0.258	0.31032	0	0
Macrophage	NIPSNAP2	0.321	0.354	0.309771	0	0
Macrophage	UPP1	0.361	0.337	0.30924	0	0
Macrophage	XIAP	0.289	0.32	0.308185	0	0
Macrophage	SLC30A7	0.232	0.27	0.305394	0	0
Macrophage	MACF1	0.574	0.545	0.304132	0	0
Macrophage	CISD2	0.473	0.487	0.303505	0	0
Macrophage	EXOC5	0.22	0.262	0.30291	0	0
Macrophage	RTCB	0.396	0.422	0.300453	0	0
Macrophage	ATP6AP2	0.796	0.686	0.298132	0	0
Macrophage	IER2	0.782	0.715	0.297674	0	0
Macrophage	ARPC2	0.92	0.857	0.297571	0	0
Macrophage	CHD1	0.403	0.374	0.2965	0	0
Macrophage	ATP6V1F	0.831	0.72	0.295263	0	0
Macrophage	VTI1B	0.411	0.448	0.294679	0	0
Macrophage	DBNL	0.458	0.449	0.293458	0	0
Macrophage	MGST2	0.487	0.399	0.292576	0	0
Macrophage	EEA1	0.314	0.355	0.290834	0	0
Macrophage	PCM1	0.425	0.423	0.290177	0	0
Macrophage	SUMO3	0.497	0.504	0.288192	0	0
Macrophage	SUPT5H	0.29	0.336	0.287765	0	0
Macrophage	BIRC6	0.305	0.332	0.287405	0	0
Macrophage	NUMA1	0.298	0.302	0.286989	0	0
Macrophage	ZBTB38	0.293	0.303	0.285576	0	0
Macrophage	RERE	0.242	0.283	0.28532	0	0
Macrophage	IGF2R	0.295	0.316	0.284468	0	0
Macrophage	SP100	0.458	0.407	0.284212	0	0
Macrophage	PPFIA1	0.235	0.28	0.284173	0	0
Macrophage	C12orf45	0.245	0.3	0.283835	0	0
Macrophage	WDR82	0.29	0.299	0.283716	0	0
Macrophage	HTATIP2	0.312	0.321	0.283571	0	0
Macrophage	ARID4A	0.309	0.305	0.282218	0	0
Macrophage	BAG6	0.306	0.344	0.282168	0	0
Macrophage	PDXDC1	0.213	0.256	0.281206	0	0
Macrophage	EVI5	0.251	0.31	0.28084	0	0
Macrophage	MT-ND1	0.997	0.982	0.279448	0	0
Macrophage	UBR4	0.259	0.293	0.279123	0	0
Macrophage	GDI1	0.23	0.268	0.278573	0	0
Macrophage	PHC2	0.313	0.351	0.276147	0	0
Macrophage	CALM2	0.916	0.857	0.275955	0	0
Macrophage	AZIN1	0.37	0.389	0.275285	0	0
Macrophage	AP2B1	0.273	0.311	0.274289	0	0
Macrophage	ATF7IP	0.267	0.277	0.273099	0	0
Macrophage	CAPNS1	0.513	0.518	0.27285	0	0
Macrophage	CSK	0.39	0.358	0.271063	0	0
Macrophage	DCP2	0.272	0.303	0.270874	0	0
Macrophage	FYTTD1	0.313	0.347	0.269433	0	0
Macrophage	HSPA1A	0.872	0.731	0.267946	0	0
Macrophage	QSOX1	0.252	0.292	0.267786	0	0
Macrophage	PTPN1	0.334	0.363	0.267628	0	0
Macrophage	ZDHHC12	0.268	0.284	0.267349	0	0
Macrophage	IBTK	0.251	0.288	0.266428	0	0
Macrophage	INF2	0.203	0.254	0.266114	0	0
Macrophage	JARID2	0.26	0.254	0.262786	0	0
Macrophage	TPT1	0.998	0.996	0.260314	0	0
Macrophage	STK10	0.27	0.205	0.259851	0	0
Macrophage	GPBP1L1	0.251	0.278	0.259573	0	0
Macrophage	MFSD14B	0.222	0.282	0.259294	0	0
Macrophage	MBD3	0.213	0.259	0.256533	0	0
Macrophage	CYLD	0.34	0.302	0.256143	0	0
Macrophage	CD37	0.608	0.283	0.255759	0	0
Macrophage	RYBP	0.256	0.267	0.255157	0	0
Macrophage	UTRN	0.39	0.339	0.253377	0	0
Macrophage	NAPA	0.386	0.422	0.252712	0	0
Macrophage	ARID5A	0.294	0.245	0.252442	0	0
Macrophage	PLEC	0.396	0.402	0.303436	5.92878775009496e-323	1.69403252383463e-318
Macrophage	CITED2	0.356	0.298	0.581741	0	5.95519e-304
Macrophage	RAB1A	0.517	0.53	0.270809	7.53271e-308	2.15232e-303
Macrophage	PTPN12	0.402	0.357	0.363541	1.68877e-306	4.82533e-302
Macrophage	P4HA1	0.388	0.39	0.254934	5.79645e-300	1.65622e-295
Macrophage	SAMD9	0.296	0.26	0.406354	1.00577e-299	2.87378e-295
Macrophage	CD40	0.273	0.207	0.773066	1.44055e-298	4.11608e-294
Macrophage	YWHAG	0.416	0.447	0.26293	1.03155e-295	2.94745e-291
Macrophage	TRA2B	0.513	0.529	0.304874	9.53731e-290	2.72509e-285
Macrophage	GPX4	0.903	0.819	0.290082	3.43976e-289	9.82844e-285
Macrophage	ATP2B1-AS1	0.267	0.243	0.361826	1.47884e-286	4.22549e-282
Macrophage	ACTR3	0.726	0.689	0.281992	4.7645e-282	1.36136e-277
Macrophage	CRTAP	0.46	0.482	0.267003	7.26908e-282	2.07699e-277
Macrophage	NQO2	0.398	0.398	0.326784	4.39252e-281	1.25508e-276
Macrophage	TNFSF10	0.277	0.155	1.12167	2.75733e-272	7.87852e-268
Macrophage	EIF4A3	0.517	0.548	0.309602	4.28646e-272	1.22477e-267
Macrophage	LAMTOR4	0.794	0.721	0.364563	9.09531e-272	2.5988e-267
Macrophage	TLN1	0.625	0.584	0.284304	4.56591e-271	1.30462e-266
Macrophage	CLEC4A	0.267	0.155	0.600023	9.7288e-262	2.77981e-257
Macrophage	NANS	0.494	0.489	0.321354	1.14875e-257	3.28232e-253
Macrophage	PHLDA2	0.255	0.186	0.610522	8.28774e-257	2.36806e-252
Macrophage	GNB1	0.653	0.612	0.353865	7.93194e-253	2.26639e-248
Macrophage	CLTA	0.831	0.736	0.345714	4.12128e-248	1.17757e-243
Macrophage	BAG3	0.231	0.269	0.539485	2.15546e-235	6.15881e-231
Macrophage	HNRNPU	0.798	0.777	0.430432	6.10764e-232	1.74514e-227
Macrophage	NUPR1	0.221	0.286	0.355323	1.84405e-228	5.26899e-224
Macrophage	TM9SF2	0.467	0.465	0.311369	3.95072e-218	1.12884e-213
Macrophage	XIST	0.293	0.322	0.267496	2.10292e-210	6.00868e-206
Macrophage	CCND1	0.399	0.337	0.422421	1.51837e-181	4.33845e-177
Macrophage	PCBP1	0.777	0.729	0.269336	5.36424e-177	1.53272e-172
Macrophage	FILIP1L	0.265	0.251	0.448435	6.37176e-177	1.8206e-172
Macrophage	ARHGDIA	0.664	0.647	0.259292	8.70737e-175	2.48796e-170
Macrophage	NOP10	0.718	0.697	0.299802	7.67033e-174	2.19164e-169
Macrophage	OLFML3	0.25	0.271	0.438849	2.41619e-162	6.90379e-158
Macrophage	TMEM14C	0.627	0.593	0.25879	9.61002e-153	2.74587e-148
Macrophage	SPP1	0.653	0.567	0.319213	1.19312e-141	3.40912e-137
Osteosarcoma 1	SLPI	0.301	0.019	4.8038	0	0
Osteosarcoma 1	SOHLH1	0.296	0.006	4.46978	0	0
Osteosarcoma 1	PRSS21	0.331	0.019	4.05853	0	0
Osteosarcoma 1	FIBIN	0.33	0.03	3.98259	0	0
Osteosarcoma 1	MFAP2	0.497	0.084	3.85372	0	0
Osteosarcoma 1	NPW	0.43	0.074	3.74555	0	0
Osteosarcoma 1	MEG3	0.277	0.02	3.72186	0	0
Osteosarcoma 1	GLRB	0.35	0.04	3.63631	0	0
Osteosarcoma 1	CTHRC1	0.95	0.227	3.63611	0	0
Osteosarcoma 1	ISLR	0.371	0.022	3.63154	0	0
Osteosarcoma 1	MFAP3L	0.337	0.041	3.48662	0	0
Osteosarcoma 1	TUBB2B	0.373	0.051	3.43763	0	0
Osteosarcoma 1	SEMA3E	0.315	0.034	3.4093	0	0
Osteosarcoma 1	CPE	0.978	0.293	3.37548	0	0
Osteosarcoma 1	UBE2QL1	0.262	0.034	3.34958	0	0
Osteosarcoma 1	PRAME	0.305	0.03	3.28855	0	0
Osteosarcoma 1	HSPA2	0.49	0.11	3.28076	0	0
Osteosarcoma 1	PPAT	0.545	0.126	3.27417	0	0
Osteosarcoma 1	CYTL1	0.321	0.034	3.24207	0	0
Osteosarcoma 1	LAPTM4B	0.94	0.244	3.23419	0	0
Osteosarcoma 1	UNC5C	0.252	0.029	3.23059	0	0
Osteosarcoma 1	WISP1	0.324	0.057	3.22679	0	0
Osteosarcoma 1	PTN	0.638	0.143	3.19994	0	0
Osteosarcoma 1	PDGFC	0.596	0.185	3.19304	0	0
Osteosarcoma 1	TRIM2	0.346	0.047	3.18192	0	0
Osteosarcoma 1	AADAT	0.304	0.047	3.16504	0	0
Osteosarcoma 1	PDGFRA	0.684	0.106	3.12826	0	0
Osteosarcoma 1	SCX	0.293	0.044	3.10549	0	0
Osteosarcoma 1	SGMS2	0.701	0.14	3.09062	0	0
Osteosarcoma 1	AC027031.2	0.594	0.084	3.08019	0	0
Osteosarcoma 1	RBP4	0.424	0.061	3.0133	0	0
Osteosarcoma 1	NDN	0.363	0.047	2.9939	0	0
Osteosarcoma 1	SFRP2	0.337	0.02	2.98162	0	0
Osteosarcoma 1	S100A2	0.385	0.064	2.97501	0	0
Osteosarcoma 1	PAICS	0.803	0.294	2.97051	0	0
Osteosarcoma 1	AC245595.1	0.47	0.078	2.92802	0	0
Osteosarcoma 1	LY6K	0.805	0.148	2.91079	0	0
Osteosarcoma 1	TSPYL5	0.447	0.075	2.89892	0	0
Osteosarcoma 1	CRABP2	0.413	0.056	2.8661	0	0
Osteosarcoma 1	SGCB	0.803	0.171	2.85776	0	0
Osteosarcoma 1	KALRN	0.317	0.045	2.85166	0	0
Osteosarcoma 1	CXCL14	0.501	0.068	2.85062	0	0
Osteosarcoma 1	LNX1	0.273	0.054	2.83763	0	0
Osteosarcoma 1	PALLD	0.873	0.25	2.83076	0	0
Osteosarcoma 1	MDK	0.753	0.212	2.8287	0	0
Osteosarcoma 1	DPT	0.692	0.107	2.82589	0	0
Osteosarcoma 1	EGFL6	0.421	0.054	2.80858	0	0
Osteosarcoma 1	IRX2	0.268	0.038	2.79595	0	0
Osteosarcoma 1	IGFBP2	0.646	0.102	2.78711	0	0
Osteosarcoma 1	MSMO1	0.531	0.165	2.78677	0	0
Osteosarcoma 1	GUCY1A1	0.407	0.065	2.75855	0	0
Osteosarcoma 1	OMD	0.508	0.072	2.7394	0	0
Osteosarcoma 1	DNM3OS	0.53	0.088	2.70246	0	0
Osteosarcoma 1	LRP12	0.635	0.158	2.6829	0	0
Osteosarcoma 1	GTSF1	0.315	0.055	2.67848	0	0
Osteosarcoma 1	HSPB6	0.276	0.033	2.65214	0	0
Osteosarcoma 1	TUSC3	0.37	0.068	2.62651	0	0
Osteosarcoma 1	FGFR2	0.293	0.043	2.61845	0	0
Osteosarcoma 1	HPF1	0.764	0.292	2.61215	0	0
Osteosarcoma 1	CCDC3	0.632	0.121	2.61151	0	0
Osteosarcoma 1	MSX1	0.449	0.114	2.60866	0	0
Osteosarcoma 1	MATN2	0.547	0.079	2.5807	0	0
Osteosarcoma 1	SRPX	0.611	0.104	2.57152	0	0
Osteosarcoma 1	SIX1	0.253	0.044	2.56598	0	0
Osteosarcoma 1	CSRP2	0.738	0.161	2.54482	0	0
Osteosarcoma 1	LINC00632	0.376	0.047	2.53776	0	0
Osteosarcoma 1	TNC	0.864	0.169	2.52998	0	0
Osteosarcoma 1	HSPA6	0.482	0.212	2.52825	0	0
Osteosarcoma 1	FKBP7	0.709	0.165	2.52555	0	0
Osteosarcoma 1	GPX7	0.718	0.175	2.52553	0	0
Osteosarcoma 1	LUM	0.958	0.312	2.52453	0	0
Osteosarcoma 1	CCDC80	0.778	0.145	2.50909	0	0
Osteosarcoma 1	GAL	0.277	0.052	2.50567	0	0
Osteosarcoma 1	SCFD2	0.346	0.087	2.48223	0	0
Osteosarcoma 1	LAMP5	0.31	0.047	2.47638	0	0
Osteosarcoma 1	SELENBP1	0.407	0.075	2.4554	0	0
Osteosarcoma 1	UCHL1	0.541	0.089	2.43764	0	0
Osteosarcoma 1	PLRG1	0.683	0.253	2.43601	0	0
Osteosarcoma 1	NQO1	0.387	0.1	2.43423	0	0
Osteosarcoma 1	SRP72	0.88	0.502	2.43354	0	0
Osteosarcoma 1	CYR61	0.638	0.153	2.41528	0	0
Osteosarcoma 1	KIFAP3	0.702	0.189	2.41125	0	0
Osteosarcoma 1	CARMN	0.342	0.046	2.3963	0	0
Osteosarcoma 1	STXBP6	0.534	0.096	2.39548	0	0
Osteosarcoma 1	SDC2	0.931	0.288	2.38928	0	0
Osteosarcoma 1	GUCY1B1	0.364	0.071	2.37967	0	0
Osteosarcoma 1	AOC2	0.299	0.057	2.37677	0	0
Osteosarcoma 1	SYNGR1	0.42	0.109	2.37433	0	0
Osteosarcoma 1	GPX8	0.752	0.156	2.35649	0	0
Osteosarcoma 1	LRRN3	0.301	0.041	2.35314	0	0
Osteosarcoma 1	USP46	0.518	0.143	2.3507	0	0
Osteosarcoma 1	LRRC17	0.441	0.085	2.3421	0	0
Osteosarcoma 1	LRP4	0.254	0.049	2.33426	0	0
Osteosarcoma 1	MLLT11	0.477	0.136	2.31956	0	0
Osteosarcoma 1	PCOLCE2	0.548	0.12	2.31443	0	0
Osteosarcoma 1	CRISPLD1	0.406	0.068	2.31363	0	0
Osteosarcoma 1	PODXL2	0.255	0.07	2.31168	0	0
Osteosarcoma 1	DYNC1I1	0.259	0.044	2.30236	0	0
Osteosarcoma 1	CERCAM	0.711	0.149	2.29439	0	0
Osteosarcoma 1	CMTM8	0.387	0.076	2.29107	0	0
Osteosarcoma 1	SRD5A3	0.678	0.233	2.28931	0	0
Osteosarcoma 1	COX7A1	0.376	0.074	2.28707	0	0
Osteosarcoma 1	FHL1	0.57	0.106	2.28468	0	0
Osteosarcoma 1	ARHGAP42	0.327	0.067	2.28313	0	0
Osteosarcoma 1	QPRT	0.377	0.072	2.28226	0	0
Osteosarcoma 1	ANGPT1	0.583	0.13	2.27559	0	0
Osteosarcoma 1	MEST	0.348	0.055	2.27078	0	0
Osteosarcoma 1	TSKU	0.297	0.081	2.26912	0	0
Osteosarcoma 1	SEMA3A	0.343	0.057	2.26771	0	0
Osteosarcoma 1	KDELR3	0.747	0.176	2.26328	0	0
Osteosarcoma 1	SNAI2	0.622	0.108	2.26295	0	0
Osteosarcoma 1	LDOC1	0.278	0.05	2.26228	0	0
Osteosarcoma 1	ALPL	0.957	0.229	2.25598	0	0
Osteosarcoma 1	FXYD1	0.553	0.1	2.25537	0	0
Osteosarcoma 1	FKBP10	0.875	0.195	2.25345	0	0
Osteosarcoma 1	TSPAN7	0.434	0.092	2.25275	0	0
Osteosarcoma 1	LRRFIP2	0.638	0.286	2.24665	0	0
Osteosarcoma 1	MYL9	0.839	0.206	2.24624	0	0
Osteosarcoma 1	NXN	0.434	0.094	2.24572	0	0
Osteosarcoma 1	NAV3	0.295	0.057	2.23329	0	0
Osteosarcoma 1	GALNT5	0.273	0.045	2.23178	0	0
Osteosarcoma 1	CLMP	0.65	0.13	2.2261	0	0
Osteosarcoma 1	SERPINH1	0.961	0.365	2.22301	0	0
Osteosarcoma 1	SERPINI1	0.271	0.056	2.2223	0	0
Osteosarcoma 1	TSPAN6	0.518	0.112	2.20642	0	0
Osteosarcoma 1	C1orf53	0.288	0.073	2.20024	0	0
Osteosarcoma 1	CXADR	0.333	0.095	2.19692	0	0
Osteosarcoma 1	SPARCL1	0.325	0.058	2.19667	0	0
Osteosarcoma 1	MPP6	0.513	0.104	2.1963	0	0
Osteosarcoma 1	PHEX	0.25	0.035	2.19323	0	0
Osteosarcoma 1	MAGED1	0.727	0.234	2.17976	0	0
Osteosarcoma 1	MFGE8	0.654	0.146	2.17896	0	0
Osteosarcoma 1	NOA1	0.455	0.154	2.17459	0	0
Osteosarcoma 1	ANKRD46	0.345	0.103	2.17239	0	0
Osteosarcoma 1	RPS3A	1	0.988	2.17116	0	0
Osteosarcoma 1	MGP	0.73	0.142	2.16326	0	0
Osteosarcoma 1	PLOD2	0.778	0.182	2.15685	0	0
Osteosarcoma 1	P3H4	0.573	0.128	2.15241	0	0
Osteosarcoma 1	LINC01549	0.266	0.065	2.14608	0	0
Osteosarcoma 1	RIDA	0.53	0.155	2.14396	0	0
Osteosarcoma 1	LTBP1	0.378	0.086	2.14299	0	0
Osteosarcoma 1	GSTA4	0.486	0.101	2.14212	0	0
Osteosarcoma 1	DLX6	0.255	0.053	2.13819	0	0
Osteosarcoma 1	POLR2B	0.715	0.298	2.12586	0	0
Osteosarcoma 1	COL1A2	0.967	0.521	2.12523	0	0
Osteosarcoma 1	PRRX1	0.686	0.145	2.12381	0	0
Osteosarcoma 1	P4HA2	0.767	0.213	2.12098	0	0
Osteosarcoma 1	LOX	0.566	0.124	2.11766	0	0
Osteosarcoma 1	SH3RF1	0.304	0.089	2.11313	0	0
Osteosarcoma 1	CPQ	0.822	0.296	2.10926	0	0
Osteosarcoma 1	DLX5	0.648	0.142	2.10288	0	0
Osteosarcoma 1	PRRX2	0.464	0.119	2.09861	0	0
Osteosarcoma 1	NEK1	0.412	0.12	2.09234	0	0
Osteosarcoma 1	ADAMTS6	0.407	0.088	2.0923	0	0
Osteosarcoma 1	TWIST1	0.784	0.167	2.08945	0	0
Osteosarcoma 1	LMCD1	0.356	0.084	2.08424	0	0
Osteosarcoma 1	IBSP	0.936	0.331	2.08142	0	0
Osteosarcoma 1	LARP6	0.62	0.162	2.07914	0	0
Osteosarcoma 1	THBS2	0.382	0.058	2.07292	0	0
Osteosarcoma 1	FNDC1	0.34	0.066	2.06543	0	0
Osteosarcoma 1	FHAD1	0.302	0.066	2.06126	0	0
Osteosarcoma 1	GPC4	0.464	0.12	2.06071	0	0
Osteosarcoma 1	AKAP12	0.478	0.102	2.05802	0	0
Osteosarcoma 1	BAG2	0.623	0.174	2.05703	0	0
Osteosarcoma 1	PBX1	0.434	0.106	2.04678	0	0
Osteosarcoma 1	MGST1	0.581	0.131	2.03888	0	0
Osteosarcoma 1	SAMD11	0.336	0.087	2.03636	0	0
Osteosarcoma 1	BEND6	0.269	0.06	2.03304	0	0
Osteosarcoma 1	PPID	0.723	0.314	2.03224	0	0
Osteosarcoma 1	TPM2	0.897	0.296	2.02728	0	0
Osteosarcoma 1	COL11A1	0.62	0.155	2.02511	0	0
Osteosarcoma 1	ZNF446	0.263	0.054	2.02338	0	0
Osteosarcoma 1	DDR2	0.646	0.147	2.02194	0	0
Osteosarcoma 1	SULF1	0.372	0.061	2.02077	0	0
Osteosarcoma 1	BAALC	0.369	0.082	2.00915	0	0
Osteosarcoma 1	LINC01116	0.53	0.128	1.99507	0	0
Osteosarcoma 1	GLI3	0.268	0.068	1.99482	0	0
Osteosarcoma 1	ARL4D	0.554	0.14	1.99396	0	0
Osteosarcoma 1	ANGPTL2	0.369	0.067	1.99343	0	0
Osteosarcoma 1	TPM1	0.903	0.345	1.99308	0	0
Osteosarcoma 1	CHPF	0.474	0.129	1.99307	0	0
Osteosarcoma 1	TMA16	0.615	0.231	1.98715	0	0
Osteosarcoma 1	EFHD1	0.309	0.067	1.98291	0	0
Osteosarcoma 1	FKBP14	0.622	0.191	1.98191	0	0
Osteosarcoma 1	LOXL1	0.343	0.063	1.97974	0	0
Osteosarcoma 1	PRDX4	0.967	0.503	1.97857	0	0
Osteosarcoma 1	INSC	0.347	0.079	1.97404	0	0
Osteosarcoma 1	AASDH	0.411	0.126	1.9721	0	0
Osteosarcoma 1	CALD1	0.826	0.273	1.97187	0	0
Osteosarcoma 1	MXRA8	0.979	0.269	1.97076	0	0
Osteosarcoma 1	COPZ2	0.672	0.201	1.95958	0	0
Osteosarcoma 1	CBR4	0.406	0.143	1.95425	0	0
Osteosarcoma 1	RGS3	0.801	0.222	1.95341	0	0
Osteosarcoma 1	FIP1L1	0.676	0.298	1.95181	0	0
Osteosarcoma 1	PTK7	0.522	0.13	1.94261	0	0
Osteosarcoma 1	EPM2AIP1	0.47	0.18	1.93908	0	0
Osteosarcoma 1	PFN2	0.759	0.178	1.9351	0	0
Osteosarcoma 1	PCOLCE	0.968	0.257	1.93319	0	0
Osteosarcoma 1	CDH11	0.774	0.159	1.92384	0	0
Osteosarcoma 1	CNN3	0.856	0.241	1.92364	0	0
Osteosarcoma 1	GXYLT2	0.355	0.093	1.92075	0	0
Osteosarcoma 1	FAT3	0.447	0.105	1.91816	0	0
Osteosarcoma 1	HOXA10	0.378	0.1	1.91668	0	0
Osteosarcoma 1	RBFOX2	0.663	0.189	1.90279	0	0
Osteosarcoma 1	GPM6B	0.455	0.108	1.90101	0	0
Osteosarcoma 1	YAP1	0.315	0.084	1.90061	0	0
Osteosarcoma 1	BMP4	0.481	0.115	1.89772	0	0
Osteosarcoma 1	PLS3	0.773	0.219	1.88679	0	0
Osteosarcoma 1	DAAM2	0.477	0.103	1.88662	0	0
Osteosarcoma 1	AP002884.1	0.381	0.11	1.88641	0	0
Osteosarcoma 1	STK3	0.49	0.163	1.88491	0	0
Osteosarcoma 1	FOXC1	0.457	0.113	1.8825	0	0
Osteosarcoma 1	IRX3	0.393	0.083	1.87916	0	0
Osteosarcoma 1	NREP	0.538	0.149	1.87863	0	0
Osteosarcoma 1	DSEL	0.262	0.061	1.8769	0	0
Osteosarcoma 1	HMGN5	0.401	0.123	1.87664	0	0
Osteosarcoma 1	TMEM14A	0.578	0.176	1.87344	0	0
Osteosarcoma 1	RCN3	0.829	0.269	1.87326	0	0
Osteosarcoma 1	FRAS1	0.281	0.053	1.87002	0	0
Osteosarcoma 1	HOXC9	0.278	0.07	1.86701	0	0
Osteosarcoma 1	HILPDA	0.454	0.135	1.86513	0	0
Osteosarcoma 1	IL1R1	0.515	0.126	1.85755	0	0
Osteosarcoma 1	PTGES	0.296	0.071	1.85597	0	0
Osteosarcoma 1	LAMC1	0.58	0.153	1.85044	0	0
Osteosarcoma 1	ANTXR1	0.587	0.157	1.8488	0	0
Osteosarcoma 1	TMEM98	0.599	0.137	1.84463	0	0
Osteosarcoma 1	DIO2	0.283	0.061	1.84238	0	0
Osteosarcoma 1	PDLIM4	0.675	0.203	1.84094	0	0
Osteosarcoma 1	IGF2BP2	0.342	0.101	1.83709	0	0
Osteosarcoma 1	DCAF13	0.793	0.313	1.8347	0	0
Osteosarcoma 1	CREB3L1	0.715	0.163	1.83403	0	0
Osteosarcoma 1	RAB23	0.293	0.084	1.82925	0	0
Osteosarcoma 1	RAC3	0.302	0.098	1.82854	0	0
Osteosarcoma 1	SMARCA1	0.338	0.079	1.82296	0	0
Osteosarcoma 1	COL1A1	0.998	0.505	1.82277	0	0
Osteosarcoma 1	IRX5	0.311	0.082	1.82194	0	0
Osteosarcoma 1	HADH	0.688	0.275	1.81359	0	0
Osteosarcoma 1	LRRC15	0.268	0.063	1.8135	0	0
Osteosarcoma 1	SGCD	0.325	0.083	1.81184	0	0
Osteosarcoma 1	AEBP1	0.592	0.12	1.81181	0	0
Osteosarcoma 1	B3GALNT1	0.294	0.09	1.79993	0	0
Osteosarcoma 1	CACYBP	0.847	0.558	1.79847	0	0
Osteosarcoma 1	H1F0	0.489	0.231	1.79803	0	0
Osteosarcoma 1	SMIM10	0.385	0.109	1.78829	0	0
Osteosarcoma 1	GATB	0.286	0.12	1.78054	0	0
Osteosarcoma 1	FAP	0.321	0.071	1.77645	0	0
Osteosarcoma 1	MAP1B	0.786	0.19	1.77488	0	0
Osteosarcoma 1	FHL2	0.336	0.094	1.77308	0	0
Osteosarcoma 1	EMILIN1	0.697	0.151	1.77001	0	0
Osteosarcoma 1	SELENOM	0.777	0.325	1.76109	0	0
Osteosarcoma 1	TPBG	0.301	0.084	1.75169	0	0
Osteosarcoma 1	CLEC11A	0.982	0.404	1.75106	0	0
Osteosarcoma 1	ADAM12	0.318	0.073	1.75011	0	0
Osteosarcoma 1	GNAI1	0.522	0.145	1.74803	0	0
Osteosarcoma 1	P3H3	0.267	0.067	1.74678	0	0
Osteosarcoma 1	EFEMP2	0.443	0.123	1.74675	0	0
Osteosarcoma 1	BASP1	0.899	0.35	1.7454	0	0
Osteosarcoma 1	CTSO	0.362	0.129	1.74398	0	0
Osteosarcoma 1	NEXN	0.434	0.107	1.74315	0	0
Osteosarcoma 1	PIGC	0.553	0.202	1.74182	0	0
Osteosarcoma 1	GOLGA4	0.839	0.551	1.74056	0	0
Osteosarcoma 1	CLNS1A	0.881	0.453	1.74035	0	0
Osteosarcoma 1	DNAJB4	0.616	0.238	1.73695	0	0
Osteosarcoma 1	COL12A1	0.583	0.138	1.73405	0	0
Osteosarcoma 1	SHOX2	0.561	0.135	1.73277	0	0
Osteosarcoma 1	ENAH	0.738	0.196	1.73265	0	0
Osteosarcoma 1	HCG11	0.25	0.074	1.72847	0	0
Osteosarcoma 1	COL5A2	0.92	0.232	1.72839	0	0
Osteosarcoma 1	GSTM3	0.763	0.211	1.72681	0	0
Osteosarcoma 1	CD24	0.57	0.118	1.72549	0	0
Osteosarcoma 1	GHR	0.255	0.058	1.72499	0	0
Osteosarcoma 1	SRGAP3	0.335	0.126	1.72135	0	0
Osteosarcoma 1	MIR181A1HG	0.552	0.178	1.71346	0	0
Osteosarcoma 1	SERPINE2	0.625	0.164	1.7128	0	0
Osteosarcoma 1	CLCN3	0.522	0.231	1.70927	0	0
Osteosarcoma 1	PIR	0.335	0.101	1.70203	0	0
Osteosarcoma 1	MEIS2	0.306	0.088	1.70182	0	0
Osteosarcoma 1	ARFIP1	0.475	0.192	1.69982	0	0
Osteosarcoma 1	TUSC1	0.372	0.118	1.69775	0	0
Osteosarcoma 1	BICC1	0.352	0.091	1.69747	0	0
Osteosarcoma 1	TPST1	0.596	0.155	1.69684	0	0
Osteosarcoma 1	DCUN1D4	0.322	0.105	1.69658	0	0
Osteosarcoma 1	COL5A1	0.791	0.201	1.69609	0	0
Osteosarcoma 1	GORAB	0.266	0.094	1.69603	0	0
Osteosarcoma 1	PRKAB2	0.345	0.106	1.69591	0	0
Osteosarcoma 1	TCEA3	0.443	0.114	1.68741	0	0
Osteosarcoma 1	CTGF	0.463	0.118	1.68547	0	0
Osteosarcoma 1	ZDHHC9	0.286	0.089	1.68204	0	0
Osteosarcoma 1	NT5C3B	0.544	0.195	1.6795	0	0
Osteosarcoma 1	PTPRD	0.286	0.067	1.67937	0	0
Osteosarcoma 1	INAFM1	0.583	0.178	1.67824	0	0
Osteosarcoma 1	CKAP4	0.709	0.229	1.67806	0	0
Osteosarcoma 1	MAP1A	0.399	0.14	1.67797	0	0
Osteosarcoma 1	PPIC	0.9	0.347	1.6739	0	0
Osteosarcoma 1	PRAF2	0.433	0.135	1.67075	0	0
Osteosarcoma 1	CYP2U1	0.275	0.079	1.66328	0	0
Osteosarcoma 1	ASPH	0.784	0.47	1.66244	0	0
Osteosarcoma 1	NRN1	0.409	0.096	1.66125	0	0
Osteosarcoma 1	OSTC	0.982	0.632	1.65992	0	0
Osteosarcoma 1	PYCR1	0.521	0.164	1.6576	0	0
Osteosarcoma 1	ETFDH	0.306	0.114	1.65127	0	0
Osteosarcoma 1	LIMCH1	0.477	0.129	1.64632	0	0
Osteosarcoma 1	ZFHX4	0.672	0.16	1.64153	0	0
Osteosarcoma 1	FBLN2	0.351	0.071	1.64061	0	0
Osteosarcoma 1	EPDR1	0.59	0.162	1.64041	0	0
Osteosarcoma 1	SNX21	0.28	0.087	1.63874	0	0
Osteosarcoma 1	CLOCK	0.492	0.194	1.63847	0	0
Osteosarcoma 1	SEC13	0.648	0.345	1.63778	0	0
Osteosarcoma 1	FOXD1	0.283	0.084	1.63736	0	0
Osteosarcoma 1	RTL8B	0.268	0.08	1.6344	0	0
Osteosarcoma 1	SOD3	0.281	0.067	1.63244	0	0
Osteosarcoma 1	ITM2C	0.64	0.211	1.62905	0	0
Osteosarcoma 1	DCN	0.726	0.211	1.62047	0	0
Osteosarcoma 1	CRNDE	0.623	0.162	1.61479	0	0
Osteosarcoma 1	NME7	0.363	0.124	1.61032	0	0
Osteosarcoma 1	HSPA5	0.935	0.707	1.60932	0	0
Osteosarcoma 1	ID3	0.97	0.491	1.60924	0	0
Osteosarcoma 1	TGFB1I1	0.421	0.109	1.60686	0	0
Osteosarcoma 1	ACTA2	0.412	0.097	1.60524	0	0
Osteosarcoma 1	PCDH7	0.267	0.08	1.60464	0	0
Osteosarcoma 1	ZFAND2A	0.508	0.264	1.59867	0	0
Osteosarcoma 1	S100A13	0.94	0.364	1.59768	0	0
Osteosarcoma 1	HOMER2	0.37	0.102	1.5947	0	0
Osteosarcoma 1	FBLN1	0.604	0.102	1.59111	0	0
Osteosarcoma 1	GGH	0.591	0.222	1.58647	0	0
Osteosarcoma 1	TMEM119	0.574	0.155	1.58609	0	0
Osteosarcoma 1	GPC1	0.403	0.132	1.58436	0	0
Osteosarcoma 1	FBXO32	0.373	0.123	1.5832	0	0
Osteosarcoma 1	SERPINF1	0.606	0.323	1.58099	0	0
Osteosarcoma 1	TMEM165	0.871	0.489	1.57948	0	0
Osteosarcoma 1	SYTL2	0.469	0.117	1.57678	0	0
Osteosarcoma 1	SRPX2	0.27	0.073	1.57639	0	0
Osteosarcoma 1	SATB2	0.57	0.145	1.57571	0	0
Osteosarcoma 1	OLFML2B	0.786	0.288	1.57149	0	0
Osteosarcoma 1	CHIC2	0.61	0.269	1.57099	0	0
Osteosarcoma 1	MAGED2	0.887	0.387	1.57063	0	0
Osteosarcoma 1	TMEM99	0.38	0.118	1.5705	0	0
Osteosarcoma 1	CDC42EP1	0.552	0.198	1.56961	0	0
Osteosarcoma 1	GMDS	0.362	0.143	1.56765	0	0
Osteosarcoma 1	WDYHV1	0.339	0.122	1.56555	0	0
Osteosarcoma 1	PTH1R	0.704	0.175	1.56366	0	0
Osteosarcoma 1	FBXW7	0.454	0.196	1.56362	0	0
Osteosarcoma 1	SPARC	0.992	0.561	1.55881	0	0
Osteosarcoma 1	RPL30	1	0.988	1.55873	0	0
Osteosarcoma 1	MRPS14	0.703	0.297	1.5511	0	0
Osteosarcoma 1	SGCE	0.407	0.118	1.54907	0	0
Osteosarcoma 1	BMP1	0.459	0.156	1.54765	0	0
Osteosarcoma 1	MMP2	0.798	0.247	1.54755	0	0
Osteosarcoma 1	TMEM192	0.431	0.178	1.54217	0	0
Osteosarcoma 1	CALU	0.872	0.487	1.53958	0	0
Osteosarcoma 1	VGLL4	0.674	0.347	1.53918	0	0
Osteosarcoma 1	WLS	0.701	0.255	1.53669	0	0
Osteosarcoma 1	HTRA3	0.44	0.146	1.53461	0	0
Osteosarcoma 1	TIMP3	0.539	0.132	1.53222	0	0
Osteosarcoma 1	RUNX2	0.817	0.241	1.5298	0	0
Osteosarcoma 1	EXOC1	0.515	0.227	1.52469	0	0
Osteosarcoma 1	KAZN	0.262	0.075	1.52386	0	0
Osteosarcoma 1	NNMT	0.539	0.156	1.5212	0	0
Osteosarcoma 1	TMSB15A	0.367	0.108	1.51518	0	0
Osteosarcoma 1	DKK3	0.327	0.085	1.51476	0	0
Osteosarcoma 1	MTDH	0.962	0.728	1.51041	0	0
Osteosarcoma 1	SVIL	0.411	0.116	1.50971	0	0
Osteosarcoma 1	NCAM1	0.364	0.111	1.50766	0	0
Osteosarcoma 1	COL16A1	0.425	0.092	1.50294	0	0
Osteosarcoma 1	ICK	0.405	0.142	1.50099	0	0
Osteosarcoma 1	SP7	0.478	0.123	1.49876	0	0
Osteosarcoma 1	VASN	0.515	0.138	1.49841	0	0
Osteosarcoma 1	P3H1	0.615	0.219	1.49666	0	0
Osteosarcoma 1	SLIT3	0.325	0.09	1.4964	0	0
Osteosarcoma 1	FAT1	0.564	0.149	1.49597	0	0
Osteosarcoma 1	SNRPE	0.913	0.541	1.4955	0	0
Osteosarcoma 1	IFT22	0.403	0.143	1.49498	0	0
Osteosarcoma 1	MARCKSL1	0.555	0.356	1.49248	0	0
Osteosarcoma 1	SOX4	0.678	0.323	1.49228	0	0
Osteosarcoma 1	CA3	0.422	0.108	1.48824	0	0
Osteosarcoma 1	SQLE	0.546	0.203	1.48497	0	0
Osteosarcoma 1	PLA2G4A	0.251	0.081	1.48292	0	0
Osteosarcoma 1	MBOAT2	0.288	0.099	1.48005	0	0
Osteosarcoma 1	EDIL3	0.426	0.123	1.47763	0	0
Osteosarcoma 1	THUMPD3	0.478	0.215	1.47349	0	0
Osteosarcoma 1	RCN1	0.771	0.302	1.46886	0	0
Osteosarcoma 1	NCS1	0.454	0.169	1.4681	0	0
Osteosarcoma 1	NEO1	0.321	0.098	1.46634	0	0
Osteosarcoma 1	MKRN2	0.334	0.143	1.46317	0	0
Osteosarcoma 1	SEM1	0.892	0.689	1.45757	0	0
Osteosarcoma 1	ZNF704	0.291	0.092	1.45663	0	0
Osteosarcoma 1	KIRREL1	0.298	0.087	1.45181	0	0
Osteosarcoma 1	MMP13	0.514	0.088	1.44957	0	0
Osteosarcoma 1	RHBDL2	0.46	0.113	1.44877	0	0
Osteosarcoma 1	DERL1	0.817	0.411	1.44822	0	0
Osteosarcoma 1	DDOST	0.904	0.497	1.44609	0	0
Osteosarcoma 1	NDUFB9	0.907	0.523	1.44526	0	0
Osteosarcoma 1	NFIX	0.292	0.09	1.44423	0	0
Osteosarcoma 1	PRTFDC1	0.292	0.099	1.44355	0	0
Osteosarcoma 1	FAM114A1	0.604	0.234	1.44156	0	0
Osteosarcoma 1	FAM92A	0.397	0.138	1.44121	0	0
Osteosarcoma 1	LMO7	0.481	0.145	1.44089	0	0
Osteosarcoma 1	MIR4458HG	0.267	0.082	1.44031	0	0
Osteosarcoma 1	PRDX6	0.973	0.668	1.43706	0	0
Osteosarcoma 1	ITGA10	0.43	0.118	1.43575	0	0
Osteosarcoma 1	ST3GAL4	0.415	0.145	1.43538	0	0
Osteosarcoma 1	TMEM45A	0.333	0.113	1.43477	0	0
Osteosarcoma 1	HGF	0.274	0.095	1.43198	0	0
Osteosarcoma 1	CTDSPL	0.334	0.135	1.43113	0	0
Osteosarcoma 1	TEAD1	0.288	0.089	1.42053	0	0
Osteosarcoma 1	TSPAN18	0.254	0.051	1.41829	0	0
Osteosarcoma 1	LRRC1	0.263	0.083	1.41337	0	0
Osteosarcoma 1	RNF8	0.476	0.192	1.41304	0	0
Osteosarcoma 1	KRT10	0.934	0.572	1.40995	0	0
Osteosarcoma 1	MLH1	0.304	0.144	1.40925	0	0
Osteosarcoma 1	B4GALT2	0.341	0.131	1.4089	0	0
Osteosarcoma 1	SH3PXD2B	0.426	0.173	1.40832	0	0
Osteosarcoma 1	MYC	0.579	0.223	1.40746	0	0
Osteosarcoma 1	CEP135	0.324	0.139	1.40212	0	0
Osteosarcoma 1	NME1	0.864	0.439	1.39896	0	0
Osteosarcoma 1	SFRP4	0.432	0.083	1.39422	0	0
Osteosarcoma 1	CFH	0.498	0.116	1.388	0	0
Osteosarcoma 1	C8orf33	0.499	0.218	1.38457	0	0
Osteosarcoma 1	NES	0.528	0.152	1.38347	0	0
Osteosarcoma 1	HIST1H1C	0.558	0.269	1.38023	0	0
Osteosarcoma 1	CNKSR3	0.251	0.075	1.3796	0	0
Osteosarcoma 1	DBN1	0.324	0.13	1.37921	0	0
Osteosarcoma 1	HSPB1	0.939	0.603	1.37877	0	0
Osteosarcoma 1	SWI5	0.58	0.241	1.37731	0	0
Osteosarcoma 1	PNPLA4	0.339	0.127	1.37536	0	0
Osteosarcoma 1	GNPDA2	0.287	0.094	1.37113	0	0
Osteosarcoma 1	FRMD6	0.548	0.144	1.36949	0	0
Osteosarcoma 1	SLC25A32	0.376	0.147	1.36845	0	0
Osteosarcoma 1	CETN2	0.436	0.188	1.36362	0	0
Osteosarcoma 1	ZNF677	0.351	0.121	1.36205	0	0
Osteosarcoma 1	FAM229B	0.282	0.092	1.36181	0	0
Osteosarcoma 1	OTUD7B	0.31	0.121	1.35957	0	0
Osteosarcoma 1	PTP4A3	0.269	0.062	1.35923	0	0
Osteosarcoma 1	PIGM	0.287	0.113	1.35802	0	0
Osteosarcoma 1	TRAM2	0.363	0.144	1.35778	0	0
Osteosarcoma 1	APCDD1	0.422	0.111	1.35057	0	0
Osteosarcoma 1	LMAN1	0.894	0.51	1.34913	0	0
Osteosarcoma 1	FAM98A	0.445	0.185	1.34739	0	0
Osteosarcoma 1	GCSH	0.617	0.265	1.34494	0	0
Osteosarcoma 1	SNX7	0.578	0.199	1.34059	0	0
Osteosarcoma 1	ERRFI1	0.584	0.198	1.33836	0	0
Osteosarcoma 1	KDM5B	0.341	0.127	1.33624	0	0
Osteosarcoma 1	CREB5	0.281	0.128	1.33338	0	0
Osteosarcoma 1	CD320	0.694	0.269	1.33261	0	0
Osteosarcoma 1	COL6A1	0.868	0.31	1.33017	0	0
Osteosarcoma 1	BRK1	0.881	0.701	1.32782	0	0
Osteosarcoma 1	PLOD1	0.64	0.311	1.3223	0	0
Osteosarcoma 1	CDK14	0.286	0.096	1.3208	0	0
Osteosarcoma 1	PCDH18	0.3	0.091	1.31936	0	0
Osteosarcoma 1	NOTCH3	0.368	0.086	1.31583	0	0
Osteosarcoma 1	KIAA1586	0.351	0.133	1.31343	0	0
Osteosarcoma 1	MXRA5	0.305	0.081	1.31298	0	0
Osteosarcoma 1	SPATC1L	0.374	0.143	1.311	0	0
Osteosarcoma 1	MLF1	0.408	0.141	1.308	0	0
Osteosarcoma 1	CD248	0.391	0.073	1.30284	0	0
Osteosarcoma 1	MSRB3	0.289	0.092	1.30028	0	0
Osteosarcoma 1	DST	0.733	0.352	1.30021	0	0
Osteosarcoma 1	RCN2	0.828	0.391	1.2981	0	0
Osteosarcoma 1	TJP1	0.382	0.133	1.29183	0	0
Osteosarcoma 1	GDF11	0.349	0.116	1.28723	0	0
Osteosarcoma 1	FAM198B	0.44	0.295	1.28668	0	0
Osteosarcoma 1	TMEM9	0.521	0.226	1.2837	0	0
Osteosarcoma 1	PTPN14	0.307	0.103	1.28353	0	0
Osteosarcoma 1	CCDC167	0.688	0.375	1.2783	0	0
Osteosarcoma 1	PAK1	0.53	0.277	1.2752	0	0
Osteosarcoma 1	ENPP2	0.537	0.183	1.27506	0	0
Osteosarcoma 1	SAYSD1	0.496	0.192	1.27504	0	0
Osteosarcoma 1	CADM1	0.808	0.336	1.27479	0	0
Osteosarcoma 1	FSTL1	0.506	0.148	1.27457	0	0
Osteosarcoma 1	DSTN	0.965	0.642	1.2734	0	0
Osteosarcoma 1	KCNQ1OT1	0.783	0.31	1.26996	0	0
Osteosarcoma 1	CYB5R3	0.769	0.385	1.26967	0	0
Osteosarcoma 1	OGG1	0.255	0.115	1.2694	0	0
Osteosarcoma 1	LAMA4	0.61	0.151	1.26794	0	0
Osteosarcoma 1	C8orf59	0.763	0.543	1.2656	0	0
Osteosarcoma 1	COL6A3	0.64	0.155	1.26534	0	0
Osteosarcoma 1	POLR2K	0.884	0.495	1.2646	0	0
Osteosarcoma 1	SLC39A14	0.259	0.107	1.2628	0	0
Osteosarcoma 1	THAP12	0.468	0.206	1.26107	0	0
Osteosarcoma 1	CENPV	0.336	0.108	1.26041	0	0
Osteosarcoma 1	NBDY	0.774	0.452	1.25715	0	0
Osteosarcoma 1	FOXC2	0.333	0.087	1.25194	0	0
Osteosarcoma 1	ALDH7A1	0.404	0.189	1.25116	0	0
Osteosarcoma 1	CDH2	0.388	0.117	1.25072	0	0
Osteosarcoma 1	PHF20L1	0.795	0.408	1.25002	0	0
Osteosarcoma 1	SSPN	0.335	0.103	1.2499	0	0
Osteosarcoma 1	BOD1	0.568	0.241	1.24654	0	0
Osteosarcoma 1	ZNF593	0.701	0.325	1.24616	0	0
Osteosarcoma 1	RNF2	0.349	0.166	1.24479	0	0
Osteosarcoma 1	DPYSL3	0.252	0.083	1.2436	0	0
Osteosarcoma 1	BBS7	0.338	0.145	1.24107	0	0
Osteosarcoma 1	UTP23	0.537	0.219	1.24055	0	0
Osteosarcoma 1	BMP2	0.302	0.1	1.23602	0	0
Osteosarcoma 1	VPS72	0.447	0.2	1.23573	0	0
Osteosarcoma 1	NID1	0.478	0.142	1.23463	0	0
Osteosarcoma 1	EXOSC4	0.501	0.22	1.23342	0	0
Osteosarcoma 1	TATDN1	0.634	0.294	1.23271	0	0
Osteosarcoma 1	MAGEH1	0.436	0.169	1.23049	0	0
Osteosarcoma 1	MT-ATP8	0.507	0.267	1.22777	0	0
Osteosarcoma 1	OLFML3	0.637	0.188	1.22601	0	0
Osteosarcoma 1	PDLIM7	0.467	0.223	1.22404	0	0
Osteosarcoma 1	CDKN2A	0.724	0.235	1.22299	0	0
Osteosarcoma 1	HOXB7	0.323	0.121	1.22259	0	0
Osteosarcoma 1	QPCT	0.356	0.127	1.22022	0	0
Osteosarcoma 1	POSTN	0.524	0.097	1.21897	0	0
Osteosarcoma 1	COX6C	0.969	0.823	1.21736	0	0
Osteosarcoma 1	ASAP1	0.762	0.394	1.21635	0	0
Osteosarcoma 1	PRKDC	0.751	0.449	1.21282	0	0
Osteosarcoma 1	NME2	0.26	0.098	1.2122	0	0
Osteosarcoma 1	MRPL13	0.788	0.414	1.21211	0	0
Osteosarcoma 1	CCT3	0.933	0.601	1.21056	0	0
Osteosarcoma 1	SMARCD3	0.315	0.101	1.20846	0	0
Osteosarcoma 1	ZHX1	0.415	0.2	1.20552	0	0
Osteosarcoma 1	TIMP1	0.996	0.659	1.20363	0	0
Osteosarcoma 1	GPRC5C	0.354	0.119	1.19884	0	0
Osteosarcoma 1	UBE2E3	0.684	0.331	1.19872	0	0
Osteosarcoma 1	NBL1	0.457	0.163	1.19714	0	0
Osteosarcoma 1	FBXO17	0.261	0.091	1.19458	0	0
Osteosarcoma 1	SIGMAR1	0.374	0.164	1.1936	0	0
Osteosarcoma 1	NR2F6	0.396	0.168	1.19333	0	0
Osteosarcoma 1	MRPL14	0.826	0.527	1.19257	0	0
Osteosarcoma 1	VCL	0.536	0.225	1.19143	0	0
Osteosarcoma 1	RALGPS2	0.338	0.107	1.19058	0	0
Osteosarcoma 1	LIFR	0.311	0.106	1.18975	0	0
Osteosarcoma 1	BET1	0.493	0.228	1.18944	0	0
Osteosarcoma 1	ATF7IP2	0.307	0.141	1.18753	0	0
Osteosarcoma 1	POLR3H	0.386	0.161	1.18434	0	0
Osteosarcoma 1	DYNC1LI1	0.582	0.317	1.18428	0	0
Osteosarcoma 1	THRA	0.304	0.095	1.18272	0	0
Osteosarcoma 1	PHGDH	0.428	0.141	1.18157	0	0
Osteosarcoma 1	CASK	0.475	0.184	1.18083	0	0
Osteosarcoma 1	NSMCE2	0.52	0.228	1.17862	0	0
Osteosarcoma 1	AP1S1	0.645	0.325	1.16618	0	0
Osteosarcoma 1	YIF1A	0.752	0.41	1.16514	0	0
Osteosarcoma 1	NMB	0.363	0.142	1.16479	0	0
Osteosarcoma 1	CYP1B1	0.455	0.116	1.1646	0	0
Osteosarcoma 1	PLOD3	0.545	0.286	1.16281	0	0
Osteosarcoma 1	TMEM101	0.578	0.268	1.16271	0	0
Osteosarcoma 1	C9orf3	0.314	0.121	1.16099	0	0
Osteosarcoma 1	POLR2F	0.845	0.46	1.16004	0	0
Osteosarcoma 1	PPARG	0.26	0.082	1.15871	0	0
Osteosarcoma 1	NDUFB11	0.909	0.721	1.15355	0	0
Osteosarcoma 1	MRPS10	0.638	0.339	1.15351	0	0
Osteosarcoma 1	SLC27A5	0.264	0.108	1.15083	0	0
Osteosarcoma 1	SLC25A17	0.274	0.126	1.15049	0	0
Osteosarcoma 1	PMEPA1	0.707	0.319	1.14965	0	0
Osteosarcoma 1	RTL8C	0.58	0.276	1.14925	0	0
Osteosarcoma 1	EBF1	0.311	0.094	1.14919	0	0
Osteosarcoma 1	PLEKHA5	0.608	0.226	1.14839	0	0
Osteosarcoma 1	SAMM50	0.546	0.259	1.14668	0	0
Osteosarcoma 1	PSMB5	0.917	0.508	1.14543	0	0
Osteosarcoma 1	SEPT11	0.788	0.436	1.14292	0	0
Osteosarcoma 1	RPUSD3	0.366	0.181	1.14053	0	0
Osteosarcoma 1	SRPK1	0.583	0.273	1.14044	0	0
Osteosarcoma 1	RTL8A	0.493	0.219	1.1396	0	0
Osteosarcoma 1	KLHL20	0.336	0.141	1.13903	0	0
Osteosarcoma 1	LAMB1	0.461	0.119	1.13399	0	0
Osteosarcoma 1	HSBP1	0.93	0.644	1.13134	0	0
Osteosarcoma 1	PPFIBP2	0.29	0.118	1.1221	0	0
Osteosarcoma 1	COL3A1	0.77	0.232	1.12154	0	0
Osteosarcoma 1	RRBP1	0.881	0.495	1.11985	0	0
Osteosarcoma 1	STEAP1	0.295	0.119	1.11951	0	0
Osteosarcoma 1	ITGB5	0.662	0.354	1.11905	0	0
Osteosarcoma 1	TCAF1	0.467	0.191	1.11807	0	0
Osteosarcoma 1	EPHX1	0.481	0.23	1.11748	0	0
Osteosarcoma 1	TANC1	0.265	0.096	1.11664	0	0
Osteosarcoma 1	TMEM38B	0.379	0.171	1.1162	0	0
Osteosarcoma 1	TMEM208	0.808	0.475	1.11586	0	0
Osteosarcoma 1	UCK2	0.3	0.137	1.11585	0	0
Osteosarcoma 1	MRPL15	0.68	0.356	1.11535	0	0
[truncated: 33,984 more rows]
