# Supplementary material for: Immunosuppressive Tumor Microenvironment of Osteosarcoma
Source: Cancers (Basel). 2025 Jun 24;17(13):2117. doi: 10.3390/cancers17132117 (PMC12248827; doi:10.3390/cancers17132117)
Supplement: Supplementary file 1 [file cancers-17-02117-s001.zip › Supplementary Table S4 - Macrophage subclusters.xlsx]

## Sheet: (a) By Sample
Cell Type	(0) Activated Macrophage 1	(1) Activated Macrophage 2	(2) LYVE1+ Macrophage	(3) IFN-stimulated Macrophage	(4) SPP+ Angiogenic Macrophage	(5) VCAN+ Angiogenic Macrophage	(6) T-cell-expressing Macrophage	Total
001_BX_COM	539	97	28	30	11	29	15	749
003_BX_COM	422	51	21	29	3	143	41	710
010_BX_COM	37	1512	1043	703	208	3	79	3585
OS.C.21.BX.OCT	23	10	13	3	6	0	0	55
OS.C.32.BX	40	11	0	2	7	3	0	63
OS.C.33.BX	14	116	98	4	4	9	1	246
OS1	227	94	2041	194	97	135	19	2807
OS2	949	213	184	128	156	97	29	1756
OS3	46	41	38	14	15	1	2	157
OS4	239	45	20	36	266	40	9	655
OS5	2754	1928	114	563	32	181	71	5643
OS6	10	40	24	508	19	17	29	647
Total	5300	4158	3624	2214	824	658	295	17073

## Sheet: (b) Subcluster membership by ce
Cell ID	Macrophage subcluster
NC_OS.C.21.BX.OCT_AACCTTTCAGCAGATG-1	0
NC_OS.C.21.BX.OCT_AATCACGAGCGCACAA-1	0
NC_OS.C.21.BX.OCT_AATGGCTGTTTCGGCG-1	2
NC_OS.C.21.BX.OCT_ACACCAAGTGGTCTTA-1	0
NC_OS.C.21.BX.OCT_ACACGCGTCCACACCT-1	4
NC_OS.C.21.BX.OCT_ACAGGGAGTAAGGCTG-1	0
NC_OS.C.21.BX.OCT_ACCTGTCTCTACACTT-1	0
NC_OS.C.21.BX.OCT_ACTACGAGTTCCACAA-1	2
NC_OS.C.21.BX.OCT_ACTCCCAAGATAGCAT-1	0
NC_OS.C.21.BX.OCT_ACTTCCGGTGCTCTCT-1	1
NC_OS.C.21.BX.OCT_AGAGAGCCAGTCGCTG-1	1
NC_OS.C.21.BX.OCT_AGTACCATCACACCCT-1	2
NC_OS.C.21.BX.OCT_AGTAGTCCAGGCATTT-1	0
NC_OS.C.21.BX.OCT_AGTGACTTCTAACGCA-1	2
NC_OS.C.21.BX.OCT_AGTTCGACAGACACCC-1	0
NC_OS.C.21.BX.OCT_ATAGACCCATGGGTTT-1	0
NC_OS.C.21.BX.OCT_ATCACTTAGGGCCTCT-1	1
NC_OS.C.21.BX.OCT_ATCATTCCACGCCAGT-1	3
NC_OS.C.21.BX.OCT_ATCCATTTCACGGGAA-1	0
NC_OS.C.21.BX.OCT_ATGAGGGCACACCGCA-1	0
NC_OS.C.21.BX.OCT_ATTCATCAGCCATTTG-1	2
NC_OS.C.21.BX.OCT_CACGTTCAGTAGCCAG-1	1
NC_OS.C.21.BX.OCT_CATGGTAGTTTCGATG-1	1
NC_OS.C.21.BX.OCT_CATTCATTCCAACCAA-1	0
NC_OS.C.21.BX.OCT_CCATAAGGTGCAAGAC-1	3
NC_OS.C.21.BX.OCT_CCTATCGTCAGTGCGC-1	0
NC_OS.C.21.BX.OCT_CGTTGGGGTGGTAACG-1	0
NC_OS.C.21.BX.OCT_CTAGGTATCACATTGG-1	0
NC_OS.C.21.BX.OCT_CTCAGTCTCGACACCG-1	2
NC_OS.C.21.BX.OCT_CTGCATCCATGGAACG-1	0
NC_OS.C.21.BX.OCT_GAAACCTGTAGTAAGT-1	4
NC_OS.C.21.BX.OCT_GAGATGGCAGATTTCG-1	3
NC_OS.C.21.BX.OCT_GCAACATTCCCTCAAC-1	0
NC_OS.C.21.BX.OCT_GCAGCTGTCTTCTGGC-1	1
NC_OS.C.21.BX.OCT_GGGACAAGTTTCACAG-1	0
NC_OS.C.21.BX.OCT_GTAGCTACAGACAATA-1	2
NC_OS.C.21.BX.OCT_GTCACGGAGCTCGGCT-1	0
NC_OS.C.21.BX.OCT_GTCGAATGTTTGTTCT-1	1
NC_OS.C.21.BX.OCT_GTGAGTTTCAGCTCTC-1	0
NC_OS.C.21.BX.OCT_GTGGAAGCAATATCCG-1	2
NC_OS.C.21.BX.OCT_GTTGAACTCTATCGGA-1	4
NC_OS.C.21.BX.OCT_TACAACGTCTCTCCGA-1	2
NC_OS.C.21.BX.OCT_TACCCGTAGAATCGAT-1	0
NC_OS.C.21.BX.OCT_TATCTTGTCAAGCGTT-1	4
NC_OS.C.21.BX.OCT_TCAGCCTGTTCCATTT-1	2
NC_OS.C.21.BX.OCT_TCGGGTGGTTGTAAAG-1	2
NC_OS.C.21.BX.OCT_TGAATCGCAGACCAGA-1	2
NC_OS.C.21.BX.OCT_TGGGAGAGTCACTTAG-1	1
NC_OS.C.21.BX.OCT_TGTTTGTCAGGCCCTA-1	1
NC_OS.C.21.BX.OCT_TTCCGGTTCGTGGGTC-1	2
NC_OS.C.21.BX.OCT_TTCGCTGGTGCAACAG-1	4
NC_OS.C.21.BX.OCT_TTCTAACTCGTGGTAT-1	0
NC_OS.C.21.BX.OCT_TTGCCTGAGAGCCTGA-1	0
NC_OS.C.21.BX.OCT_TTGGGCGTCAGGAGAC-1	1
NC_OS.C.21.BX.OCT_TTGTGGACAGTGTACT-1	4
NC_OS.C.32.BX_AAAGGGCGTGGCGTAA-1	5
NC_OS.C.32.BX_AAGGTAATCTCGCCTA-1	1
NC_OS.C.32.BX_AATGGCTGTATTCCTT-1	0
NC_OS.C.32.BX_ACACTGACAACACGAG-1	0
NC_OS.C.32.BX_ACAGCCGGTTATGACC-1	0
NC_OS.C.32.BX_ACGTAACGTTGTCTAG-1	0
NC_OS.C.32.BX_ACTATTCTCCCTTGGT-1	4
NC_OS.C.32.BX_AGATGAAGTTTGGAGG-1	4
NC_OS.C.32.BX_AGGGCCTAGCGTATAA-1	0
NC_OS.C.32.BX_ATTATCCTCCATGCAA-1	4
NC_OS.C.32.BX_ATTCCTACACTTCTCG-1	3
NC_OS.C.32.BX_ATTTACCAGACCCTTA-1	5
NC_OS.C.32.BX_CAACAGTGTACGTGTT-1	0
NC_OS.C.32.BX_CAATTTCAGGTGAGAA-1	0
NC_OS.C.32.BX_CATAAGCTCACCTGTC-1	0
NC_OS.C.32.BX_CATCAAGTCCATTCGC-1	0
NC_OS.C.32.BX_CATTCCGCAACGCATT-1	0
NC_OS.C.32.BX_CATTCCGCATGTGGCC-1	0
NC_OS.C.32.BX_CCAATGATCTTACCGC-1	0
NC_OS.C.32.BX_CCAATTTTCTAGAACC-1	0
NC_OS.C.32.BX_CCACGAGTCGACTCCT-1	0
NC_OS.C.32.BX_CCATCACTCCATTGCC-1	4
NC_OS.C.32.BX_CCCTTAGAGTATCCTG-1	0
NC_OS.C.32.BX_CCTCTCCCAATTGAAG-1	4
NC_OS.C.32.BX_CCTGTTGGTGGGACAT-1	0
NC_OS.C.32.BX_CCTTGTGAGGGCCTCT-1	0
NC_OS.C.32.BX_CGAGAAGCATCGCTAA-1	0
NC_OS.C.32.BX_CGAGTTAGTTCGAAGG-1	0
NC_OS.C.32.BX_CGCCAGAAGACAACTA-1	0
NC_OS.C.32.BX_CGTCAAATCACACGAT-1	0
NC_OS.C.32.BX_CGTTCTGCAACTGCCG-1	1
NC_OS.C.32.BX_CGTTCTGCAGTCTGGC-1	4
NC_OS.C.32.BX_CTCAGGGCAAGCTGCC-1	1
NC_OS.C.32.BX_CTGCGAGTCCCGAATA-1	0
NC_OS.C.32.BX_CTGGACGAGTGAGTTA-1	0
NC_OS.C.32.BX_CTTCCGACACAATGAA-1	0
NC_OS.C.32.BX_GAGAGGTTCCGAGGCT-1	1
NC_OS.C.32.BX_GAGGGTACACCGTGGT-1	3
NC_OS.C.32.BX_GCTACAACAGAGATTA-1	1
NC_OS.C.32.BX_GGCAGTCGTGGGCTTC-1	1
NC_OS.C.32.BX_GTCATTTCACCCGTAG-1	0
NC_OS.C.32.BX_GTGAGCCGTGGGACAT-1	0
NC_OS.C.32.BX_GTGGCGTCAAATCAGA-1	1
NC_OS.C.32.BX_GTTAGACTCAGATTGC-1	0
NC_OS.C.32.BX_TACATTCCAGATTCGT-1	0
NC_OS.C.32.BX_TAGACCAGTACATACC-1	4
NC_OS.C.32.BX_TCAGCAAGTATGCGGA-1	0
NC_OS.C.32.BX_TCATGAGGTTCGTTCC-1	0
NC_OS.C.32.BX_TCATTGTCACTACACA-1	0
NC_OS.C.32.BX_TCTACATCACCATAAC-1	0
NC_OS.C.32.BX_TGATTTCGTTGGACTT-1	0
NC_OS.C.32.BX_TGCGGGTGTAGTGATA-1	0
NC_OS.C.32.BX_TGCTTCGGTACCAGAG-1	1
NC_OS.C.32.BX_TGGATCATCCGCTTAC-1	1
NC_OS.C.32.BX_TGGATGTTCTTCCCAG-1	0
NC_OS.C.32.BX_TGTGTGACAGACCTAT-1	0
NC_OS.C.32.BX_TTACCGCTCCGATAAC-1	0
NC_OS.C.32.BX_TTCCTTCGTGCATTAC-1	0
NC_OS.C.32.BX_TTCGATTCAGTTGCGC-1	1
NC_OS.C.32.BX_TTGAACGAGGTCGTGA-1	1
NC_OS.C.32.BX_TTGCTGCCACATATCG-1	5
NC_OS.C.32.BX_TTTCAGTTCTGAGAAA-1	0
NC_OS.C.32.BX_TTTCGATTCTATTTCG-1	0
NC_OS.C.33.BX_AAAGGATAGGCTGAAC-1	2
NC_OS.C.33.BX_AAATGGACAAGGCTTT-1	1
NC_OS.C.33.BX_AACACACCACATTGTG-1	5
NC_OS.C.33.BX_AACCATGCATCATGAC-1	1
NC_OS.C.33.BX_AACCCAACAGAGTGTG-1	0
NC_OS.C.33.BX_AACTTCTCACTTGTCC-1	1
NC_OS.C.33.BX_AAGAACATCGGCACTG-1	2
NC_OS.C.33.BX_AAGACTCCACTGCATA-1	1
NC_OS.C.33.BX_AAGATAGTCGTGCATA-1	2
NC_OS.C.33.BX_ACAGGGAAGGACAAGA-1	5
NC_OS.C.33.BX_ACATCCCTCCACCTCA-1	2
NC_OS.C.33.BX_ACATCGACAACTCGTA-1	2
NC_OS.C.33.BX_ACATGCATCCATACTT-1	2
NC_OS.C.33.BX_ACCACAAAGTAAGGGA-1	1
NC_OS.C.33.BX_ACCCAAAAGACGCTCC-1	1
NC_OS.C.33.BX_ACCCTCATCAGCAGAG-1	1
NC_OS.C.33.BX_ACCCTCATCCCTCATG-1	1
NC_OS.C.33.BX_ACCTACCCAGCAGTCC-1	1
NC_OS.C.33.BX_ACCTGTCCACAGTCGC-1	2
NC_OS.C.33.BX_ACGGTTATCGTGTGGC-1	5
NC_OS.C.33.BX_ACTACGAGTACCAGAG-1	3
NC_OS.C.33.BX_ACTATTCAGGACTATA-1	1
NC_OS.C.33.BX_ACTCCCAGTCTTCCGT-1	1
NC_OS.C.33.BX_ACTGATGGTATCTCGA-1	1
NC_OS.C.33.BX_ACTTATCAGAAACCAT-1	2
NC_OS.C.33.BX_ACTTTGTAGAGGTTTA-1	1
NC_OS.C.33.BX_ACTTTGTGTACCTATG-1	2
NC_OS.C.33.BX_AGAAGTACAGAGATTA-1	1
NC_OS.C.33.BX_AGACAAAGTAGAATAC-1	2
NC_OS.C.33.BX_AGACACTAGGTTGGTG-1	1
NC_OS.C.33.BX_AGAGCCCAGGATGCGT-1	1
NC_OS.C.33.BX_AGATAGAGTTGTTGTG-1	0
NC_OS.C.33.BX_AGGATAACACTACTTT-1	1
NC_OS.C.33.BX_AGGCATTGTTATGTGC-1	1
NC_OS.C.33.BX_AGGGAGTGTGTTGCCG-1	0
NC_OS.C.33.BX_AGGGCTCCACGACGCT-1	2
NC_OS.C.33.BX_AGGGTGACATCGCCTT-1	4
NC_OS.C.33.BX_AGTAACCTCATCCTGC-1	1
NC_OS.C.33.BX_AGTACCAAGAAGTCTA-1	1
NC_OS.C.33.BX_AGTACCAGTGACTCGC-1	2
NC_OS.C.33.BX_AGTACTGGTCCCTCAT-1	1
NC_OS.C.33.BX_AGTAGCTTCTGAGCAT-1	2
NC_OS.C.33.BX_AGTAGTCCAAATGGCG-1	1
NC_OS.C.33.BX_AGTCAACGTCCCGTGA-1	2
NC_OS.C.33.BX_AGTCATGCAGGGATAC-1	1
NC_OS.C.33.BX_AGTGACTTCGTACCTC-1	2
NC_OS.C.33.BX_AGTGATCAGTCGAGGT-1	2
NC_OS.C.33.BX_AGTGCCGCAGCATACT-1	1
NC_OS.C.33.BX_AGTGCCGCATTGCCTC-1	1
NC_OS.C.33.BX_AGTTCGATCTTGGTGA-1	1
NC_OS.C.33.BX_ATAGACCAGCAAGCCA-1	1
NC_OS.C.33.BX_ATAGACCTCTTCCGTG-1	0
NC_OS.C.33.BX_ATAGAGACAGTAGAAT-1	2
NC_OS.C.33.BX_ATAGAGAGTACGGGAT-1	2
NC_OS.C.33.BX_ATCATTCGTACCATAC-1	2
NC_OS.C.33.BX_ATCCACCAGGTGCCAA-1	1
NC_OS.C.33.BX_ATCCTATGTTAGAAAC-1	1
NC_OS.C.33.BX_ATGAGGGAGGTACAAT-1	1
NC_OS.C.33.BX_ATGAGGGGTCATAAAG-1	2
NC_OS.C.33.BX_ATGATCGCATCCGGCA-1	1
NC_OS.C.33.BX_ATGATCGCATCTTTCA-1	2
NC_OS.C.33.BX_ATTCCTAGTGAGTAGC-1	2
NC_OS.C.33.BX_ATTCTTGTCCACAGGC-1	2
NC_OS.C.33.BX_CAACAACCATGGATCT-1	2
NC_OS.C.33.BX_CAACAACTCCCGAGTG-1	0
NC_OS.C.33.BX_CAACGGCTCTACAGGT-1	2
NC_OS.C.33.BX_CAAGACTAGCTAGATA-1	0
NC_OS.C.33.BX_CAAGAGGGTAGTGGCA-1	2
NC_OS.C.33.BX_CAAGGGAGTCAAGCCC-1	1
NC_OS.C.33.BX_CAATACGTCTGACGCG-1	2
NC_OS.C.33.BX_CACGGGTAGCGCCATC-1	2
NC_OS.C.33.BX_CACTAAGCATTAGGAA-1	2
NC_OS.C.33.BX_CACTTCGTCACCCTTG-1	1
NC_OS.C.33.BX_CAGAGCCTCTAGTTCT-1	1
NC_OS.C.33.BX_CAGATACAGTTGGAAT-1	1
NC_OS.C.33.BX_CAGATCAGTCTAGTGT-1	1
NC_OS.C.33.BX_CAGTGCGGTTGCATGT-1	2
NC_OS.C.33.BX_CAGTTAGTCAAATGCC-1	1
NC_OS.C.33.BX_CAGTTCCGTAACACGG-1	2
NC_OS.C.33.BX_CAGTTCCTCCGGCAGT-1	2
NC_OS.C.33.BX_CATACCCTCTAGCAAC-1	1
NC_OS.C.33.BX_CATACTTTCTGAACGT-1	1
NC_OS.C.33.BX_CATAGACAGCAACAGC-1	1
NC_OS.C.33.BX_CATAGACAGCACACAG-1	1
NC_OS.C.33.BX_CATCGGGAGGCATCGA-1	1
NC_OS.C.33.BX_CATCGTCCAATAGAGT-1	1
NC_OS.C.33.BX_CATTCATAGACTTGTC-1	1
NC_OS.C.33.BX_CATTCCGGTAGCTGCC-1	2
NC_OS.C.33.BX_CATTCTAAGATACATG-1	2
NC_OS.C.33.BX_CATTGTTTCGCCTAGG-1	0
NC_OS.C.33.BX_CCAATGACAATGAACA-1	2
NC_OS.C.33.BX_CCACCATAGCTATCTG-1	2
NC_OS.C.33.BX_CCCAACTGTAAGATTG-1	2
NC_OS.C.33.BX_CCCGAAGGTTGACTAC-1	1
NC_OS.C.33.BX_CCCTCTCTCGTGAGAG-1	2
NC_OS.C.33.BX_CCGGGTAGTTCCGCTT-1	1
NC_OS.C.33.BX_CCGGTAGCAGCGTGCT-1	5
NC_OS.C.33.BX_CGCATAACATCAACCA-1	1
NC_OS.C.33.BX_CGCGTGACAACTCGTA-1	1
NC_OS.C.33.BX_CGGACACCAAAGGGTC-1	1
NC_OS.C.33.BX_CGGAGAACACCAGTTA-1	1
NC_OS.C.33.BX_CGTAATGCAGTTGTTG-1	2
NC_OS.C.33.BX_CGTGAATCACTGCGTG-1	1
NC_OS.C.33.BX_CGTTAGAGTTTACTTC-1	1
NC_OS.C.33.BX_CTACTATGTGCCTGCA-1	1
NC_OS.C.33.BX_CTATAGGAGCGTCAAG-1	1
NC_OS.C.33.BX_CTCAAGACAGATCCTA-1	1
NC_OS.C.33.BX_CTCAATTGTCGACGCT-1	2
NC_OS.C.33.BX_CTCATCGAGCGATGAC-1	2
NC_OS.C.33.BX_CTCATTATCGAAGCCC-1	1
NC_OS.C.33.BX_CTCCATGAGTAAGAGG-1	2
NC_OS.C.33.BX_CTCTCAGCAGAGACTG-1	1
NC_OS.C.33.BX_CTGCATCTCGCTAAAC-1	1
NC_OS.C.33.BX_CTGCTCACACGTCGGT-1	1
NC_OS.C.33.BX_CTGCTCACAGGCTCTG-1	0
NC_OS.C.33.BX_CTGGTCTTCGCCTATC-1	1
NC_OS.C.33.BX_CTGTAGACACTGCTTC-1	1
NC_OS.C.33.BX_CTGTATTCACAAGCCC-1	1
NC_OS.C.33.BX_CTTCAATGTGAGATAT-1	2
NC_OS.C.33.BX_CTTCCGACACTGTGTA-1	1
NC_OS.C.33.BX_CTTCTCTAGACTCAAA-1	2
NC_OS.C.33.BX_CTTGATTTCGGACTGC-1	2
NC_OS.C.33.BX_CTTTCGGTCGCTGATA-1	1
NC_OS.C.33.BX_GAAACCTAGATCCCGC-1	0
NC_OS.C.33.BX_GAAACCTAGTTCCAGT-1	2
NC_OS.C.33.BX_GAAATGATCAGGACAG-1	1
NC_OS.C.33.BX_GAACGTTAGTATTAGG-1	2
NC_OS.C.33.BX_GAACTGTAGGCCCAAA-1	3
NC_OS.C.33.BX_GAAGCGAGTCAGCTTA-1	1
NC_OS.C.33.BX_GAAGGACCAACTGGTT-1	1
NC_OS.C.33.BX_GAAGGACCACGTTCGG-1	1
NC_OS.C.33.BX_GAAGTAACAACCTATG-1	1
NC_OS.C.33.BX_GACCCTTCATGACTGT-1	1
NC_OS.C.33.BX_GACTCTCCACTACCGG-1	1
NC_OS.C.33.BX_GAGAGGTTCAGCTTGA-1	0
NC_OS.C.33.BX_GAGGGATCAGGTCCGT-1	1
NC_OS.C.33.BX_GATGTTGAGAAGCGCT-1	2
NC_OS.C.33.BX_GCACGTGAGTTTGTCG-1	2
NC_OS.C.33.BX_GCACGTGCACAAGGTG-1	0
NC_OS.C.33.BX_GCATTAGGTTGAGGAC-1	2
NC_OS.C.33.BX_GCCCGAAGTCAGACTT-1	4
NC_OS.C.33.BX_GCCCGAAGTCCCAAAT-1	2
NC_OS.C.33.BX_GCCCGAAGTTGGTACT-1	1
NC_OS.C.33.BX_GCCGATGCAGAAACCG-1	1
NC_OS.C.33.BX_GCGATCGTCGTCCTCA-1	1
NC_OS.C.33.BX_GCTACCTAGATTTGCC-1	2
NC_OS.C.33.BX_GCTTCACAGTGAGGCT-1	1
NC_OS.C.33.BX_GGAATCTAGACATGCG-1	1
NC_OS.C.33.BX_GGAATGGGTTCACCGG-1	1
NC_OS.C.33.BX_GGAGAACCAATTGTGC-1	2
NC_OS.C.33.BX_GGGACTCTCATAGACC-1	1
NC_OS.C.33.BX_GGGAGTACATCGGAAG-1	0
NC_OS.C.33.BX_GGGTGAACAACAACAA-1	2
NC_OS.C.33.BX_GGTAGAGAGCCGTTGC-1	1
NC_OS.C.33.BX_GGTGGCTAGACAGTCG-1	1
NC_OS.C.33.BX_GGTGGCTCAGTCGGTC-1	1
NC_OS.C.33.BX_GGTTCTCCAAGCTACT-1	2
NC_OS.C.33.BX_GTAACACAGACCCGCT-1	1
NC_OS.C.33.BX_GTAACCAGTGGCGTAA-1	1
NC_OS.C.33.BX_GTACAGTTCCTCTTTC-1	2
NC_OS.C.33.BX_GTAGATCGTCCACACG-1	2
NC_OS.C.33.BX_GTATTTCGTGACATCT-1	2
NC_OS.C.33.BX_GTCATCCCATCAGCGC-1	3
NC_OS.C.33.BX_GTCATTTTCGCATTGA-1	1
NC_OS.C.33.BX_GTCGAATGTGTCATTG-1	1
NC_OS.C.33.BX_GTCGAATTCTTTCTAG-1	1
NC_OS.C.33.BX_GTCGCGATCAAGCCGC-1	2
NC_OS.C.33.BX_GTCGTTCCAACGATTC-1	2
NC_OS.C.33.BX_GTGAGGAGTTAACCTG-1	2
NC_OS.C.33.BX_GTGCTTCCATCATTGG-1	2
NC_OS.C.33.BX_GTGGTTAGTCACTTCC-1	2
NC_OS.C.33.BX_GTGTGATTCACATACG-1	2
NC_OS.C.33.BX_GTGTGGCGTGCCGTAC-1	1
NC_OS.C.33.BX_GTTACAGTCCTCACGT-1	1
NC_OS.C.33.BX_GTTAGACCACAACGTT-1	2
NC_OS.C.33.BX_GTTGCGGGTAAGGTCG-1	1
NC_OS.C.33.BX_TAACCAGAGGGCGAAG-1	2
NC_OS.C.33.BX_TAAGCGTCACTTGGCG-1	1
NC_OS.C.33.BX_TAAGTCGAGCTCTATG-1	5
NC_OS.C.33.BX_TAATCTCTCCGAGAAG-1	2
NC_OS.C.33.BX_TAATTCCTCTTTCCGG-1	2
NC_OS.C.33.BX_TACAGGTAGGCAATGC-1	2
NC_OS.C.33.BX_TAGACTGCAGGTTCCG-1	2
NC_OS.C.33.BX_TAGATCGGTTATAGAG-1	2
NC_OS.C.33.BX_TAGGTACTCTTGGGCG-1	1
NC_OS.C.33.BX_TAGGTTGGTCCTCCAT-1	1
NC_OS.C.33.BX_TATACCTAGGTAGTAT-1	1
NC_OS.C.33.BX_TATATCCCATGACGAG-1	2
NC_OS.C.33.BX_TATCCTACATCGCCTT-1	2
NC_OS.C.33.BX_TATGTTCGTAGATTAG-1	1
NC_OS.C.33.BX_TATTTCGTCGCCAACG-1	2
NC_OS.C.33.BX_TCACACCCACTAACGT-1	2
NC_OS.C.33.BX_TCAGCCTCAATTGCCA-1	1
NC_OS.C.33.BX_TCAGGGCCATCAACCA-1	1
NC_OS.C.33.BX_TCAGTGAAGATACCAA-1	6
NC_OS.C.33.BX_TCAGTTTTCAGCATTG-1	2
NC_OS.C.33.BX_TCATTGTGTCAGTTTG-1	2
NC_OS.C.33.BX_TCCATCGCACCATAAC-1	2
NC_OS.C.33.BX_TCCCAGTTCTATACTC-1	4
NC_OS.C.33.BX_TCCGATCTCTCAGTCC-1	5
NC_OS.C.33.BX_TCCGTGTGTTGAGTCT-1	4
NC_OS.C.33.BX_TCCTAATAGGCTCTCG-1	1
NC_OS.C.33.BX_TCGAACACAATCGTCA-1	0
NC_OS.C.33.BX_TCGAAGTCATCGCTCT-1	1
NC_OS.C.33.BX_TCGATTTGTGCAAGAC-1	1
NC_OS.C.33.BX_TCGCACTGTACCGGCT-1	2
NC_OS.C.33.BX_TCGCACTGTCCACAGC-1	2
NC_OS.C.33.BX_TCGCAGGAGCGATGAC-1	2
NC_OS.C.33.BX_TCGCTCAAGGGCAATC-1	1
NC_OS.C.33.BX_TCGCTCAGTCTGTCAA-1	5
NC_OS.C.33.BX_TCGCTTGAGTATTGCC-1	3
NC_OS.C.33.BX_TCGCTTGCAATCACGT-1	1
NC_OS.C.33.BX_TCTAACTAGAACCGCA-1	1
NC_OS.C.33.BX_TCTATACGTGCTGTCG-1	1
NC_OS.C.33.BX_TCTTCCTCATACACCA-1	2
NC_OS.C.33.BX_TCTTTGAGTTCATCTT-1	1
NC_OS.C.33.BX_TGAGTCATCAGCCCAG-1	5
NC_OS.C.33.BX_TGATCTTTCGTTCCTG-1	2
NC_OS.C.33.BX_TGATGCAAGGCCTGAA-1	1
NC_OS.C.33.BX_TGCAGGCAGCCAACCC-1	2
NC_OS.C.33.BX_TGCATCCTCTCCGATC-1	2
NC_OS.C.33.BX_TGCGGCACACGCGTCA-1	1
NC_OS.C.33.BX_TGTCCACGTTCTGAGT-1	2
NC_OS.C.33.BX_TGTCCTGAGTAACGAT-1	2
NC_OS.C.33.BX_TGTTACTTCACGGAGA-1	1
NC_OS.C.33.BX_TGTTGAGTCTGCTCTG-1	2
NC_OS.C.33.BX_TGTTGGATCAGAGTGG-1	1
NC_OS.C.33.BX_TTACGCCAGCTAGATA-1	1
NC_OS.C.33.BX_TTACGCCTCCAGCCTT-1	5
NC_OS.C.33.BX_TTACGTTTCCTGGGAC-1	2
NC_OS.C.33.BX_TTAGGCACAGCCGTCA-1	1
NC_OS.C.33.BX_TTAGTCTCAGACCTAT-1	2
NC_OS.C.33.BX_TTATTGCTCGCTACAA-1	2
NC_OS.C.33.BX_TTCACCGCAACACTAC-1	2
NC_OS.C.33.BX_TTCACCGTCTTCTGTA-1	2
NC_OS.C.33.BX_TTCATTGTCATGAGAA-1	0
NC_OS.C.33.BX_TTCCACGCATAGACTC-1	2
NC_OS.C.33.BX_TTCCGGTCATACATCG-1	2
NC_OS.C.33.BX_TTCCTTCAGCTTAAGA-1	2
NC_OS.C.33.BX_TTCTGTATCTATTTCG-1	1
NC_OS.C.33.BX_TTGGGATCAGAGGGTT-1	1
NC_OS.C.33.BX_TTGTGGAAGTATAACG-1	2
NC_OS.C.33.BX_TTGTGGATCAGCGCAC-1	1
NC_OS.C.33.BX_TTGTTCAGTCATACCA-1	2
NC_OS.C.33.BX_TTTCACAAGTGGCGAT-1	1
NC_OS.C.33.BX_TTTCACACACTGAGTT-1	1
FO_OS1_AAACCCAGTAATTAGG-1	2
FO_OS1_AAACGCTAGAGCCCAA-1	3
FO_OS1_AAACGCTAGCATATGA-1	2
FO_OS1_AAACGCTAGGTGCTTT-1	2
FO_OS1_AAAGAACAGGGCAGTT-1	2
FO_OS1_AAAGAACAGTGGTGGT-1	0
FO_OS1_AAAGAACCAGTGCGCT-1	4
FO_OS1_AAAGAACGTGAATGTA-1	2
FO_OS1_AAAGAACGTTGGGACA-1	2
FO_OS1_AAAGGATAGCCGATTT-1	0
FO_OS1_AAAGGATCACGGCACT-1	2
FO_OS1_AAAGGATGTTGGTACT-1	2
FO_OS1_AAAGGATTCATTGGTG-1	2
FO_OS1_AAAGGATTCGCTTACC-1	2
FO_OS1_AAAGGGCAGTGGCGAT-1	2
FO_OS1_AAAGGGCCAACCGCTG-1	2
FO_OS1_AAAGGGCGTCGGAACA-1	2
FO_OS1_AAAGGGCTCGTTCCTG-1	3
FO_OS1_AAAGGGCTCTACGCGG-1	2
FO_OS1_AAAGGTAGTCTGTGCG-1	2
FO_OS1_AAAGTCCAGGTTCCGC-1	0
FO_OS1_AAAGTCCCAATTGCCA-1	2
FO_OS1_AAAGTCCCAATTGTGC-1	2
FO_OS1_AAAGTCCTCATACGAC-1	2
FO_OS1_AAAGTCCTCGCAGTTA-1	2
FO_OS1_AAAGTCCTCGTTGTTT-1	2
FO_OS1_AAAGTGAAGTGGTTCT-1	2
FO_OS1_AAAGTGACATGACTCA-1	0
FO_OS1_AAATGGATCCTAGCTC-1	2
FO_OS1_AACAACCAGAGCATAT-1	2
FO_OS1_AACAACCCATGGCCCA-1	3
FO_OS1_AACAACCGTATAGCTC-1	2
FO_OS1_AACAACCTCCAAGAGG-1	2
FO_OS1_AACAACCTCTTCACAT-1	2
FO_OS1_AACAAGAAGCTCAGAG-1	1
FO_OS1_AACAAGAAGGTAGCAC-1	2
FO_OS1_AACAAGAAGTAGGCCA-1	1
FO_OS1_AACAAGACAGGTTCAT-1	4
FO_OS1_AACAAGACATAGATCC-1	2
FO_OS1_AACAAGAGTGAATTAG-1	2
FO_OS1_AACAGGGGTCCCACGA-1	2
FO_OS1_AACAGGGTCAAGAGGC-1	2
FO_OS1_AACCAACAGCTTACGT-1	2
FO_OS1_AACCAACAGTGGTTCT-1	2
FO_OS1_AACCAACCACAAACGG-1	2
FO_OS1_AACCAACCAGTAGATA-1	2
FO_OS1_AACCAACCATACCGTA-1	2
FO_OS1_AACCACACATTGTAGC-1	2
FO_OS1_AACCACATCGAGAAAT-1	2
FO_OS1_AACCACATCTACGGTA-1	2
FO_OS1_AACCATGGTGTCCGTG-1	0
FO_OS1_AACCCAAAGAAGATCT-1	2
FO_OS1_AACCTTTCAGTGGGTA-1	2
FO_OS1_AACGAAACAACCCTAA-1	2
FO_OS1_AACGAAACACTTCATT-1	2
FO_OS1_AACGAAATCAAGTCTG-1	2
FO_OS1_AACGAAATCACTTCTA-1	5
FO_OS1_AACGAAATCTCAACCC-1	2
FO_OS1_AACGGGAAGCGTGCTC-1	2
FO_OS1_AACGGGACAGCCCACA-1	2
FO_OS1_AACGGGACATGGCCCA-1	0
FO_OS1_AACGTCAAGCGAGGAG-1	2
FO_OS1_AACGTCACAAGAATGT-1	5
FO_OS1_AACGTCACACCTGCTT-1	2
FO_OS1_AACGTCACACGTAGTT-1	2
FO_OS1_AACGTCAGTGCTGTCG-1	3
FO_OS1_AACTTCTCATCCTAAG-1	2
FO_OS1_AAGAACAAGAGTCTTC-1	4
FO_OS1_AAGAACACAACCGACC-1	2
FO_OS1_AAGAACAGTCCGGTGT-1	2
FO_OS1_AAGAACATCGAGTGAG-1	2
FO_OS1_AAGAACATCGCGCTGA-1	4
FO_OS1_AAGACAACAAGACCTT-1	2
FO_OS1_AAGACAAGTGCAACAG-1	2
FO_OS1_AAGACAATCCAAGCAT-1	2
FO_OS1_AAGATAGAGCTACAAA-1	2
FO_OS1_AAGATAGAGGACACTG-1	2
FO_OS1_AAGATAGAGTGTGTTC-1	2
FO_OS1_AAGATAGGTAGGCAGT-1	2
FO_OS1_AAGATAGGTTGTAGCT-1	2
FO_OS1_AAGATAGGTTTCCAAG-1	4
FO_OS1_AAGATAGTCATCGCAA-1	2
FO_OS1_AAGCATCAGACTGGGT-1	1
FO_OS1_AAGCATCCAGACATCT-1	2
FO_OS1_AAGCATCGTGATAGTA-1	2
FO_OS1_AAGCATCGTGGTTCTA-1	1
FO_OS1_AAGCATCTCTCGACCT-1	2
FO_OS1_AAGCCATGTAGAGGAA-1	2
FO_OS1_AAGCCATTCTGTCCCA-1	2
FO_OS1_AAGCCATTCTTTCGAT-1	4
FO_OS1_AAGCGAGAGACGAAGA-1	2
FO_OS1_AAGCGAGAGAGCATAT-1	2
FO_OS1_AAGCGAGGTAACACCT-1	3
FO_OS1_AAGCGAGGTTGAGGAC-1	2
FO_OS1_AAGCGTTAGCCTCCAG-1	2
FO_OS1_AAGCGTTAGTCTTCGA-1	3
FO_OS1_AAGCGTTCACAATTCG-1	2
FO_OS1_AAGCGTTCACAGCATT-1	0
FO_OS1_AAGCGTTGTGCTATTG-1	2
FO_OS1_AAGCGTTTCCGGACTG-1	2
FO_OS1_AAGGAATGTCTGTAGT-1	2
FO_OS1_AAGGAATTCGATACGT-1	2
FO_OS1_AAGGTAAAGCGCTTCG-1	0
FO_OS1_AAGGTAACAAACGGCA-1	2
FO_OS1_AAGTACCAGCAGCGAT-1	0
FO_OS1_AAGTACCTCGACGACC-1	2
FO_OS1_AAGTCGTGTGTGTGTT-1	2
FO_OS1_AAGTCGTTCGACCTAA-1	2
FO_OS1_AAGTGAACATTACGGT-1	2
FO_OS1_AAGTTCGTCGCTGTTC-1	2
FO_OS1_AATAGAGAGCTCTGTA-1	2
FO_OS1_AATAGAGAGGCAGGTT-1	2
FO_OS1_AATAGAGCAGCGAGTA-1	2
FO_OS1_AATAGAGTCCGAGATT-1	2
FO_OS1_AATCACGAGTGTACCT-1	2
FO_OS1_AATCACGTCACGGACC-1	2
FO_OS1_AATCACGTCGTGGACC-1	2
FO_OS1_AATCGACAGAAGTATC-1	2
FO_OS1_AATCGACAGAGGGTGG-1	2
FO_OS1_AATCGACAGTGGAAGA-1	2
FO_OS1_AATCGACGTACAAAGT-1	2
FO_OS1_AATCGACGTAGGTACG-1	1
FO_OS1_AATCGACTCGTGTTCC-1	3
FO_OS1_AATCGTGCAAGAGCTG-1	2
FO_OS1_AATCGTGCATCCGGTG-1	2
FO_OS1_AATCGTGTCCGCTGTT-1	2
FO_OS1_AATGAAGAGCCGTTGC-1	2
FO_OS1_AATGAAGGTCTCAGAT-1	2
FO_OS1_AATGAAGTCCATTGGA-1	2
FO_OS1_AATGACCAGCTGCGAA-1	2
FO_OS1_AATGACCGTTAATCGC-1	4
FO_OS1_AATGACCTCGGATAAA-1	4
FO_OS1_AATGACCTCGGCAGTC-1	2
FO_OS1_AATGCCAGTGAATTAG-1	2
FO_OS1_AATGCCAGTGCGGATA-1	2
FO_OS1_AATGCCAGTTATTCCT-1	2
FO_OS1_AATGGAAAGTGATCGG-1	3
FO_OS1_AATGGAAGTTGAGGAC-1	2
FO_OS1_AATGGCTGTGGGTTGA-1	2
FO_OS1_AATGGCTTCCGTGACG-1	1
FO_OS1_AATGGCTTCCTTATGT-1	0
FO_OS1_AATTCCTAGACAAGCC-1	2
FO_OS1_AATTCCTAGACTTAAG-1	4
FO_OS1_AATTCCTAGCATTGAA-1	6
FO_OS1_AATTCCTAGTACAGAT-1	2
FO_OS1_AATTCCTCACATTCTT-1	0
FO_OS1_AATTCCTTCTCGAGTA-1	2
FO_OS1_AATTTCCAGGGTATAT-1	2
FO_OS1_AATTTCCTCAGGAAAT-1	2
FO_OS1_ACAAAGAGTTTCTTAC-1	2
FO_OS1_ACAAGCTAGAGATTCA-1	2
FO_OS1_ACAAGCTCAAGGATGC-1	4
FO_OS1_ACACAGTAGAGCAGAA-1	5
FO_OS1_ACACAGTAGTCCTACA-1	0
FO_OS1_ACACAGTCAGTCAACT-1	3
FO_OS1_ACACAGTGTCGGCACT-1	2
FO_OS1_ACACAGTGTGAGTAGC-1	0
FO_OS1_ACACCAAAGAACGTGC-1	2
FO_OS1_ACACCAAGTCCAAGAG-1	2
FO_OS1_ACACCAATCTCCGTGT-1	2
FO_OS1_ACACGCGAGAAGCTCG-1	2
FO_OS1_ACACGCGGTCAGTCCG-1	2
FO_OS1_ACACGCGTCCTACACC-1	2
FO_OS1_ACACTGAAGGAGTCTG-1	2
FO_OS1_ACACTGAAGTATCCTG-1	5
FO_OS1_ACACTGAGTTGGATCT-1	2
FO_OS1_ACAGAAACATTGGATC-1	5
FO_OS1_ACAGAAAGTGCAACGA-1	2
FO_OS1_ACAGAAATCTTCCACG-1	2
FO_OS1_ACAGCCGAGAAGGATG-1	2
FO_OS1_ACAGCCGAGAGTCAAT-1	2
FO_OS1_ACAGCCGGTACGATCT-1	2
FO_OS1_ACAGCCGTCTTAGCAG-1	0
FO_OS1_ACAGGGACATCAGCGC-1	2
FO_OS1_ACAGGGACATCGATAC-1	2
FO_OS1_ACAGGGAGTATGCGGA-1	2
FO_OS1_ACAGGGATCAAGTCGT-1	3
FO_OS1_ACATCGAAGTAGCATA-1	2
FO_OS1_ACATCGACAGAACATA-1	0
FO_OS1_ACATCGACAGACGGAT-1	0
FO_OS1_ACATCGAGTAATTAGG-1	3
FO_OS1_ACATCGATCATTACGG-1	3
FO_OS1_ACATGCAAGCATATGA-1	2
FO_OS1_ACATGCAGTCCGGCAT-1	2
FO_OS1_ACATGCAGTTTCGTAG-1	2
FO_OS1_ACATTTCCAAGTGGGT-1	2
FO_OS1_ACATTTCGTATGATCC-1	2
FO_OS1_ACATTTCGTCTGCAAT-1	1
FO_OS1_ACCAAACAGTCATCCA-1	3
FO_OS1_ACCAAACGTGTGTCCG-1	2
FO_OS1_ACCAACAAGTGCTCAT-1	2
FO_OS1_ACCACAATCTCGGCTT-1	2
FO_OS1_ACCATTTTCATCGACA-1	2
FO_OS1_ACCCAAAGTAGTAAGT-1	2
FO_OS1_ACCCAAATCCACGTCT-1	2
FO_OS1_ACCCAAATCGAAGTGG-1	2
FO_OS1_ACCCTCAAGGACAACC-1	2
FO_OS1_ACCCTCATCATTACGG-1	2
FO_OS1_ACCCTCATCCAAACCA-1	2
FO_OS1_ACCCTTGAGCGCTGCT-1	2
FO_OS1_ACCCTTGGTGCTAGCC-1	2
FO_OS1_ACCCTTGTCCCTATTA-1	2
FO_OS1_ACCGTTCTCCGTGGTG-1	0
FO_OS1_ACCGTTCTCGGCTTCT-1	1
FO_OS1_ACCTGAACATTGACCA-1	2
FO_OS1_ACCTGAATCCGTGTGG-1	2
FO_OS1_ACCTGTCAGATTGCGG-1	2
FO_OS1_ACCTGTCCAGGAATAT-1	2
FO_OS1_ACCTGTCGTTAGCGGA-1	0
FO_OS1_ACCTGTCTCTTTGATC-1	2
FO_OS1_ACGATCAAGAAATTGC-1	2
FO_OS1_ACGATCAAGCGGGTTA-1	2
FO_OS1_ACGATCACAACTGAAA-1	2
FO_OS1_ACGATCAGTTATCTGG-1	2
FO_OS1_ACGATGTAGTTGGCTT-1	2
FO_OS1_ACGATGTCACTTCAGA-1	0
FO_OS1_ACGATGTCATGTGCCG-1	3
FO_OS1_ACGATGTTCTGAGTCA-1	0
FO_OS1_ACGCACGAGACTTAAG-1	2
FO_OS1_ACGCACGAGCTGCCTG-1	2
FO_OS1_ACGCACGCATGTGGTT-1	1
FO_OS1_ACGCACGTCCATTTAC-1	3
FO_OS1_ACGGAAGAGTAAACTG-1	1
FO_OS1_ACGGAAGAGTGACCTT-1	2
FO_OS1_ACGGAAGCAGCAGACA-1	2
FO_OS1_ACGGAAGCATCGTGGC-1	2
FO_OS1_ACGGAAGCATGGGAAC-1	2
FO_OS1_ACGGAAGTCCATCCGT-1	2
FO_OS1_ACGGGTCCAAGTGGTG-1	2
FO_OS1_ACGGGTCCAGGTGTGA-1	2
FO_OS1_ACGGGTCCATCCGTGG-1	2
FO_OS1_ACGGGTCGTACCGTGC-1	2
FO_OS1_ACGGGTCTCGGATAAA-1	2
FO_OS1_ACGGTCGGTTAATGAG-1	2
FO_OS1_ACGTAACAGGTTGCCC-1	2
FO_OS1_ACGTAACAGTTAGTAG-1	2
FO_OS1_ACGTAACGTGTGACCC-1	4
FO_OS1_ACGTAACGTTTGGCTA-1	2
FO_OS1_ACGTAACTCGCTCTCA-1	2
FO_OS1_ACGTCCTAGTCCTGTA-1	2
FO_OS1_ACGTCCTAGTCGCTAT-1	2
FO_OS1_ACGTCCTCAGCAGATG-1	2
FO_OS1_ACGTCCTGTGTAGCAG-1	2
FO_OS1_ACGTTCCAGAATAACC-1	2
FO_OS1_ACGTTCCGTAGGATAT-1	2
FO_OS1_ACGTTCCGTCGCCTAG-1	2
FO_OS1_ACTACGAAGTGATCGG-1	0
FO_OS1_ACTACGACACTAACCA-1	2
FO_OS1_ACTACGATCGAACACT-1	2
FO_OS1_ACTATCTGTCAGATTC-1	2
FO_OS1_ACTATCTGTCTTGCGG-1	2
FO_OS1_ACTATCTTCCGCTAGG-1	3
FO_OS1_ACTATCTTCGCTTAAG-1	2
FO_OS1_ACTATGGAGCTGGCCT-1	2
FO_OS1_ACTATGGCAATCTCTT-1	2
FO_OS1_ACTATGGCACTATGTG-1	2
FO_OS1_ACTATGGCACTCAGAT-1	3
FO_OS1_ACTATGGGTTTAGACC-1	2
FO_OS1_ACTATGGTCATCTCTA-1	2
FO_OS1_ACTATTCAGCCTATCA-1	2
FO_OS1_ACTATTCAGTCAATCC-1	2
FO_OS1_ACTATTCCAGACCAAG-1	2
FO_OS1_ACTATTCGTATGCGTT-1	2
FO_OS1_ACTATTCTCCCATACC-1	3
FO_OS1_ACTCCCAGTCCTGAAT-1	2
FO_OS1_ACTCCCAGTCGCTTAA-1	2
FO_OS1_ACTCCCAGTTGGGTTT-1	0
FO_OS1_ACTCCCATCACATCAG-1	2
FO_OS1_ACTCTCGAGAAGATCT-1	2
FO_OS1_ACTCTCGGTAGTAAGT-1	2
FO_OS1_ACTCTCGTCCCGTTCA-1	2
FO_OS1_ACTGATGAGATGCAGC-1	0
FO_OS1_ACTGCAAAGCACAAAT-1	3
FO_OS1_ACTGCAACATCAGTGT-1	2
FO_OS1_ACTGTCCGTAGTGTGG-1	1
FO_OS1_ACTGTCCGTGATGTAA-1	3
FO_OS1_ACTGTCCGTTCAAGTC-1	2
FO_OS1_ACTGTCCTCCCAACTC-1	2
FO_OS1_ACTGTCCTCTTCTGTA-1	2
FO_OS1_ACTTAGGCAGCTAACT-1	2
FO_OS1_ACTTAGGCATGACGGA-1	2
FO_OS1_ACTTAGGGTATGTCTG-1	2
FO_OS1_ACTTAGGGTCAGGAGT-1	0
FO_OS1_ACTTATCTCGGCATAT-1	4
FO_OS1_ACTTATCTCTTTACAC-1	2
FO_OS1_ACTTCCGAGTATTCCG-1	0
FO_OS1_ACTTCCGGTAGTCTTG-1	0
FO_OS1_ACTTCCGTCGCATAGT-1	2
FO_OS1_ACTTCGCAGAAGGTAG-1	0
FO_OS1_ACTTCGCAGTCTTGGT-1	0
FO_OS1_ACTTCGCTCTTTCTAG-1	1
FO_OS1_ACTTTCATCGATGGAG-1	2
FO_OS1_ACTTTGTCAGCGCTTG-1	2
FO_OS1_ACTTTGTCAGCGTTGC-1	2
FO_OS1_ACTTTGTCATACAGCT-1	2
FO_OS1_ACTTTGTGTATTAAGG-1	2
FO_OS1_AGAAATGCAATGCAAA-1	5
FO_OS1_AGAAATGTCAAGTGGG-1	2
FO_OS1_AGAACAACACCTTCGT-1	2
FO_OS1_AGAACCTCATGACGTT-1	2
FO_OS1_AGAACCTTCTACGCAA-1	2
FO_OS1_AGAAGCGAGACATCCT-1	2
FO_OS1_AGAAGCGCAAGCGGAT-1	2
FO_OS1_AGAAGCGCACACCTAA-1	5
FO_OS1_AGAAGCGGTAGCGCCT-1	2
FO_OS1_AGACAAAGTTACCGTA-1	2
FO_OS1_AGACAAATCCCTTTGG-1	2
FO_OS1_AGACAAATCCGTATAG-1	3
FO_OS1_AGACACTAGGTCTGGA-1	2
FO_OS1_AGACACTCACCAACAT-1	2
FO_OS1_AGACACTCACTGAGGA-1	2
FO_OS1_AGACACTTCGCTAGCG-1	2
FO_OS1_AGACACTTCGGTTCAA-1	0
FO_OS1_AGACAGGCAGAAGCGT-1	5
FO_OS1_AGACAGGGTCGATTCA-1	2
FO_OS1_AGACCATTCGATACGT-1	2
FO_OS1_AGACCATTCTAAGAAG-1	2
FO_OS1_AGACCCGGTTGCTCCT-1	0
FO_OS1_AGACTCAAGATGGTCG-1	2
FO_OS1_AGACTCAAGCGCGTTC-1	2
FO_OS1_AGACTCAAGTCGCGAA-1	2
FO_OS1_AGACTCAGTCGAATGG-1	2
FO_OS1_AGACTCATCCATTCGC-1	2
FO_OS1_AGAGAATAGAAAGCGA-1	3
FO_OS1_AGAGAATAGAAGATCT-1	2
FO_OS1_AGAGAATAGGGAGTGG-1	2
FO_OS1_AGAGAATTCTGCGGAC-1	3
FO_OS1_AGAGAGCCAAGGTCAG-1	3
FO_OS1_AGAGAGCCAGGAAGTC-1	2
FO_OS1_AGAGAGCTCACTCGAA-1	2
FO_OS1_AGAGAGCTCGCGCCAA-1	2
FO_OS1_AGAGAGCTCGTTAGAC-1	5
FO_OS1_AGAGCAGCATCAGTCA-1	3
FO_OS1_AGAGCAGGTTCCGCTT-1	2
FO_OS1_AGAGCCCAGAAGGCTC-1	2
FO_OS1_AGAGCCCAGAGAACCC-1	4
FO_OS1_AGAGCCCCAGCGTGCT-1	3
FO_OS1_AGAGCCCCAGGCACTC-1	5
FO_OS1_AGAGCCCCAGGCATTT-1	2
FO_OS1_AGAGCCCCATGGGAAC-1	0
FO_OS1_AGAGCCCTCCGTGCGA-1	2
FO_OS1_AGATCCAAGACATACA-1	2
FO_OS1_AGATCCACAATAGGAT-1	2
FO_OS1_AGATCCACAATTTCGG-1	2
FO_OS1_AGATCCAGTCAAGCCC-1	3
FO_OS1_AGATCCATCCAAATGC-1	2
FO_OS1_AGATCGTTCTTGCAGA-1	2
FO_OS1_AGATGAAAGATCGCCC-1	2
FO_OS1_AGATGAATCCTGATAG-1	2
FO_OS1_AGATGCTGTGTGTGTT-1	2
FO_OS1_AGCCAATAGCAAGTGC-1	2
FO_OS1_AGCCAATTCGCCAGAC-1	2
FO_OS1_AGCCACGAGAATACAC-1	2
FO_OS1_AGCCACGCATGCAGGA-1	2
FO_OS1_AGCCACGGTGTGGTCC-1	2
FO_OS1_AGCCAGCTCTCGGGAC-1	2
FO_OS1_AGCGATTTCCTATTGT-1	3
FO_OS1_AGCGCCAAGAAAGCGA-1	2
FO_OS1_AGCGCCACAAAGAGTT-1	2
FO_OS1_AGCGCTGAGGGAGTGG-1	2
FO_OS1_AGCGCTGAGTCTAGCT-1	2
FO_OS1_AGCGCTGCACCTGATA-1	2
FO_OS1_AGCGCTGGTAGAGATT-1	2
FO_OS1_AGCGCTGGTGTGGTCC-1	2
FO_OS1_AGCGCTGTCCATTTGT-1	2
FO_OS1_AGCGTATAGCGAACTG-1	2
FO_OS1_AGCGTATAGTGCTCAT-1	2
FO_OS1_AGCGTATAGTTCACTG-1	3
FO_OS1_AGCGTATCATATTCGG-1	2
FO_OS1_AGCGTATTCGCTGACG-1	2
FO_OS1_AGCGTATTCTTAGCCC-1	3
FO_OS1_AGCGTCGAGGCCATAG-1	1
FO_OS1_AGCGTCGCAAGACCTT-1	2
FO_OS1_AGCTACAAGCCTGACC-1	2
FO_OS1_AGCTACAAGGAACGAA-1	2
FO_OS1_AGCTACAAGTACCGGA-1	2
FO_OS1_AGCTACAGTATGGAAT-1	2
FO_OS1_AGCTCAACATCAGCAT-1	2
FO_OS1_AGCTCAAGTCACTCAA-1	2
FO_OS1_AGCTCAAGTCGTACTA-1	2
FO_OS1_AGCTCAATCCCATTTA-1	2
FO_OS1_AGCTTCCCAATAGTCC-1	2
FO_OS1_AGGAAATAGATAGCAT-1	2
FO_OS1_AGGAAATAGGATACGC-1	5
FO_OS1_AGGAAATCAACTCGAT-1	2
FO_OS1_AGGAAATGTCCACTTC-1	2
FO_OS1_AGGAAATGTCCCTGTT-1	2
FO_OS1_AGGACGACACAGCCTG-1	0
FO_OS1_AGGACGACATGATGCT-1	0
FO_OS1_AGGACGACATGTGCTA-1	6
FO_OS1_AGGACTTAGCGCCTCA-1	2
FO_OS1_AGGACTTGTGCATCTA-1	2
FO_OS1_AGGACTTGTTCCTAAG-1	2
FO_OS1_AGGAGGTAGTCACGAG-1	3
FO_OS1_AGGAGGTCACATACGT-1	2
FO_OS1_AGGATAAAGGCTCTCG-1	2
FO_OS1_AGGATAAGTACATTGC-1	3
FO_OS1_AGGATAAGTCTGCATA-1	2
FO_OS1_AGGATAATCGCATTAG-1	5
FO_OS1_AGGATCTAGGAGAATG-1	2
FO_OS1_AGGATCTGTTGTAAAG-1	2
FO_OS1_AGGCATTAGAGCATCG-1	2
FO_OS1_AGGCATTCACGCGGTT-1	4
FO_OS1_AGGCATTCAGAGAGGG-1	4
FO_OS1_AGGCATTCAGCGTTTA-1	3
FO_OS1_AGGCATTGTCAACGCC-1	0
FO_OS1_AGGCCACAGATTCGAA-1	2
FO_OS1_AGGCCACGTCTTGAGT-1	2
FO_OS1_AGGCCACGTTGCAACT-1	3
FO_OS1_AGGCCACTCCATATGG-1	2
FO_OS1_AGGCCACTCGGACAAG-1	0
FO_OS1_AGGCTGCCAACCAACT-1	2
FO_OS1_AGGCTGCGTGCATTAC-1	2
FO_OS1_AGGCTGCTCTAACACG-1	2
FO_OS1_AGGGAGTAGGGATCAC-1	0
FO_OS1_AGGGAGTGTAAGTTAG-1	2
FO_OS1_AGGGAGTGTTTAAGGA-1	2
FO_OS1_AGGGAGTTCATCGCCT-1	2
FO_OS1_AGGGAGTTCCCGATTT-1	2
FO_OS1_AGGGCCTGTATCCTCC-1	2
FO_OS1_AGGGCCTGTCAAGTTC-1	2
FO_OS1_AGGGCTCAGAAAGTCT-1	3
FO_OS1_AGGGCTCAGGAACTAT-1	2
FO_OS1_AGGGCTCGTGACGCCT-1	3
FO_OS1_AGGGCTCTCTTTCGAT-1	2
FO_OS1_AGGGTCCCAGCGCTTG-1	2
FO_OS1_AGGGTCCGTGAACTAA-1	2
FO_OS1_AGGGTGATCGCAGTTA-1	2
FO_OS1_AGGGTTTCAAACAGGC-1	2
FO_OS1_AGGGTTTCACTCAAGT-1	2
FO_OS1_AGGGTTTCATCCTAAG-1	2
FO_OS1_AGGGTTTTCAAGAGTA-1	2
FO_OS1_AGGTAGGAGCGCCCAT-1	5
FO_OS1_AGGTAGGGTAGCGTCC-1	2
FO_OS1_AGGTCATCATAACCCA-1	2
FO_OS1_AGGTCATGTGAGGATC-1	2
FO_OS1_AGGTCATGTGTAAACA-1	2
FO_OS1_AGGTCATTCGAACTCA-1	3
FO_OS1_AGGTCTAAGTTCGCAT-1	0
FO_OS1_AGGTCTACACAAGCAG-1	0
FO_OS1_AGGTCTACAGGAATAT-1	2
FO_OS1_AGGTCTAGTCACAGAG-1	2
FO_OS1_AGGTCTAGTCACGACC-1	2
FO_OS1_AGGTCTATCTCTTCAA-1	2
FO_OS1_AGGTGTTAGCGCCCAT-1	2
FO_OS1_AGGTGTTTCAACTACG-1	3
FO_OS1_AGGTGTTTCAACTCTT-1	2
FO_OS1_AGGTGTTTCAAGCCCG-1	2
FO_OS1_AGGTTACCAGCACCCA-1	2
FO_OS1_AGGTTGTAGTTGCCCG-1	0
FO_OS1_AGGTTGTCAGCTATAC-1	0
FO_OS1_AGGTTGTGTCCCACGA-1	2
FO_OS1_AGGTTGTTCTCGAGTA-1	5
FO_OS1_AGTAACCGTAGCGCTC-1	2
FO_OS1_AGTAACCGTCTTACTT-1	3
FO_OS1_AGTACCAAGGGACTGT-1	4
FO_OS1_AGTACCACACTCTAGA-1	2
FO_OS1_AGTACCAGTTGCATGT-1	1
FO_OS1_AGTACCATCGAGAGCA-1	2
FO_OS1_AGTACTGAGAGGTATT-1	2
FO_OS1_AGTACTGAGCATATGA-1	2
FO_OS1_AGTACTGAGGTGAGCT-1	2
FO_OS1_AGTACTGCACCGTCTT-1	2
FO_OS1_AGTACTGGTTGACTAC-1	2
FO_OS1_AGTACTGTCGCTCATC-1	5
FO_OS1_AGTACTGTCGTCACCT-1	1
FO_OS1_AGTAGCTAGTGCGTCC-1	1
FO_OS1_AGTAGCTCAACACAGG-1	2
FO_OS1_AGTAGCTGTGTGCCTG-1	2
FO_OS1_AGTAGTCTCGACACCG-1	5
FO_OS1_AGTAGTCTCGAGAAGC-1	2
FO_OS1_AGTAGTCTCTCGTCGT-1	0
FO_OS1_AGTCAACAGCATCAGG-1	2
FO_OS1_AGTCACAAGCCGCACT-1	2
FO_OS1_AGTCACATCAGCTTCC-1	2
FO_OS1_AGTCACATCCCGTTCA-1	2
FO_OS1_AGTCATGCAACCGTGC-1	2
FO_OS1_AGTCATGGTGTCTTGA-1	2
FO_OS1_AGTCATGTCACTCGAA-1	2
FO_OS1_AGTCTCCCATGGGATG-1	2
FO_OS1_AGTGACTCAGGACAGT-1	2
FO_OS1_AGTGACTCAGGTACGA-1	2
FO_OS1_AGTGACTTCGTTACCC-1	2
FO_OS1_AGTGATCAGTCAATCC-1	2
FO_OS1_AGTGATCCACAAACGG-1	2
FO_OS1_AGTGATCCATCTGGGC-1	2
FO_OS1_AGTGATCGTGGAGGTT-1	5
FO_OS1_AGTGATCGTGGTCCGT-1	2
FO_OS1_AGTGATCTCGGCTTGG-1	2
FO_OS1_AGTGCCGAGGCTGTAG-1	2
FO_OS1_AGTGCCGCAGGTGAGT-1	2
FO_OS1_AGTGCCGGTACGTGAG-1	2
FO_OS1_AGTGCCGTCAAGCCAT-1	2
FO_OS1_AGTGCCGTCGTGCTCT-1	2
FO_OS1_AGTGTTGCAAGATCCT-1	4
FO_OS1_AGTGTTGTCTGAGATC-1	6
FO_OS1_AGTTAGCAGCTCATAC-1	2
FO_OS1_AGTTAGCTCGGAGTGA-1	2
FO_OS1_AGTTCCCAGAAATTCG-1	2
FO_OS1_AGTTCCCAGAAGAACG-1	5
FO_OS1_AGTTCCCCAGCTGGTC-1	2
FO_OS1_AGTTCCCCATGGACAG-1	2
FO_OS1_AGTTCCCTCCTTTGAT-1	2
FO_OS1_AGTTCCCTCGAGTCTA-1	2
FO_OS1_AGTTCGAAGCGTTCCG-1	2
FO_OS1_AGTTCGAAGGAAAGGT-1	3
FO_OS1_AGTTCGAAGTGCACCC-1	2
FO_OS1_AGTTCGATCAGATGCT-1	3
FO_OS1_AGTTCGATCTCTTGCG-1	2
FO_OS1_ATACCGAAGCTAAGTA-1	2
FO_OS1_ATACCGAAGTCCCTAA-1	1
FO_OS1_ATACCGAGTCGAATTC-1	2
FO_OS1_ATACCGAGTTGGGCCT-1	2
FO_OS1_ATACCTTCATGGCTGC-1	2
FO_OS1_ATACCTTTCAAGCTTG-1	5
FO_OS1_ATACCTTTCAGCCCAG-1	2
FO_OS1_ATACTTCCAACGTTAC-1	3
FO_OS1_ATACTTCTCCCAAGTA-1	2
FO_OS1_ATAGACCTCATGCGGC-1	2
FO_OS1_ATAGAGATCAACCTCC-1	2
FO_OS1_ATAGGCTCACCGTGCA-1	3
FO_OS1_ATAGGCTCAGATCATC-1	2
FO_OS1_ATAGGCTGTGGACAGT-1	2
FO_OS1_ATAGGCTGTGGGTTGA-1	2
FO_OS1_ATAGGCTTCATGCCAA-1	2
FO_OS1_ATAGGCTTCTGTCGCT-1	3
FO_OS1_ATATCCTCAAGACGGT-1	2
FO_OS1_ATATCCTGTATCGAAA-1	0
FO_OS1_ATATCCTTCACCCTGT-1	1
FO_OS1_ATCACAGCACGCGGTT-1	2
FO_OS1_ATCACAGCACGTCTCT-1	2
FO_OS1_ATCACAGGTCTATGAC-1	2
FO_OS1_ATCACGAGTATAGGAT-1	4
FO_OS1_ATCACGAGTCACCGCA-1	0
FO_OS1_ATCACGAGTCTCGGAC-1	0
FO_OS1_ATCACTTAGGAACTAT-1	2
FO_OS1_ATCACTTCAGCCATTA-1	2
FO_OS1_ATCAGGTGTCCTCCTA-1	2
FO_OS1_ATCCACCCAGGCACAA-1	0
FO_OS1_ATCCATTGTATCACGT-1	2
FO_OS1_ATCCATTTCACGGGCT-1	2
FO_OS1_ATCCATTTCCTAAACG-1	2
FO_OS1_ATCCCTGAGCTGACTT-1	2
FO_OS1_ATCCCTGAGGGTATAT-1	2
FO_OS1_ATCCCTGCACGCGTCA-1	2
FO_OS1_ATCCCTGGTCCCACGA-1	4
FO_OS1_ATCCCTGTCGGCATCG-1	1
FO_OS1_ATCCGTCAGATCACCT-1	2
FO_OS1_ATCCGTCAGGGTACGT-1	0
FO_OS1_ATCCGTCAGTTACTCG-1	2
FO_OS1_ATCCGTCGTCCACAGC-1	2
FO_OS1_ATCCTATGTAGGCTCC-1	5
FO_OS1_ATCCTATTCACGGGAA-1	2
FO_OS1_ATCCTATTCCATCAGA-1	2
FO_OS1_ATCGATGAGATCCAAA-1	2
FO_OS1_ATCGATGAGCCGCTTG-1	5
FO_OS1_ATCGATGCAAGATTGA-1	2
FO_OS1_ATCGATGCACCACTGG-1	2
FO_OS1_ATCGATGTCATTTCGT-1	0
FO_OS1_ATCGCCTGTCGCTGCA-1	2
FO_OS1_ATCGCCTTCAAAGAAC-1	2
FO_OS1_ATCGCCTTCACAAGAA-1	2
FO_OS1_ATCGGATAGAACGCGT-1	2
FO_OS1_ATCGGATCAACAGATA-1	2
FO_OS1_ATCGGATTCGCTCATC-1	2
FO_OS1_ATCGGCGAGGTCGTCC-1	2
FO_OS1_ATCGTAGCATCCGCGA-1	2
FO_OS1_ATCGTCCAGTTGTCGT-1	2
FO_OS1_ATCGTCCGTCGGATTT-1	2
FO_OS1_ATCGTGAAGCTTTCCC-1	0
FO_OS1_ATCGTGACAGCCATTA-1	2
FO_OS1_ATCGTGACATCCTCAC-1	2
FO_OS1_ATCGTGATCCGGTAGC-1	2
FO_OS1_ATCTCTACATAGTCAC-1	3
FO_OS1_ATCTCTACATCGGTTA-1	5
FO_OS1_ATCTCTATCGCGCTGA-1	2
FO_OS1_ATCTCTATCGTTACCC-1	2
FO_OS1_ATCTTCAGTTCGTTCC-1	2
FO_OS1_ATCTTCATCGTCTCAC-1	5
FO_OS1_ATGAAAGAGTAGCTCT-1	2
FO_OS1_ATGAAAGGTCCCGCAA-1	2
FO_OS1_ATGACCAAGACATGCG-1	2
FO_OS1_ATGACCAGTGCCTGAC-1	2
FO_OS1_ATGACCATCATTCGTT-1	2
FO_OS1_ATGACCATCCCATTTA-1	2
FO_OS1_ATGAGGGGTGATTCAC-1	2
FO_OS1_ATGAGGGGTTTCACAG-1	2
FO_OS1_ATGAGGGTCGAAATCC-1	2
FO_OS1_ATGAGTCGTAGGCTGA-1	2
FO_OS1_ATGAGTCTCGCGTTTC-1	2
FO_OS1_ATGATCGCAAATGATG-1	2
FO_OS1_ATGATCGGTAGGAGGG-1	3
FO_OS1_ATGATCGGTCCGGTCA-1	2
FO_OS1_ATGATCGTCCTTCTTC-1	2
FO_OS1_ATGCATGAGGTTCATC-1	2
FO_OS1_ATGCATGCAGGCACTC-1	4
FO_OS1_ATGCATGTCAAGCCGC-1	2
FO_OS1_ATGCATGTCCTCATAT-1	2
FO_OS1_ATGCGATCACCGTCGA-1	2
FO_OS1_ATGCGATCACTTGGCG-1	3
FO_OS1_ATGGAGGAGAGGGTCT-1	2
FO_OS1_ATGGAGGAGGACGGAG-1	2
FO_OS1_ATGGAGGAGTGGCAGT-1	5
FO_OS1_ATGGAGGTCGTCAAAC-1	2
FO_OS1_ATGGATCCAGCAGTGA-1	2
FO_OS1_ATGGGAGAGAAGGTAG-1	2
FO_OS1_ATGGGAGAGCAGGCAT-1	2
FO_OS1_ATGGGAGCACAACCGC-1	2
FO_OS1_ATGGGAGGTAGACAGC-1	2
FO_OS1_ATGGGTTCAAGTACCT-1	2
FO_OS1_ATGGGTTGTATACGGG-1	2
FO_OS1_ATGGGTTTCTGTGCGG-1	2
FO_OS1_ATGGTTGAGATCACCT-1	2
FO_OS1_ATGGTTGCATCATTTC-1	2
FO_OS1_ATGGTTGGTAACACCT-1	2
FO_OS1_ATGTCCCAGTAGAATC-1	2
FO_OS1_ATGTCCCCAGGATCTT-1	2
FO_OS1_ATGTCCCCATCGGCCA-1	2
FO_OS1_ATGTCCCGTCGTGGTC-1	2
FO_OS1_ATGTCCCTCCATCCGT-1	2
FO_OS1_ATGTCTTAGATACCAA-1	2
FO_OS1_ATGTCTTAGTGCAGGT-1	0
FO_OS1_ATGTCTTTCACTTCTA-1	2
FO_OS1_ATGTCTTTCTATACTC-1	2
FO_OS1_ATTACCTAGGCCTTGC-1	2
FO_OS1_ATTACCTAGGTAGCAC-1	2
FO_OS1_ATTACCTGTGACAACG-1	2
FO_OS1_ATTACCTTCCTAGCCT-1	2
FO_OS1_ATTACTCGTGCTAGCC-1	2
FO_OS1_ATTATCCAGAATTCAG-1	2
FO_OS1_ATTCACTAGAACCCGA-1	2
FO_OS1_ATTCACTCACAGACGA-1	2
FO_OS1_ATTCACTTCCCATTTA-1	2
FO_OS1_ATTCAGGAGCAGTCTT-1	2
FO_OS1_ATTCAGGGTACGGATG-1	2
FO_OS1_ATTCAGGGTATCGTTG-1	2
FO_OS1_ATTCAGGTCCACTGAA-1	2
FO_OS1_ATTCAGGTCGTTTACT-1	2
FO_OS1_ATTCATCCAAAGACGC-1	2
FO_OS1_ATTCATCCAACACACT-1	2
FO_OS1_ATTCATCCATGGTACT-1	2
FO_OS1_ATTCATCGTCTCAGGC-1	2
FO_OS1_ATTCCATAGGCCATAG-1	0
FO_OS1_ATTCCATGTTCCGCGA-1	2
FO_OS1_ATTCCATTCACCTGGG-1	2
FO_OS1_ATTCCCGAGAATAACC-1	2
FO_OS1_ATTCCCGAGTTCATCG-1	0
FO_OS1_ATTCCTACACGAGGTA-1	2
FO_OS1_ATTCCTACAGACCAGA-1	2
FO_OS1_ATTCCTATCGCAGAGA-1	3
FO_OS1_ATTCGTTGTGGCTTAT-1	2
FO_OS1_ATTCTACAGCTGCCAC-1	5
FO_OS1_ATTCTACAGGTTGCCC-1	3
FO_OS1_ATTCTACCATCCGGCA-1	0
FO_OS1_ATTCTACTCGTCGATA-1	2
FO_OS1_ATTCTTGAGGCATCAG-1	0
FO_OS1_ATTCTTGCAAATCGTC-1	2
FO_OS1_ATTCTTGTCGCGTCGA-1	2
FO_OS1_ATTGGGTCAAGACTGG-1	2
FO_OS1_ATTGGGTCAAGGATGC-1	3
FO_OS1_ATTGGGTGTCGCATTA-1	2
FO_OS1_ATTGGGTTCAAGAGTA-1	2
FO_OS1_ATTGGGTTCATTACCT-1	5
FO_OS1_ATTGTTCAGCGGGTAT-1	5
FO_OS1_ATTGTTCCAGGTCTCG-1	2
FO_OS1_ATTGTTCGTGCAGGAT-1	2
FO_OS1_ATTGTTCTCTTGCAGA-1	1
FO_OS1_ATTTACCAGCTAATGA-1	2
FO_OS1_ATTTACCCAGCTGAGA-1	5
FO_OS1_ATTTACCGTTGGTACT-1	2
FO_OS1_ATTTACCTCTGTAACG-1	2
FO_OS1_ATTTCACCATCGATCA-1	2
FO_OS1_ATTTCACGTACTGCCG-1	2
FO_OS1_ATTTCTGCAACCGGAA-1	2
FO_OS1_CAAAGAACAAAGCGTG-1	2
FO_OS1_CAACAACAGATACGAT-1	5
FO_OS1_CAACAACGTAACAGTA-1	2
FO_OS1_CAACAACGTCAGCGTC-1	2
FO_OS1_CAACAGTGTACCGGCT-1	2
FO_OS1_CAACAGTGTGCTCTTC-1	4
FO_OS1_CAACCAAAGTAAAGCT-1	5
FO_OS1_CAACCAACATCATCTT-1	2
FO_OS1_CAACCAATCGTGGGAA-1	2
FO_OS1_CAACCTCAGAAACACT-1	2
FO_OS1_CAACCTCAGAGGATGA-1	2
FO_OS1_CAACCTCAGCTGCGAA-1	4
FO_OS1_CAACCTCAGTGATAGT-1	2
FO_OS1_CAACCTCCAAACGGCA-1	2
FO_OS1_CAACCTCTCCATTCAT-1	2
FO_OS1_CAACGATCAAGCAGGT-1	2
FO_OS1_CAACGATCAAGTGGAC-1	2
FO_OS1_CAACGATTCGTTGTGA-1	3
FO_OS1_CAACGGCAGGGCCCTT-1	2
FO_OS1_CAACGGCTCAAACTGC-1	2
FO_OS1_CAACGGCTCTGTCGCT-1	3
FO_OS1_CAAGACTCAACATCGT-1	2
FO_OS1_CAAGACTTCACATCAG-1	2
FO_OS1_CAAGACTTCCCAGCGA-1	5
FO_OS1_CAAGAGGGTGTACAGG-1	2
FO_OS1_CAAGAGGGTGTGTGGA-1	2
FO_OS1_CAAGAGGTCTGTAACG-1	2
FO_OS1_CAAGCTAAGGTCACAG-1	2
FO_OS1_CAAGCTACACGTGAGA-1	2
FO_OS1_CAAGCTAGTCACTTCC-1	2
FO_OS1_CAAGGGACAATTGCCA-1	1
FO_OS1_CAAGGGACAGGTACGA-1	2
FO_OS1_CAAGGGACATGGCACC-1	2
FO_OS1_CAAGGGACATTCAGGT-1	1
FO_OS1_CAATCGAAGCGGGTAT-1	2
FO_OS1_CAATCGAAGGTTCATC-1	2
FO_OS1_CAATCGACAATGGCCC-1	2
FO_OS1_CAATCGACAGTCCGTG-1	2
FO_OS1_CAATCGAGTCGAGCAA-1	3
FO_OS1_CAATGACCAGCTACCG-1	2
FO_OS1_CAATGACTCGAACGCC-1	0
FO_OS1_CAATGACTCGGTCATA-1	2
FO_OS1_CAATTTCAGCCTGACC-1	2
FO_OS1_CAATTTCAGCTTACGT-1	2
FO_OS1_CAATTTCCAGCGTAGA-1	2
FO_OS1_CAATTTCTCTCATGCC-1	2
FO_OS1_CACAACAAGTGCGACA-1	2
FO_OS1_CACAACACAACTGCCG-1	3
FO_OS1_CACAACAGTCACCCTT-1	3
FO_OS1_CACAACAGTCCCAAAT-1	3
FO_OS1_CACAACAGTGCCGTTG-1	2
FO_OS1_CACACAAGTAGGCAAC-1	2
FO_OS1_CACAGATAGGTCTACT-1	4
FO_OS1_CACAGATTCCACTTTA-1	0
FO_OS1_CACATGAAGGTTCCAT-1	2
FO_OS1_CACATGAGTTCAGTAC-1	1
FO_OS1_CACATGAGTTCTCGTC-1	2
FO_OS1_CACATGATCGATCCCT-1	2
FO_OS1_CACATGATCTCCATAT-1	2
FO_OS1_CACCAAATCGTTCAGA-1	0
FO_OS1_CACCGTTAGTGTCATC-1	1
FO_OS1_CACCGTTCACTTACAG-1	2
FO_OS1_CACCGTTGTATGATCC-1	3
FO_OS1_CACCGTTGTCCAAGAG-1	2
FO_OS1_CACGAATGTAGGACCA-1	0
FO_OS1_CACGAATTCATGGTAC-1	3
FO_OS1_CACGTGGCAAATGAAC-1	3
FO_OS1_CACGTGGGTTTCGTTT-1	2
FO_OS1_CACGTTCTCACCTGGG-1	2
FO_OS1_CACGTTCTCCCTCTCC-1	2
FO_OS1_CACTAAGGTAGGAGGG-1	1
FO_OS1_CACTAAGGTTGGTAGG-1	3
FO_OS1_CACTGAAAGCTCGCAC-1	2
FO_OS1_CACTGAACAATACAGA-1	2
FO_OS1_CACTGAAGTCCAGCGT-1	5
FO_OS1_CACTGAAGTGTCGCTG-1	2
FO_OS1_CACTGAATCCCGTTCA-1	2
FO_OS1_CACTGGGGTGACGTCC-1	5
FO_OS1_CACTGGGGTTCCACAA-1	4
FO_OS1_CACTGGGGTTTCTATC-1	2
FO_OS1_CACTGGGTCGGTAGGA-1	2
FO_OS1_CACTGTCAGGATACAT-1	2
FO_OS1_CACTTCGGTCGTGATT-1	2
FO_OS1_CACTTCGTCCGATTAG-1	2
FO_OS1_CAGAGCCAGCGACTGA-1	2
FO_OS1_CAGAGCCAGTACGTCT-1	2
FO_OS1_CAGAGCCCATGTTCGA-1	2
FO_OS1_CAGAGCCGTCTTGAAC-1	2
FO_OS1_CAGAGCCTCTGTTGGA-1	2
FO_OS1_CAGATACCAACGTAAA-1	2
FO_OS1_CAGATACTCATTCGTT-1	2
FO_OS1_CAGATACTCCAACTAG-1	2
FO_OS1_CAGATACTCCCATGGG-1	2
FO_OS1_CAGATCACAAAGGCAC-1	2
FO_OS1_CAGATCAGTAATGCGG-1	1
FO_OS1_CAGATCAGTCGCATGC-1	1
FO_OS1_CAGATCATCAGACCCG-1	2
FO_OS1_CAGATTGGTAATGTGA-1	5
FO_OS1_CAGATTGGTATCACGT-1	2
FO_OS1_CAGATTGGTTCTATCT-1	4
FO_OS1_CAGATTGTCATTACGG-1	0
FO_OS1_CAGCAATAGGAACTAT-1	6
FO_OS1_CAGCAATCATCGATGT-1	2
FO_OS1_CAGCAATGTACTGCGC-1	2
FO_OS1_CAGCAATGTATATGGA-1	2
FO_OS1_CAGCACGAGAATTTGG-1	2
FO_OS1_CAGCACGCACATACTG-1	2
FO_OS1_CAGCACGGTACCGTCG-1	2
FO_OS1_CAGCACGGTGTCTTCC-1	2
FO_OS1_CAGCACGGTGTCTTGA-1	4
FO_OS1_CAGCCAGCAGCTGTAT-1	2
FO_OS1_CAGCCAGGTCAGTTTG-1	2
FO_OS1_CAGCGTGAGCGAGTAC-1	2
FO_OS1_CAGGCCAAGTTTCTTC-1	2
FO_OS1_CAGGCCAGTCAAAGCG-1	2
FO_OS1_CAGGCCATCAGCTTGA-1	2
FO_OS1_CAGGCCATCCGGTTCT-1	2
FO_OS1_CAGGCCATCTATCCAT-1	2
FO_OS1_CAGGGCTAGTTGGCGA-1	2
FO_OS1_CAGGGCTCACTATCCC-1	5
FO_OS1_CAGGGCTCATGGGAAC-1	3
FO_OS1_CAGGTATCATCGAACT-1	2
FO_OS1_CAGGTATTCTCAGAAC-1	2
FO_OS1_CAGTGCGAGTGCTCAT-1	2
FO_OS1_CAGTGCGCATACTGTG-1	2
FO_OS1_CAGTGCGGTCTCGGGT-1	2
FO_OS1_CAGTGCGGTCTCTCAC-1	2
FO_OS1_CAGTGCGGTGCATTTG-1	2
FO_OS1_CAGTTCCTCGCTTGAA-1	2
FO_OS1_CATAAGCCAGGTTTAC-1	2
FO_OS1_CATAAGCGTTGTTGCA-1	2
FO_OS1_CATACAGGTTAAGGGC-1	2
FO_OS1_CATACAGGTTAGGAGC-1	2
FO_OS1_CATACAGGTTCGATTG-1	4
FO_OS1_CATACAGTCCACTGAA-1	1
FO_OS1_CATACCCAGCTCCACG-1	2
FO_OS1_CATACCCTCCCTCTTT-1	2
FO_OS1_CATACTTCACCCAAGC-1	2
FO_OS1_CATACTTCATCTGTTT-1	0
FO_OS1_CATACTTTCACACCGG-1	2
FO_OS1_CATAGACAGAACTGAT-1	0
FO_OS1_CATAGACCAAATGCTC-1	2
FO_OS1_CATAGACGTGAAAGTT-1	0
FO_OS1_CATCAAGAGAATCGTA-1	2
FO_OS1_CATCAAGAGCATCAAA-1	2
FO_OS1_CATCAAGTCTACGGTA-1	2
FO_OS1_CATCAAGTCTCAGTCC-1	2
FO_OS1_CATCAAGTCTGGTCAA-1	2
FO_OS1_CATCAAGTCTTAGGAC-1	3
FO_OS1_CATCCACCATGGAACG-1	2
FO_OS1_CATCCACCATGGGCAA-1	2
FO_OS1_CATCCCATCGACGAGA-1	2
FO_OS1_CATCCGTAGACCCTTA-1	2
FO_OS1_CATCGCTAGCATGAAT-1	2
FO_OS1_CATCGCTCAGATCCAT-1	2
FO_OS1_CATCGGGAGCATCGAG-1	0
FO_OS1_CATCGGGGTAACATGA-1	2
FO_OS1_CATCGGGGTCGCGGTT-1	4
FO_OS1_CATCGGGGTTACACAC-1	3
FO_OS1_CATCGTCAGCTTTGTG-1	5
FO_OS1_CATCGTCCAAACACCT-1	2
FO_OS1_CATCGTCCACGGTAGA-1	3
FO_OS1_CATCGTCCATTGGCAT-1	0
FO_OS1_CATCGTCGTAACGTTC-1	2
FO_OS1_CATCGTCGTTTCGACA-1	0
FO_OS1_CATGAGTAGCAGCCCT-1	0
FO_OS1_CATGAGTAGTTGGAAT-1	2
FO_OS1_CATGAGTCATTCTGTT-1	2
FO_OS1_CATGCAAAGGATCACG-1	2
FO_OS1_CATGCAACAGCTCCTT-1	2
FO_OS1_CATGCCTAGATTCGCT-1	2
FO_OS1_CATGCCTAGCGACAGT-1	2
FO_OS1_CATGCCTCAGGCACAA-1	2
FO_OS1_CATGCCTTCCTGTTAT-1	2
FO_OS1_CATGCGGCACTGGCCA-1	0
FO_OS1_CATGCGGCATTCACCC-1	5
FO_OS1_CATGCTCAGCGAGAAA-1	0
FO_OS1_CATGGATCACTCCTGT-1	3
FO_OS1_CATGGATCAGAGGTAC-1	2
FO_OS1_CATGGTACAGGAGGAG-1	3
FO_OS1_CATTCATCAACGACAG-1	2
FO_OS1_CATTCATGTTTGGAAA-1	2
FO_OS1_CATTCCGCAAATCGGG-1	2
FO_OS1_CATTCTACAATAACGA-1	4
FO_OS1_CATTCTAGTGGCCTCA-1	2
FO_OS1_CATTCTATCGAGTGAG-1	0
FO_OS1_CATTGAGCAGGCGTTC-1	2
FO_OS1_CATTGAGGTTTCCAAG-1	0
FO_OS1_CATTGAGTCTTAATCC-1	0
FO_OS1_CATTGCCCACGCAGTC-1	5
FO_OS1_CATTGCCGTACTCAAC-1	2
FO_OS1_CATTGCCTCAGCCTCT-1	2
FO_OS1_CATTGCCTCGGAGTGA-1	0
FO_OS1_CATTGTTAGGCTGAAC-1	2
FO_OS1_CATTGTTCACCTGAAT-1	2
FO_OS1_CATTGTTCAGCGTATT-1	2
FO_OS1_CATTGTTGTCGAGCAA-1	2
FO_OS1_CATTGTTTCAAAGGTA-1	1
FO_OS1_CATTGTTTCGCGGTAC-1	2
FO_OS1_CATTGTTTCTCACGAA-1	3
FO_OS1_CATTTCAAGCCAAGGT-1	2
FO_OS1_CATTTCAAGTTATGGA-1	2
FO_OS1_CATTTCACACAAATAG-1	0
FO_OS1_CATTTCAGTCCGGCAT-1	1
FO_OS1_CCAAGCGGTTGCTAGT-1	2
FO_OS1_CCAAGCGTCATTCCTA-1	2
FO_OS1_CCAAGCGTCTGGGCGT-1	3
FO_OS1_CCAATGAAGGAAAGAC-1	5
FO_OS1_CCAATGAAGGTTATAG-1	2
FO_OS1_CCAATGACAATGCAGG-1	2
FO_OS1_CCAATGATCGCTGCGA-1	2
FO_OS1_CCAATTTAGACCAAAT-1	2
FO_OS1_CCACACTAGAACGCGT-1	2
FO_OS1_CCACACTAGGTGCTTT-1	3
FO_OS1_CCACACTCAAACACCT-1	3
FO_OS1_CCACACTGTCGTAATC-1	2
FO_OS1_CCACACTGTTCTAACG-1	2
FO_OS1_CCACACTTCCATCACC-1	2
FO_OS1_CCACACTTCGCAGTTA-1	2
FO_OS1_CCACCATAGCGCGTTC-1	2
FO_OS1_CCACCATAGGTAAGGA-1	2
FO_OS1_CCACCATCAATCTCTT-1	2
FO_OS1_CCACCATGTATACGGG-1	2
FO_OS1_CCACCATGTTGCGGCT-1	2
FO_OS1_CCACCATGTTGTGCCG-1	1
FO_OS1_CCACGAGAGTTTCGAC-1	2
FO_OS1_CCACGAGCAAGCTGCC-1	0
FO_OS1_CCACGAGTCGAACTCA-1	2
FO_OS1_CCACGAGTCTTTGATC-1	4
FO_OS1_CCACGTTAGAGTGTGC-1	2
FO_OS1_CCACGTTAGCTTCTAG-1	3
FO_OS1_CCACGTTAGGGAGGTG-1	4
FO_OS1_CCACGTTAGTCCGCGT-1	2
FO_OS1_CCACGTTCAGTTAGGG-1	2
FO_OS1_CCACGTTTCCGTCACT-1	5
FO_OS1_CCACTTGCATCCTTCG-1	2
FO_OS1_CCACTTGGTGACTCGC-1	2
FO_OS1_CCACTTGTCGGACAAG-1	2
FO_OS1_CCATAAGAGTACTGTC-1	3
FO_OS1_CCATAAGCAGTTGTCA-1	2
FO_OS1_CCATAAGTCTCTCTAA-1	3
FO_OS1_CCATCACTCCATCCGT-1	2
FO_OS1_CCATCACTCCGAAATC-1	2
FO_OS1_CCATCACTCGACGAGA-1	2
FO_OS1_CCCAACTCAATCCTTT-1	2
FO_OS1_CCCAACTGTCAAACGG-1	2
FO_OS1_CCCAACTGTCACGTGC-1	2
FO_OS1_CCCATTGAGTCGAAAT-1	3
FO_OS1_CCCATTGCAAACTGCT-1	2
FO_OS1_CCCATTGCAATGACCT-1	2
FO_OS1_CCCATTGCAGTTTCAG-1	2
FO_OS1_CCCATTGGTCGCTGCA-1	2
FO_OS1_CCCATTGTCAACTGAC-1	2
FO_OS1_CCCATTGTCCATTTAC-1	2
FO_OS1_CCCATTGTCCGATAAC-1	4
FO_OS1_CCCGAAGGTATCAGGG-1	5
FO_OS1_CCCGAAGTCGCCAACG-1	2
FO_OS1_CCCGGAACACTTCAGA-1	0
FO_OS1_CCCGGAATCAAGTCGT-1	2
FO_OS1_CCCGGAATCGAAACAA-1	2
FO_OS1_CCCTAACAGTGGAAGA-1	0
FO_OS1_CCCTAACCACGTGAGA-1	2
FO_OS1_CCCTAACCATGAAGGC-1	5
FO_OS1_CCCTAACGTCACTTAG-1	5
FO_OS1_CCCTAACGTCGCAACC-1	0
FO_OS1_CCCTAACTCAGCGCGT-1	2
FO_OS1_CCCTCAAAGACTTCGT-1	2
FO_OS1_CCCTCAAAGCAACTCT-1	2
FO_OS1_CCCTCAATCGAACACT-1	0
FO_OS1_CCCTCAATCGATGCTA-1	2
FO_OS1_CCCTCAATCTACTCAT-1	2
FO_OS1_CCCTCTCGTACAAGTA-1	0
FO_OS1_CCCTCTCTCCATAAGC-1	2
FO_OS1_CCCTCTCTCTTCTGGC-1	0
FO_OS1_CCCTGATCAGCAGAAC-1	2
FO_OS1_CCCTGATTCGATTCCC-1	0
FO_OS1_CCCTTAGAGGCCACCT-1	2
FO_OS1_CCCTTAGAGTAATACG-1	2
FO_OS1_CCCTTAGCAAAGGGCT-1	2
FO_OS1_CCCTTAGCACTCCTTG-1	2
FO_OS1_CCCTTAGCAGGTGACA-1	2
FO_OS1_CCCTTAGGTGTTGAGG-1	2
FO_OS1_CCCTTAGTCCGGACGT-1	2
FO_OS1_CCCTTAGTCCGGCAGT-1	2
FO_OS1_CCGAACGCACCAAAGG-1	5
FO_OS1_CCGAACGCACTTTATC-1	2
FO_OS1_CCGAACGCAGAAGTGC-1	2
FO_OS1_CCGAACGGTCCACATA-1	2
FO_OS1_CCGAACGGTGCTCTTC-1	2
FO_OS1_CCGAACGGTGTAAACA-1	2
FO_OS1_CCGATCTCAGAGTCAG-1	2
FO_OS1_CCGATGGAGCAAGGAA-1	2
FO_OS1_CCGATGGCAGTAACGG-1	5
FO_OS1_CCGATGGTCATAGGCT-1	2
FO_OS1_CCGATGGTCTGCGGGT-1	2
FO_OS1_CCGATGGTCTTGGATG-1	2
FO_OS1_CCGCAAGAGGGCAGGA-1	0
FO_OS1_CCGCAAGTCTTCGACC-1	2
FO_OS1_CCGGACAAGAGGTATT-1	2
FO_OS1_CCGGACAGTCGTCTCT-1	2
FO_OS1_CCGGACAGTGTCCCTT-1	3
FO_OS1_CCGGACATCCGCATAA-1	0
FO_OS1_CCGGGTAAGAATAACC-1	5
FO_OS1_CCGGTAGCATAGTCAC-1	2
FO_OS1_CCGGTGACAAGAAATC-1	2
FO_OS1_CCGGTGAGTCCATCTC-1	2
FO_OS1_CCGTAGGAGCCTGCCA-1	0
FO_OS1_CCGTAGGGTCTGTCCT-1	2
FO_OS1_CCGTAGGTCTACTCAT-1	2
FO_OS1_CCGTGAGAGATGTTGA-1	2
FO_OS1_CCGTGAGCACGTCGGT-1	3
FO_OS1_CCGTTCAAGACGAGCT-1	2
FO_OS1_CCGTTCACAATGGCCC-1	2
FO_OS1_CCGTTCATCCGAGTGC-1	1
FO_OS1_CCTAACCCAAGTTGGG-1	3
FO_OS1_CCTAACCTCCACACCT-1	2
FO_OS1_CCTACGTAGCTGTTCA-1	2
FO_OS1_CCTACGTAGTAACCGG-1	2
FO_OS1_CCTACGTGTCGTTGGC-1	1
FO_OS1_CCTACGTTCCCGAGTG-1	2
FO_OS1_CCTATCGAGGCGTTGA-1	2
FO_OS1_CCTATCGCATGGCTAT-1	0
FO_OS1_CCTCAACAGGCCTGAA-1	3
FO_OS1_CCTCAACCAGACATCT-1	2
FO_OS1_CCTCAACGTACCGGAA-1	5
FO_OS1_CCTCAACTCCAGCCTT-1	2
FO_OS1_CCTCAACTCCCGTAAA-1	2
FO_OS1_CCTCACAAGCACTGGA-1	4
FO_OS1_CCTCACAAGCTCGGCT-1	2
FO_OS1_CCTCACACAAGTAGTA-1	2
FO_OS1_CCTCACAGTAGATGTA-1	2
FO_OS1_CCTCACATCCGAGCTG-1	4
FO_OS1_CCTCACATCTGCGGAC-1	2
FO_OS1_CCTCAGTTCCGAAGGA-1	0
FO_OS1_CCTCAGTTCCTTACCG-1	2
FO_OS1_CCTCAGTTCGACATAC-1	2
FO_OS1_CCTCATGTCCTTATGT-1	2
FO_OS1_CCTCCAACACAGCCTG-1	6
FO_OS1_CCTCCAAGTGGTACAG-1	2
FO_OS1_CCTCCAAGTGTCATCA-1	2
FO_OS1_CCTCCTCAGACATACA-1	2
FO_OS1_CCTCCTCGTACAAAGT-1	2
FO_OS1_CCTCCTCTCAGTCCGG-1	2
FO_OS1_CCTCCTCTCCTGGTCT-1	2
FO_OS1_CCTCTAGAGATCCCAT-1	2
FO_OS1_CCTCTAGGTCGATTCA-1	2
FO_OS1_CCTCTCCCAATTGGTC-1	2
FO_OS1_CCTCTCCCATGGCTAT-1	2
FO_OS1_CCTGCATAGTCGTTAC-1	4
FO_OS1_CCTGCATTCCCGGTAG-1	2
FO_OS1_CCTGTTGCATCACAGT-1	2
FO_OS1_CCTTCAGTCACGTAGT-1	2
FO_OS1_CCTTCAGTCGTTTACT-1	2
FO_OS1_CCTTGTGAGGCTGTAG-1	0
FO_OS1_CCTTGTGGTAGATTGA-1	5
FO_OS1_CCTTGTGTCAGCTGTA-1	2
FO_OS1_CGAAGGACAGCCGTTG-1	0
FO_OS1_CGAAGGAGTCTACGAT-1	2
FO_OS1_CGAAGGATCCCTCGAT-1	2
FO_OS1_CGAAGGATCTGGGCCA-1	0
FO_OS1_CGAAGTTAGCAATAGT-1	2
FO_OS1_CGAATTGGTACAACGG-1	2
FO_OS1_CGACAGCAGAAACTCA-1	2
FO_OS1_CGACAGCAGAGTGACC-1	2
FO_OS1_CGACAGCCAATGAACA-1	2
FO_OS1_CGACAGCCACAGCGCT-1	2
FO_OS1_CGACAGCGTAAGTTGA-1	2
FO_OS1_CGAGAAGAGAAGGATG-1	2
FO_OS1_CGAGAAGCAGTACTAC-1	5
FO_OS1_CGAGAAGGTATATGGA-1	2
FO_OS1_CGAGAAGGTTTACTTC-1	1
FO_OS1_CGAGAAGTCAACTTTC-1	2
FO_OS1_CGAGGAAAGAAATGGG-1	2
FO_OS1_CGAGGAAAGCAACCAG-1	2
FO_OS1_CGAGGAAAGGTACATA-1	2
FO_OS1_CGAGGAAAGTCCGCGT-1	2
FO_OS1_CGAGGAACAGCCATTA-1	2
FO_OS1_CGAGGAAGTGATATAG-1	2
FO_OS1_CGAGGAATCACCCATC-1	2
FO_OS1_CGAGGCTAGGACTAAT-1	2
FO_OS1_CGAGGCTCACCTCGTT-1	2
FO_OS1_CGAGTGCTCCTAGCCT-1	2
FO_OS1_CGAGTGCTCGTACACA-1	2
FO_OS1_CGAGTTAAGACTTCGT-1	4
FO_OS1_CGAGTTACACAAGCAG-1	2
FO_OS1_CGAGTTACAGCGTATT-1	2
FO_OS1_CGAGTTAGTCGGTGTC-1	2
FO_OS1_CGATCGGAGATCGCCC-1	3
FO_OS1_CGATCGGAGCTGGAGT-1	2
FO_OS1_CGATCGGAGGTAACTA-1	2
FO_OS1_CGATCGGGTGAGACGT-1	2
FO_OS1_CGATCGGTCTGTTCAT-1	2
FO_OS1_CGATGCGAGATACCAA-1	2
FO_OS1_CGATGCGAGCAAGCCA-1	3
FO_OS1_CGATGCGCACGGTGCT-1	2
FO_OS1_CGATGCGGTTGAGGAC-1	5
FO_OS1_CGATGGCCAGACAAAT-1	5
FO_OS1_CGATGGCCAGGCTACC-1	2
FO_OS1_CGATGGCCATGGGATG-1	2
FO_OS1_CGATGGCTCAGGACGA-1	2
FO_OS1_CGCAGGTCACGCGCAT-1	2
FO_OS1_CGCAGGTCAGGAGGTT-1	2
FO_OS1_CGCAGGTGTAGCTGAG-1	0
FO_OS1_CGCAGGTTCCGTGTGG-1	2
FO_OS1_CGCATAAAGTGTACAA-1	2
FO_OS1_CGCATGGAGACTCGAG-1	5
FO_OS1_CGCATGGAGCCGCACT-1	3
FO_OS1_CGCATGGTCGTGCAGC-1	2
FO_OS1_CGCCAGAAGGAGAGTA-1	2
FO_OS1_CGCCAGACAATTGGTC-1	6
FO_OS1_CGCCAGACACTCCCTA-1	2
FO_OS1_CGCCATTAGTGGTCAG-1	2
FO_OS1_CGCCATTCAGTTAGAA-1	1
FO_OS1_CGCCATTGTGCTCGTG-1	2
FO_OS1_CGCCATTTCACCATAG-1	2
FO_OS1_CGCCATTTCCTCATAT-1	0
FO_OS1_CGCGTGAAGACATAAC-1	2
FO_OS1_CGCGTGAAGCATGGGT-1	2
FO_OS1_CGCGTGAAGTGGCAGT-1	2
FO_OS1_CGCGTGACATTGAGGG-1	5
FO_OS1_CGGAACCAGTGGATAT-1	1
FO_OS1_CGGAACCGTTTACTTC-1	2
FO_OS1_CGGAACCTCCGATTAG-1	2
FO_OS1_CGGAATTCAGCGACAA-1	2
FO_OS1_CGGAATTGTCCCTGAG-1	2
FO_OS1_CGGAATTGTCTTTCAT-1	2
FO_OS1_CGGACACAGGTTCCGC-1	2
FO_OS1_CGGACACAGTAGCTCT-1	2
FO_OS1_CGGACACCAGGACGAT-1	4
FO_OS1_CGGACACTCAGACAAA-1	2
FO_OS1_CGGAGAAAGGAGAGTA-1	2
FO_OS1_CGGAGAAAGGTTCTTG-1	2
FO_OS1_CGGAGAACAGGTGTGA-1	2
FO_OS1_CGGAGAATCCATCACC-1	2
FO_OS1_CGGAGAATCGATACGT-1	4
FO_OS1_CGGCAGTAGTGCAGGT-1	3
FO_OS1_CGGCAGTCACATGTTG-1	2
FO_OS1_CGGCAGTGTAGACAAT-1	0
FO_OS1_CGGCAGTGTAGTGCGA-1	2
FO_OS1_CGGCAGTGTCCACACG-1	0
FO_OS1_CGGCAGTTCTTACACT-1	2
FO_OS1_CGGGACTGTATTAAGG-1	5
FO_OS1_CGGGACTGTCTTGGTA-1	2
FO_OS1_CGGGCATAGAGAGTGA-1	2
FO_OS1_CGGGCATCAAATCGTC-1	6
FO_OS1_CGGGCATCATTCTCCG-1	2
FO_OS1_CGGGCATGTCACGTGC-1	2
FO_OS1_CGGGCATGTGGTACAG-1	4
FO_OS1_CGGGCATTCTGGAGAG-1	2
FO_OS1_CGGGTCAAGGTTGGAC-1	2
FO_OS1_CGGGTCATCCACAGGC-1	5
FO_OS1_CGGTCAGAGTGGAATT-1	2
FO_OS1_CGGTCAGGTCTACAAC-1	1
FO_OS1_CGTAAGTCATAGAGGC-1	1
FO_OS1_CGTAAGTGTCACGACC-1	2
FO_OS1_CGTAATGAGGACTGGT-1	1
FO_OS1_CGTAATGAGTACGTCT-1	2
FO_OS1_CGTAATGGTATAATGG-1	2
FO_OS1_CGTAATGGTCATAACC-1	2
FO_OS1_CGTAATGTCAAATGCC-1	3
FO_OS1_CGTAGTAAGGAATGTT-1	2
FO_OS1_CGTAGTACAGTAGGAC-1	2
FO_OS1_CGTAGTATCAGGGTAG-1	2
FO_OS1_CGTCAAAAGATAACGT-1	2
FO_OS1_CGTCAAAAGCAGCCCT-1	2
FO_OS1_CGTCAAACAACGATCT-1	2
FO_OS1_CGTCAAAGTTTACCTT-1	3
FO_OS1_CGTCAAATCGAGTGAG-1	2
FO_OS1_CGTGAATAGGAGATAG-1	2
FO_OS1_CGTGAATTCGCGATCG-1	2
FO_OS1_CGTGATAGTCTGTAGT-1	3
FO_OS1_CGTGATAGTGGGTTGA-1	2
FO_OS1_CGTGATATCCATCAGA-1	0
FO_OS1_CGTGATATCGTTCTAT-1	2
FO_OS1_CGTGCTTAGACGTCCC-1	2
FO_OS1_CGTGCTTGTAGTCTGT-1	2
FO_OS1_CGTGCTTGTCGAGTTT-1	3
FO_OS1_CGTGCTTTCTTGAACG-1	2
FO_OS1_CGTGTCTAGCGTTGTT-1	3
FO_OS1_CGTGTCTGTCACCACG-1	0
FO_OS1_CGTTAGAAGAAACCCG-1	0
FO_OS1_CGTTAGAAGTTATGGA-1	2
FO_OS1_CGTTAGAGTCTCGGGT-1	2
FO_OS1_CGTTAGATCATTGTGG-1	2
FO_OS1_CGTTCTGTCGCCAACG-1	2
FO_OS1_CGTTCTGTCGGACTTA-1	5
FO_OS1_CGTTGGGAGGCACAAC-1	2
FO_OS1_CGTTGGGAGTCCTGTA-1	2
FO_OS1_CGTTGGGCATCTAACG-1	2
FO_OS1_CGTTGGGGTGGAACAC-1	2
FO_OS1_CTAACCCGTTGTATGC-1	3
FO_OS1_CTAACCCTCGGCATCG-1	2
FO_OS1_CTAACTTCAATGTGGG-1	0
FO_OS1_CTAACTTCATTACGGT-1	2
FO_OS1_CTAACTTGTGCATGTT-1	2
FO_OS1_CTAAGTGCAGGTAGTG-1	5
FO_OS1_CTAAGTGGTACCAGAG-1	2
FO_OS1_CTAAGTGGTTGTTGTG-1	2
FO_OS1_CTACAGACAAGTTTGC-1	2
FO_OS1_CTACAGAGTTGCACGC-1	2
FO_OS1_CTACATTAGTATCTGC-1	2
FO_OS1_CTACCCAAGGTTCACT-1	6
FO_OS1_CTACCCAAGTCAGGGT-1	2
FO_OS1_CTACCTGCAAGAGTGC-1	3
FO_OS1_CTACCTGCAATTGCCA-1	2
FO_OS1_CTACCTGCACCCTCTA-1	2
FO_OS1_CTACCTGTCGCATTAG-1	2
FO_OS1_CTACGGGCATCAGCAT-1	2
FO_OS1_CTACGGGTCACAGAGG-1	2
FO_OS1_CTACTATCACCAACAT-1	2
FO_OS1_CTACTATTCATCTATC-1	3
FO_OS1_CTAGACAAGCCGGAAT-1	2
FO_OS1_CTAGACACACAAGTTC-1	2
FO_OS1_CTAGACACAGCGTGAA-1	2
FO_OS1_CTAGGTAAGAGAGTGA-1	2
FO_OS1_CTATAGGCACGCGCTA-1	5
FO_OS1_CTATAGGGTACCGCGT-1	2
FO_OS1_CTATAGGGTGCTTCAA-1	2
FO_OS1_CTATCCGCAATACCCA-1	2
FO_OS1_CTATCCGGTGTACATC-1	2
FO_OS1_CTATCCGTCGCAGAGA-1	2
FO_OS1_CTATCCGTCGTTTACT-1	2
FO_OS1_CTATCTACACATTGTG-1	2
FO_OS1_CTCAACCAGAGAACCC-1	2
FO_OS1_CTCAACCAGAGGCGGA-1	5
FO_OS1_CTCAACCAGGCTCACC-1	2
FO_OS1_CTCAACCGTATGATCC-1	2
FO_OS1_CTCAACCTCGCCTTTG-1	0
FO_OS1_CTCAAGAAGGACGCTA-1	2
FO_OS1_CTCAAGAAGGTTCATC-1	2
FO_OS1_CTCAAGACAAGTATCC-1	2
FO_OS1_CTCAAGACAATACAGA-1	3
FO_OS1_CTCAAGACAGGTATGG-1	2
FO_OS1_CTCAAGAGTTCAAGGG-1	2
FO_OS1_CTCAAGATCAGCCTTC-1	1
FO_OS1_CTCAATTAGATCGCCC-1	0
FO_OS1_CTCAATTCAACCGCCA-1	5
FO_OS1_CTCAATTCACATTCTT-1	2
FO_OS1_CTCAATTTCCGTGACG-1	2
FO_OS1_CTCAATTTCGATACGT-1	2
FO_OS1_CTCACTGCAAGAGCTG-1	2
FO_OS1_CTCACTGCATCGATAC-1	0
FO_OS1_CTCACTGTCAGCGGAA-1	2
FO_OS1_CTCAGAAAGCCTCTCT-1	2
FO_OS1_CTCAGAACAAAGGGTC-1	2
FO_OS1_CTCAGAACACGTTCGG-1	2
FO_OS1_CTCAGGGAGACTAGAT-1	2
FO_OS1_CTCAGGGAGCGAGGAG-1	2
FO_OS1_CTCAGGGGTACTCCGG-1	2
FO_OS1_CTCATCGCACCAAATC-1	2
FO_OS1_CTCATCGCATACACCA-1	2
FO_OS1_CTCATCGTCAAGCCGC-1	2
FO_OS1_CTCATCGTCGTGTTCC-1	2
FO_OS1_CTCATGCGTGAGTAGC-1	2
FO_OS1_CTCATTAAGGTTCCGC-1	2
FO_OS1_CTCATTAAGTCACGAG-1	2
FO_OS1_CTCATTAAGTGGACGT-1	1
FO_OS1_CTCATTAGTATACCCA-1	2
FO_OS1_CTCATTAGTGGATGAC-1	2
FO_OS1_CTCATTATCTGCGGCA-1	2
FO_OS1_CTCCAACCACACGTGC-1	5
FO_OS1_CTCCACAAGTGGTTCT-1	2
FO_OS1_CTCCACACACACACTA-1	2
FO_OS1_CTCCACAGTGTAAACA-1	2
FO_OS1_CTCCACATCCATGCAA-1	2
FO_OS1_CTCCATGCACTGCGAC-1	2
FO_OS1_CTCCCAAAGGGTACGT-1	2
FO_OS1_CTCCCAAAGTCGTTAC-1	2
FO_OS1_CTCCCAATCGTTGTGA-1	2
FO_OS1_CTCCCTCCAGCAGAAC-1	2
FO_OS1_CTCCCTCGTGACCGTC-1	5
FO_OS1_CTCCCTCTCTCTCGCA-1	0
FO_OS1_CTCCGATCAGCTATTG-1	2
FO_OS1_CTCCGATCATAGGAGC-1	2
FO_OS1_CTCCGATGTTCGCGTG-1	2
FO_OS1_CTCCTCCAGCCATTGT-1	0
FO_OS1_CTCCTTTGTCAGGAGT-1	0
FO_OS1_CTCCTTTGTGTGATGG-1	3
FO_OS1_CTCGAGGAGGTACCTT-1	2
FO_OS1_CTCGAGGCAGGCATTT-1	2
FO_OS1_CTCGAGGGTGCGTTTA-1	0
FO_OS1_CTCGAGGTCCGGTAAT-1	2
FO_OS1_CTCGAGGTCTTTCTAG-1	2
FO_OS1_CTCTCAGCATTCCTCG-1	2
FO_OS1_CTCTCGAGTTGCTAGT-1	2
FO_OS1_CTCTCGAGTTGGCCGT-1	5
FO_OS1_CTCTCGATCGTTAGAC-1	1
FO_OS1_CTCTGGTGTAATCAAG-1	2
FO_OS1_CTCTGGTGTCTTACTT-1	2
FO_OS1_CTCTGGTGTGCACATT-1	2
FO_OS1_CTGAATGGTCGCATTA-1	2
FO_OS1_CTGAATGGTTCGGCGT-1	2
FO_OS1_CTGAGCGGTCGGCCTA-1	2
FO_OS1_CTGAGGCAGGCAGGTT-1	0
FO_OS1_CTGAGGCCACCAGACC-1	3
FO_OS1_CTGAGGCGTCGGATTT-1	1
FO_OS1_CTGAGGCTCCAAGCAT-1	2
FO_OS1_CTGATCCGTCGATTCA-1	2
FO_OS1_CTGATCCGTGCATGAG-1	2
FO_OS1_CTGATCCGTGTACGCC-1	2
FO_OS1_CTGATCCGTTCATCGA-1	1
FO_OS1_CTGATCCTCCTACTGC-1	2
FO_OS1_CTGCAGGAGTATAACG-1	2
FO_OS1_CTGCAGGCATGGCCCA-1	2
FO_OS1_CTGCAGGTCGTCTCAC-1	0
FO_OS1_CTGCATCAGGAACTAT-1	2
FO_OS1_CTGCATCAGTGCCTCG-1	2
FO_OS1_CTGCATCCACCAGACC-1	2
FO_OS1_CTGCATCCATGGAAGC-1	2
FO_OS1_CTGCCATCAGTATACC-1	2
FO_OS1_CTGCCATTCCATCTGC-1	2
FO_OS1_CTGCCTAAGAAGAACG-1	2
FO_OS1_CTGCCTAAGGAGTACC-1	2
FO_OS1_CTGCCTAAGGCTCTCG-1	2
FO_OS1_CTGCCTACACGTTGGC-1	0
FO_OS1_CTGCCTAGTTCTCAGA-1	2
FO_OS1_CTGCCTATCAAGCTTG-1	2
FO_OS1_CTGCCTATCCGTGCGA-1	5
FO_OS1_CTGCGAGTCGCTAGCG-1	2
FO_OS1_CTGCTCAAGACGCAGT-1	0
FO_OS1_CTGCTCAGTAACGCGA-1	4
FO_OS1_CTGCTCAGTTCAGCGC-1	2
FO_OS1_CTGGACGGTCTTCCGT-1	2
FO_OS1_CTGGCAGCACATAGCT-1	3
FO_OS1_CTGGCAGCATACTGTG-1	2
FO_OS1_CTGGCAGGTAGGTCAG-1	2
FO_OS1_CTGGCAGTCAGCAATC-1	2
FO_OS1_CTGGCAGTCGGCATCG-1	2
FO_OS1_CTGGTCTGTAAGATCA-1	2
FO_OS1_CTGTAGACATGGAATA-1	2
FO_OS1_CTGTAGAGTAACACCT-1	6
FO_OS1_CTGTAGATCCGTGCGA-1	2
FO_OS1_CTGTAGATCGGTAGAG-1	2
FO_OS1_CTGTATTAGATAACGT-1	2
FO_OS1_CTGTATTAGCATTTGC-1	4
FO_OS1_CTGTATTCACAGAAGC-1	2
FO_OS1_CTGTATTGTGGCACTC-1	2
FO_OS1_CTGTCGTAGACTAAGT-1	2
FO_OS1_CTGTGAACACTTCAGA-1	1
FO_OS1_CTGTGAACAGTAACCT-1	2
FO_OS1_CTGTGAACATACTGAC-1	2
FO_OS1_CTGTGAATCCCTGGTT-1	2
FO_OS1_CTGTGGGTCAAGGCTT-1	2
FO_OS1_CTTACCGTCATTTCGT-1	0
FO_OS1_CTTAGGACACCTCTGT-1	1
FO_OS1_CTTAGGAGTAGCGATG-1	0
FO_OS1_CTTCAATCATCCTGTC-1	5
FO_OS1_CTTCCGAGTGCGTGCT-1	2
FO_OS1_CTTCCTTTCGAGTTGT-1	2
FO_OS1_CTTCGGTGTAGATCGG-1	2
FO_OS1_CTTCTAACAAATACGA-1	2
FO_OS1_CTTCTAACAGTCAACT-1	6
FO_OS1_CTTCTAATCCTAGCCT-1	5
FO_OS1_CTTCTCTCAGTTAAAG-1	2
FO_OS1_CTTCTCTGTATCGCGC-1	2
FO_OS1_CTTCTCTTCATCTACT-1	2
FO_OS1_CTTGAGACAGTTACCA-1	5
FO_OS1_CTTGAGATCGCATTGA-1	2
FO_OS1_CTTGATTAGCATGAAT-1	2
FO_OS1_CTTTCAAGTTTACCTT-1	0
FO_OS1_CTTTCAATCAAGTAAG-1	3
FO_OS1_CTTTCAATCGAACCTA-1	2
FO_OS1_CTTTCAATCGCCTTTG-1	4
FO_OS1_CTTTCGGAGCCTATCA-1	3
FO_OS1_CTTTCGGCAGGATGAC-1	2
FO_OS1_CTTTCGGTCGTAGGGA-1	3
FO_OS1_GAAACCTGTACCTAAC-1	2
FO_OS1_GAAACCTGTTCGAACT-1	2
FO_OS1_GAAACCTTCTAAGGAA-1	2
FO_OS1_GAAACCTTCTGTCCGT-1	2
FO_OS1_GAAATGAAGGCTATCT-1	2
FO_OS1_GAAATGAGTCCTATAG-1	2
FO_OS1_GAACACTAGAAGTCTA-1	2
FO_OS1_GAACACTAGCGTGAAC-1	3
FO_OS1_GAACACTAGTACTGGG-1	5
FO_OS1_GAACACTCAGTATGAA-1	2
FO_OS1_GAACACTGTGCGTGCT-1	2
FO_OS1_GAACACTGTTCGGCCA-1	2
FO_OS1_GAACACTGTTCTCCAC-1	1
FO_OS1_GAACGTTGTATCCTCC-1	2
FO_OS1_GAACGTTTCTCGTTTA-1	3
FO_OS1_GAACTGTCATGGCTAT-1	2
FO_OS1_GAACTGTGTATTAAGG-1	2
FO_OS1_GAAGAATAGATCGCCC-1	2
FO_OS1_GAAGCCCAGAGCATAT-1	2
FO_OS1_GAAGCCCAGGCTGGAT-1	2
FO_OS1_GAAGCCCGTACGAGTG-1	2
FO_OS1_GAAGCCCTCACGTCCT-1	2
FO_OS1_GAAGCCCTCAGTCTTT-1	5
FO_OS1_GAAGCCCTCTTGAACG-1	2
FO_OS1_GAAGCGAGTAGCTGCC-1	2
FO_OS1_GAAGCGAGTGACGCCT-1	2
FO_OS1_GAAGCGATCAATCCAG-1	2
FO_OS1_GAAGGACAGGTGCTAG-1	2
FO_OS1_GAAGGACCACTTCAAG-1	2
FO_OS1_GAAGGGTGTTCGGTTA-1	2
FO_OS1_GAAGTAAAGCAACAGC-1	2
FO_OS1_GAAGTAAGTATGAGAT-1	2
FO_OS1_GAAGTAAGTCCTTAAG-1	2
FO_OS1_GAATCACGTAATGCTC-1	2
FO_OS1_GAATCACTCCGGTAAT-1	2
FO_OS1_GACACGCAGCTCTGTA-1	2
FO_OS1_GACACGCGTATGCTAC-1	0
FO_OS1_GACACGCGTATGGTTC-1	3
FO_OS1_GACACGCTCTTGATTC-1	2
FO_OS1_GACAGCCCAATCGAAA-1	3
FO_OS1_GACAGCCCATACTGTG-1	2
FO_OS1_GACAGCCTCGATGCAT-1	0
FO_OS1_GACATCAAGATAGGGA-1	3
FO_OS1_GACATCACACCAGTAT-1	2
FO_OS1_GACATCAGTTACGCCG-1	0
FO_OS1_GACATCAGTTCAGTAC-1	2
FO_OS1_GACATCATCATGCCGG-1	0
FO_OS1_GACATCATCCGTTTCG-1	3
FO_OS1_GACCAATAGGCGAAGG-1	2
FO_OS1_GACCAATCACGGCTAC-1	2
FO_OS1_GACCAATGTGGAAATT-1	3
FO_OS1_GACCAATGTGGCGTAA-1	2
FO_OS1_GACCAATTCAGTGATC-1	3
FO_OS1_GACCCAGAGAATTGTG-1	2
FO_OS1_GACCCAGAGCGAGAAA-1	2
FO_OS1_GACCCAGTCCGAGAAG-1	0
FO_OS1_GACCCTTAGCATACTC-1	3
FO_OS1_GACCCTTCACGTCATA-1	2
FO_OS1_GACCCTTTCTCTCTAA-1	5
FO_OS1_GACCGTGCAGATCACT-1	2
FO_OS1_GACCGTGTCGTTCTGC-1	0
FO_OS1_GACCTTCAGGAGGGTG-1	0
FO_OS1_GACCTTCCACGGCACT-1	2
FO_OS1_GACCTTCCACGTACTA-1	2
FO_OS1_GACGCTGCAAGTGTCT-1	2
FO_OS1_GACGTTATCGAACCAT-1	2
FO_OS1_GACGTTATCGTAGCTA-1	2
FO_OS1_GACTATGTCATCTGTT-1	2
FO_OS1_GACTCAAAGCACCGAA-1	2
FO_OS1_GACTCAAAGCGCTTCG-1	1
FO_OS1_GACTCAAGTGATCGTT-1	2
FO_OS1_GACTCAATCAGTCACA-1	0
FO_OS1_GACTCAATCCTGATAG-1	0
FO_OS1_GACTCTCAGGTAAGTT-1	2
FO_OS1_GACTGATAGTCACTCA-1	0
FO_OS1_GACTGATAGTGGAAAG-1	0
FO_OS1_GAGAAATCACCATAAC-1	5
FO_OS1_GAGAAATTCGTCAAAC-1	2
FO_OS1_GAGACCCCAGCCTACG-1	2
FO_OS1_GAGACCCGTCAGTTTG-1	3
FO_OS1_GAGACCCGTCGCACAC-1	3
FO_OS1_GAGACTTTCAGCGTCG-1	3
FO_OS1_GAGACTTTCCATGATG-1	2
FO_OS1_GAGACTTTCCTTTAGT-1	4
FO_OS1_GAGACTTTCTTTCCAA-1	0
FO_OS1_GAGAGGTCACATAACC-1	0
FO_OS1_GAGAGGTGTCCAGAAG-1	2
FO_OS1_GAGAGGTTCTGCATGA-1	2
FO_OS1_GAGATGGAGCGATGAC-1	2
FO_OS1_GAGATGGGTGATTGGG-1	2
FO_OS1_GAGATGGGTTATGGTC-1	3
FO_OS1_GAGATGGTCACGGTCG-1	2
FO_OS1_GAGCCTGGTATTCCTT-1	2
FO_OS1_GAGCCTGGTGTCCGTG-1	2
FO_OS1_GAGCCTGTCCGTGTAA-1	2
FO_OS1_GAGCCTGTCTACTGCC-1	2
FO_OS1_GAGCTGCGTGCATCTA-1	2
FO_OS1_GAGGCAAAGACGACGT-1	2
FO_OS1_GAGGCAACATAGAAAC-1	0
FO_OS1_GAGGCAACATCACGGC-1	2
FO_OS1_GAGGCAAGTACTAACC-1	4
FO_OS1_GAGGCCTAGACATAGT-1	2
FO_OS1_GAGGCCTTCGAGCCTG-1	2
FO_OS1_GAGGGATAGGAGCTGT-1	2
FO_OS1_GAGTCATAGAAATTGC-1	0
FO_OS1_GAGTCATAGCTAGTTC-1	2
FO_OS1_GAGTCATCAAGACCTT-1	2
FO_OS1_GAGTCATCACTAACCA-1	2
FO_OS1_GAGTCATCACTATGTG-1	2
FO_OS1_GAGTCATCATCATTTC-1	2
FO_OS1_GAGTCTACAACTCATG-1	2
FO_OS1_GAGTCTAGTACAGGTG-1	2
FO_OS1_GAGTCTAGTTCGTTCC-1	4
FO_OS1_GAGTCTATCCTACCAC-1	2
FO_OS1_GAGTCTATCTTTGCGC-1	5
FO_OS1_GAGTGAGGTCCCAAAT-1	2
FO_OS1_GAGTGAGGTTTGGGTT-1	2
FO_OS1_GAGTGAGTCATGTCTT-1	5
FO_OS1_GAGTGTTGTCAACACT-1	2
FO_OS1_GAGTGTTGTTCCGCAG-1	2
FO_OS1_GAGTTACTCCACCTCA-1	2
FO_OS1_GAGTTGTAGAGGATGA-1	2
FO_OS1_GAGTTGTAGGTCCCGT-1	2
FO_OS1_GAGTTGTGTACTCGTA-1	2
FO_OS1_GAGTTGTGTGCGGTAA-1	1
FO_OS1_GAGTTTGCATCGAGCC-1	2
FO_OS1_GAGTTTGTCACCTCTG-1	2
FO_OS1_GAGTTTGTCATTCTTG-1	2
FO_OS1_GATAGAAGTCCAGCAC-1	2
FO_OS1_GATAGAAGTGTTTGCA-1	2
FO_OS1_GATAGAATCACTACGA-1	5
FO_OS1_GATAGCTAGCTCCACG-1	2
FO_OS1_GATAGCTCAAGTGGAC-1	2
FO_OS1_GATAGCTCACTCCGAG-1	0
FO_OS1_GATCACACACACGTGC-1	2
FO_OS1_GATCACACATGACGTT-1	2
FO_OS1_GATCACAGTAACGATA-1	0
FO_OS1_GATCACATCTCATTTG-1	2
FO_OS1_GATCAGTCACGCACCA-1	0
FO_OS1_GATCAGTGTGGTCTTA-1	3
FO_OS1_GATCATGAGTAAACAC-1	2
FO_OS1_GATCATGAGTGGGAAA-1	2
FO_OS1_GATCATGCATGTTCAG-1	2
FO_OS1_GATCATGCATTGCCTC-1	0
FO_OS1_GATCATGGTAGGTCAG-1	5
FO_OS1_GATCATGGTCCGGTCA-1	2
FO_OS1_GATCATGTCCGTTGGG-1	5
FO_OS1_GATCATGTCGTGGAAG-1	1
FO_OS1_GATCCCTAGAGCTGCA-1	1
FO_OS1_GATCCCTCAAACACCT-1	2
FO_OS1_GATCCCTCAAGTAGTA-1	2
FO_OS1_GATCCCTCAATCACGT-1	2
FO_OS1_GATCCCTCACCGCTAG-1	3
FO_OS1_GATCGTAAGACCATTC-1	2
FO_OS1_GATCGTAGTCCTGTTC-1	2
FO_OS1_GATCGTATCACCATAG-1	2
FO_OS1_GATCGTATCTTAGCCC-1	0
FO_OS1_GATGACTAGACTCCGC-1	3
FO_OS1_GATGACTCACCCTGAG-1	0
FO_OS1_GATGACTGTGAGTGAC-1	2
FO_OS1_GATGAGGCACAGCTGC-1	2
FO_OS1_GATGAGGGTAGCGAGT-1	2
FO_OS1_GATGAGGGTTGCATGT-1	2
FO_OS1_GATGAGGGTTGCTAGT-1	0
FO_OS1_GATGAGGTCGGTTGTA-1	2
FO_OS1_GATGATCAGCACGATG-1	2
FO_OS1_GATGATCCACAAGCTT-1	4
FO_OS1_GATGATCCATGACGAG-1	2
FO_OS1_GATGATCGTTGCTAGT-1	2
FO_OS1_GATGCTAGTGTTACAC-1	2
FO_OS1_GATGGAGAGATTGCGG-1	4
FO_OS1_GATGGAGCACACAGCC-1	2
FO_OS1_GATGGAGGTCCGTTTC-1	3
FO_OS1_GATGGAGGTGTGATGG-1	2
FO_OS1_GATGGAGTCGCAACAT-1	2
FO_OS1_GATGTTGGTTATCTGG-1	2
FO_OS1_GATTCGAAGAGGATGA-1	2
FO_OS1_GATTCGACAAAGCTAA-1	2
FO_OS1_GATTCGACAACACAAA-1	2
FO_OS1_GATTCGACAACCGACC-1	2
FO_OS1_GATTCGAGTAGCTTTG-1	1
FO_OS1_GATTCGAGTATTGCCA-1	2
FO_OS1_GATTCTTGTTCGGTAT-1	2
FO_OS1_GATTGGTCACGCGTGT-1	1
FO_OS1_GATTGGTCACGCTATA-1	2
FO_OS1_GATTTCTAGAACAAGG-1	2
FO_OS1_GATTTCTAGTAGGTTA-1	2
FO_OS1_GATTTCTAGTGATCGG-1	2
FO_OS1_GATTTCTCATACCAGT-1	4
FO_OS1_GATTTCTGTGACGCCT-1	0
FO_OS1_GATTTCTTCAGCGTCG-1	2
FO_OS1_GATTTCTTCATTGAGC-1	2
FO_OS1_GCAACATTCCGTCAAA-1	2
FO_OS1_GCAACCGAGCCGATTT-1	2
FO_OS1_GCAACCGCATCGCTCT-1	2
FO_OS1_GCAACCGGTACTGGGA-1	2
FO_OS1_GCAACCGTCCTGGTCT-1	2
FO_OS1_GCAACCGTCGCAGTCG-1	2
FO_OS1_GCACATAAGAACGCGT-1	2
FO_OS1_GCACATAGTATGTCTG-1	2
FO_OS1_GCACATATCCTTCTGG-1	0
FO_OS1_GCACGGTGTGCCTACG-1	3
FO_OS1_GCACGTGGTACCCAGC-1	2
FO_OS1_GCACGTGGTGGAAATT-1	0
FO_OS1_GCACGTGTCCGTTTCG-1	2
FO_OS1_GCAGCCACATCATGAC-1	2
FO_OS1_GCAGCCATCAGCTGAT-1	3
FO_OS1_GCAGCTGAGACTACCT-1	2
FO_OS1_GCAGCTGGTGATACCT-1	2
FO_OS1_GCAGCTGGTTGCCTAA-1	0
FO_OS1_GCAGGCTCACAGAGCA-1	2
FO_OS1_GCAGTTACAATACCCA-1	5
FO_OS1_GCAGTTAGTAGAGATT-1	2
FO_OS1_GCAGTTATCTCTGCCA-1	2
FO_OS1_GCATCGGGTATGTCTG-1	2
FO_OS1_GCATGATCACGGTGCT-1	2
FO_OS1_GCATGATGTAATGCGG-1	2
FO_OS1_GCATGATGTAGCGTAG-1	2
FO_OS1_GCATGATGTCCGGTGT-1	2
FO_OS1_GCATGATGTGCCTAAT-1	2
FO_OS1_GCATGATGTTCCACGG-1	2
FO_OS1_GCATGATTCAATGTCG-1	2
FO_OS1_GCATGATTCATGCTAG-1	5
FO_OS1_GCATTAGGTAAGAACT-1	2
FO_OS1_GCATTAGGTACGTGTT-1	1
FO_OS1_GCCAACGCAAGATCCT-1	2
FO_OS1_GCCAACGCAGACAAAT-1	6
FO_OS1_GCCAACGTCGCACTCT-1	0
FO_OS1_GCCAGCACACGAGAAC-1	2
FO_OS1_GCCAGCATCACGGAGA-1	2
FO_OS1_GCCAGGTGTAGCTGCC-1	2
FO_OS1_GCCAGTGAGTGAGTTA-1	2
FO_OS1_GCCAGTGGTAGCGTAG-1	3
FO_OS1_GCCAGTGGTGTATTCG-1	4
FO_OS1_GCCAGTGGTGTTACAC-1	2
FO_OS1_GCCAGTGGTTTCCAAG-1	2
FO_OS1_GCCATGGAGTCTGGTT-1	4
FO_OS1_GCCATGGGTATTTCTC-1	2
FO_OS1_GCCATGGTCAGCCCAG-1	2
FO_OS1_GCCATTCAGAGAGTGA-1	2
FO_OS1_GCCATTCGTACGATCT-1	2
FO_OS1_GCCATTCGTACTCCGG-1	2
FO_OS1_GCCATTCGTACTGACT-1	2
FO_OS1_GCCATTCTCAGCTTCC-1	2
FO_OS1_GCCATTCTCTATCGGA-1	2
FO_OS1_GCCCAGACATCCTATT-1	2
FO_OS1_GCCCAGAGTGCATGAG-1	2
FO_OS1_GCCCGAAAGTGCAGGT-1	2
FO_OS1_GCCCGAACAAGAGAGA-1	2
FO_OS1_GCCCGAAGTTTCGTGA-1	2
FO_OS1_GCCGATGCAAGAGCTG-1	2
FO_OS1_GCCGATGGTCGAAACG-1	0
FO_OS1_GCCGTGACAAGATCCT-1	2
FO_OS1_GCCGTGAGTGATCATC-1	4
FO_OS1_GCCTGTTCACGCGCTA-1	2
FO_OS1_GCCTGTTCATCCGCGA-1	2
FO_OS1_GCCTGTTTCAAGTAAG-1	2
FO_OS1_GCGAGAACACATGAAA-1	2
FO_OS1_GCGAGAATCTGCGAGC-1	0
FO_OS1_GCGATCGAGTGGTGGT-1	2
FO_OS1_GCGATCGGTACTGGGA-1	3
FO_OS1_GCGATCGGTTACCTGA-1	2
FO_OS1_GCGATCGTCCGTTTCG-1	2
FO_OS1_GCGGAAACATTGTACG-1	4
FO_OS1_GCGGAAAGTCCCACGA-1	2
FO_OS1_GCGGATCAGCACGGAT-1	1
FO_OS1_GCGGATCAGTATCCTG-1	2
FO_OS1_GCGGATCCATGACTAC-1	2
FO_OS1_GCGGATCGTGCCGTAC-1	2
FO_OS1_GCGGATCGTTACCTTT-1	5
FO_OS1_GCGGATCTCGACACCG-1	2
FO_OS1_GCGTGCACAGCTCTGG-1	2
FO_OS1_GCGTGCAGTAACAAGT-1	5
FO_OS1_GCGTGCAGTGTCATTG-1	2
FO_OS1_GCGTGCATCAGACCCG-1	5
FO_OS1_GCGTTTCCAAGATGGC-1	1
FO_OS1_GCGTTTCCAATTGGTC-1	2
FO_OS1_GCGTTTCCACCTGATA-1	1
FO_OS1_GCGTTTCCAGTTGGTT-1	1
FO_OS1_GCGTTTCGTAACGTTC-1	2
FO_OS1_GCGTTTCGTCATACCA-1	3
FO_OS1_GCGTTTCGTGGGTTGA-1	2
FO_OS1_GCGTTTCTCAGCACCG-1	2
FO_OS1_GCGTTTCTCCCACAGG-1	2
FO_OS1_GCGTTTCTCTGACGCG-1	2
FO_OS1_GCTACAACAGTTAAAG-1	2
FO_OS1_GCTACAACATGACTTG-1	2
FO_OS1_GCTACAAGTACGTGAG-1	3
FO_OS1_GCTACAATCAGCTTGA-1	2
FO_OS1_GCTACCTGTTACGCCG-1	2
FO_OS1_GCTACCTGTTCCGCGA-1	2
FO_OS1_GCTACCTTCCGGCTTT-1	2
FO_OS1_GCTCAAAGTTCGTGCG-1	2
FO_OS1_GCTCAAATCGAGCACC-1	0
FO_OS1_GCTGAATGTGCATCTA-1	2
[truncated: 15,074 more rows]

## Sheet: (c) Subcluster markers
Subcluster	Gene	% Expression within cluster	% Expression other clusters	Log2 Fold Change	p-value	Adjusted p-value
0	IL1B	0.796	0.564	1.24496	0	0
0	CCL4	0.874	0.664	1.15244	0	0
0	CCL3	0.948	0.745	1.1409	0	0
0	CCL3L1	0.857	0.573	1.11703	0	0
0	NR4A3	0.887	0.488	1.10421	0	0
0	PHLDA1	0.741	0.332	1.09934	0	0
0	LMNA	0.911	0.671	1.09212	0	0
0	DUSP2	0.797	0.466	1.06615	0	0
0	CD83	0.973	0.658	1.06108	0	0
0	KDM6B	0.9	0.522	1.03367	0	0
0	TNFAIP3	0.803	0.515	1.03036	0	0
0	CXCL2	0.812	0.569	0.981243	0	0
0	FOSB	0.982	0.776	0.964784	0	0
0	MMP19	0.601	0.299	0.955511	0	0
0	NFKBIA	0.966	0.757	0.945455	0	0
0	IER3	0.945	0.823	0.932763	0	0
0	GPR183	0.93	0.693	0.912912	0	0
0	JUNB	0.99	0.848	0.908219	0	0
0	PLAUR	0.936	0.707	0.869466	0	0
0	ICAM1	0.834	0.524	0.866611	0	0
0	NR4A1	0.924	0.589	0.862569	0	0
0	ABL2	0.788	0.464	0.848485	0	0
0	INSIG1	0.663	0.357	0.835447	0	0
0	ATF3	0.887	0.571	0.823828	0	0
0	NFKB1	0.692	0.392	0.821632	0	0
0	NR4A2	0.975	0.732	0.818043	0	0
0	ZFP36	0.982	0.797	0.797637	0	0
0	MAFF	0.658	0.361	0.795214	0	0
0	ZNF331	0.833	0.532	0.77896	0	0
0	PPP1R15A	0.924	0.64	0.777417	0	0
0	KLF6	0.96	0.804	0.775125	0	0
0	CHMP1B	0.862	0.608	0.767817	0	0
0	CYB5D1	0.545	0.234	0.761405	0	0
0	ARL4C	0.938	0.724	0.760577	0	0
0	SOD2	0.944	0.758	0.743961	0	0
0	CEBPB	0.959	0.794	0.738401	0	0
0	REL	0.898	0.631	0.734414	0	0
0	CREM	0.905	0.657	0.731208	0	0
0	CFLAR	0.895	0.628	0.729243	0	0
0	TIPARP	0.626	0.315	0.713733	0	0
0	BHLHE40	0.711	0.394	0.685357	0	0
0	PLA2G7	0.66	0.333	0.678591	0	0
0	NAMPT	0.979	0.775	0.677261	0	0
0	HLA-DRB1	0.995	0.955	0.674411	0	0
0	LITAF	0.953	0.758	0.659513	0	0
0	JUND	0.988	0.856	0.63977	0	0
0	PNRC1	0.969	0.795	0.632911	0	0
0	LGMN	0.979	0.855	0.613658	0	0
0	SOCS3	0.826	0.514	0.592588	0	0
0	MCL1	0.98	0.791	0.580118	0	0
0	STX11	0.643	0.329	0.574733	0	0
0	NEAT1	0.999	0.969	0.567263	0	0
0	CCL4L2	0.828	0.575	1.01495	2.28258328378656e-321	6.52202521676334e-317
0	C5AR1	0.926	0.698	0.527253	1.55574354956367e-318	4.44522604416827e-314
0	ITGAX	0.661	0.359	0.604444	1.34121193002645e-314	3.83224484766457e-310
0	DUSP1	0.989	0.886	0.518329	6.41821052956666e-312	1.83388e-307
0	RASGEF1B	0.797	0.515	0.591825	5.14470363303356e-311	1.47e-306
0	RGCC	0.623	0.342	1.00932	0	6.09752e-305
0	SRGN	0.998	0.968	0.400207	1.96184e-306	5.60556e-302
0	SGK1	0.919	0.704	0.67542	2.28867e-306	6.53941e-302
0	FOSL2	0.782	0.488	0.583079	2.34519e-306	6.70093e-302
0	GNA13	0.82	0.543	0.527202	2.18432e-303	6.24126e-299
0	SELENOP	0.984	0.892	0.486468	2.37648e-303	6.79031e-299
0	BTG1	0.966	0.788	0.533965	2.49168e-303	7.11947e-299
0	CXCL3	0.782	0.518	0.953842	4.43597e-300	1.26749e-295
0	CXCL8	0.795	0.569	1.0623	8.7038e-292	2.48694e-287
0	NFKBID	0.77	0.486	0.52593	1.66314e-289	4.75209e-285
0	SLC16A10	0.708	0.439	0.822767	7.59872e-289	2.17118e-284
0	NFE2L2	0.896	0.672	0.518763	5.27976e-287	1.50859e-282
0	NFKBIZ	0.791	0.522	0.654803	7.45167e-281	2.12917e-276
0	BTG2	0.862	0.617	0.587465	1.43576e-276	4.10239e-272
0	ARID5B	0.551	0.279	0.657809	8.688e-274	2.48242e-269
0	MAP2K3	0.664	0.384	0.579849	1.50623e-273	4.30374e-269
0	CSRNP1	0.695	0.408	0.512769	2.10515e-272	6.01505e-268
0	SDS	0.538	0.269	0.896871	3.94659e-270	1.12766e-265
0	BIRC3	0.575	0.301	0.794996	1.08467e-269	3.09922e-265
0	SLC25A44	0.388	0.155	0.630627	7.58197e-266	2.1664e-261
0	KLF4	0.726	0.457	0.653023	1.09184e-263	3.11971e-259
0	DNAJB6	0.857	0.637	0.5589	1.24964e-261	3.5706e-257
0	IL1A	0.382	0.147	0.904913	1.70919e-260	4.88368e-256
0	PHACTR1	0.672	0.394	0.557725	2.03585e-260	5.81705e-256
0	CXCR4	0.774	0.519	0.682637	4.46066e-260	1.27455e-255
0	CCRL2	0.516	0.247	0.55928	4.49043e-260	1.28305e-255
0	PLD3	0.97	0.857	0.37498	3.13056e-256	8.94496e-252
0	PIM3	0.665	0.407	0.650778	9.35879e-255	2.67409e-250
0	PXDC1	0.552	0.283	0.555434	1.34701e-252	3.84882e-248
0	SERTAD1	0.643	0.371	0.51138	1.69264e-252	4.83639e-248
0	EGR1	0.771	0.512	0.711964	9.27375e-248	2.64979e-243
0	RAB7B	0.488	0.231	0.574305	6.1e-246	1.74295e-241
0	PLAU	0.75	0.512	0.742898	3.35284e-239	9.58008e-235
0	CDKN1A	0.714	0.453	0.556486	2.94537e-237	8.4158e-233
0	GADD45B	0.939	0.76	0.484395	2.2969e-235	6.56294e-231
0	MALT1	0.548	0.291	0.523363	1.15128e-234	3.28956e-230
0	MIDN	0.733	0.48	0.545345	2.72563e-233	7.78794e-229
0	GEM	0.345	0.131	0.820066	3.17311e-230	9.06654e-226
0	ID2	0.864	0.676	0.621843	5.53679e-230	1.58203e-225
0	IER2	0.919	0.721	0.48314	1.04571e-224	2.98792e-220
0	ATP1B3	0.888	0.722	0.562597	1.29198e-221	3.69158e-217
0	PPP1R15B	0.649	0.392	0.462316	1.48805e-221	4.25182e-217
0	DDX5	0.985	0.91	0.354387	7.18738e-221	2.05365e-216
0	GPNMB	0.87	0.676	0.591857	4.81522e-219	1.37585e-214
0	CXCL16	0.866	0.649	0.395889	1.8387e-216	5.25371e-212
0	PLIN2	0.712	0.506	0.863002	8.77451e-214	2.50714e-209
0	ELL2	0.642	0.388	0.486921	3.63954e-212	1.03993e-207
0	SDCBP	0.972	0.862	0.366668	2.04708e-211	5.84912e-207
0	HIF1A	0.917	0.741	0.435806	3.37777e-210	9.65129e-206
0	HBEGF	0.737	0.494	0.585218	5.69602e-209	1.62752e-204
0	FTH1	1	0.999	0.297311	2.33733e-207	6.67846e-203
0	EGR2	0.605	0.353	0.604386	9.43876e-207	2.69694e-202
0	TNFAIP2	0.756	0.514	0.456187	5.01311e-206	1.4324e-201
0	ZNF267	0.592	0.345	0.458376	1.41913e-205	4.05487e-201
0	VEGFA	0.659	0.415	0.621698	3.17602e-205	9.07484e-201
0	LPCAT1	0.57	0.321	0.428235	5.23335e-205	1.49532e-200
0	HLA-DPA1	0.995	0.967	0.266573	1.0929e-203	3.12273e-199
0	MAT2A	0.764	0.528	0.443648	1.08758e-199	3.10755e-195
0	PFKFB3	0.609	0.37	0.522706	2.02531e-198	5.78691e-194
0	WTAP	0.662	0.432	0.516284	1.45821e-195	4.16654e-191
0	SEMA4A	0.504	0.274	0.500739	1.17225e-194	3.34948e-190
0	CTSL	0.949	0.809	0.33538	9.45023e-194	2.70021e-189
0	KIF1B	0.588	0.352	0.448411	1.96443e-192	5.61298e-188
0	EGR3	0.458	0.232	0.554553	2.22313e-191	6.35214e-187
0	CD9	0.85	0.655	0.482174	9.04584e-190	2.58467e-185
0	ATP1B1	0.643	0.404	0.431094	2.45812e-188	7.02359e-184
0	SERPINB9	0.692	0.462	0.513673	3.2752e-188	9.35824e-184
0	CTSD	0.993	0.949	0.349878	6.6958e-183	1.91319e-178
0	ASAH1	0.936	0.799	0.367378	8.61746e-183	2.46227e-178
0	AKR1B1	0.766	0.542	0.368718	9.19997e-183	2.62871e-178
0	ZFAND5	0.814	0.599	0.382474	1.87416e-182	5.35504e-178
0	KLF10	0.662	0.428	0.43977	3.95392e-182	1.12975e-177
0	MS4A7	0.987	0.939	0.404474	8.69949e-181	2.48571e-176
0	PABPC4	0.743	0.516	0.364004	1.43247e-180	4.09298e-176
0	TTYH3	0.829	0.62	0.363988	5.08564e-179	1.45312e-174
0	PTGS2	0.538	0.312	0.69177	5.79467e-179	1.65571e-174
0	TGIF1	0.571	0.34	0.427115	1.36545e-178	3.9015e-174
0	PDGFB	0.397	0.187	0.463996	4.68075e-177	1.33743e-172
0	ICAM4	0.39	0.186	0.449223	8.92601e-176	2.55043e-171
0	METRNL	0.863	0.665	0.338605	9.11107e-175	2.60331e-170
0	HSPA8	0.961	0.842	0.380524	9.4035e-175	2.68686e-170
0	FILIP1L	0.404	0.203	0.559646	2.20176e-174	6.29109e-170
0	TUBB4B	0.715	0.489	0.412877	1.65502e-173	4.72888e-169
0	RALGDS	0.562	0.334	0.440169	9.9956e-172	2.85604e-167
0	MT-CO3	1	0.999	0.258975	3.23665e-171	9.24807e-167
0	TNF	0.577	0.366	0.821181	3.86793e-170	1.10518e-165
0	NLRP3	0.578	0.358	0.542108	4.30777e-170	1.23086e-165
0	MIR155HG	0.357	0.164	0.565285	1.66544e-168	4.75866e-164
0	FNIP2	0.577	0.354	0.445564	2.18756e-168	6.2505e-164
0	OTUD1	0.679	0.459	0.516325	3.1272e-168	8.93534e-164
0	RANBP2	0.7	0.482	0.453984	6.0521e-168	1.72927e-163
0	RAPGEF1	0.602	0.378	0.324661	6.59349e-168	1.88396e-163
0	PLK3	0.458	0.249	0.345175	3.57111e-166	1.02037e-161
0	MMP9	0.614	0.415	0.806273	8.61822e-166	2.46248e-161
0	ANKH	0.758	0.546	0.412823	2.96027e-164	8.45838e-160
0	IL10	0.559	0.346	0.73495	1.4613e-163	4.17536e-159
0	EMP2	0.371	0.178	0.308202	1.64274e-163	4.69379e-159
0	SELENOK	0.8	0.603	0.438503	3.54881e-163	1.014e-158
0	IQGAP2	0.734	0.518	0.360664	2.68276e-162	7.66544e-158
0	SQSTM1	0.868	0.681	0.310787	2.85485e-162	8.15717e-158
0	MGAT1	0.838	0.644	0.336896	8.77258e-162	2.50659e-157
0	CLN8	0.521	0.306	0.355455	2.4107e-160	6.88809e-156
0	CD44	0.804	0.616	0.478741	4.74072e-160	1.35457e-155
0	GRASP	0.371	0.18	0.447317	1.17139e-159	3.347e-155
0	STX4	0.658	0.444	0.407526	8.98842e-158	2.56826e-153
0	MERTK	0.73	0.518	0.330149	4.25031e-156	1.21444e-151
0	NFKB2	0.435	0.232	0.331437	5.67008e-156	1.62011e-151
0	CTNNB1	0.727	0.516	0.350896	2.85355e-154	8.15345e-150
0	RAB20	0.549	0.335	0.366437	3.72001e-154	1.06292e-149
0	RGS1	0.881	0.724	0.458819	4.51026e-152	1.28872e-147
0	PDE4B	0.548	0.335	0.421547	4.99905e-152	1.42838e-147
0	MYADM	0.447	0.253	0.476001	1.09315e-150	3.12345e-146
0	ATF4	0.706	0.497	0.316419	2.4059e-150	6.87438e-146
0	MYO9B	0.648	0.444	0.259455	1.66367e-149	4.75359e-145
0	BCL2A1	0.59	0.376	0.424739	1.80776e-148	5.16532e-144
0	PDE4DIP	0.474	0.269	0.338208	3.89342e-148	1.11247e-143
0	HERPUD1	0.91	0.763	0.384072	6.02939e-147	1.72278e-142
0	CD28	0.439	0.24	0.37281	2.52656e-145	7.21915e-141
0	PAPSS2	0.458	0.259	0.427168	3.526e-145	1.00748e-140
0	HLA-DQA1	0.839	0.686	0.610839	5.96913e-145	1.70556e-140
0	ABCC5	0.51	0.308	0.299636	2.83757e-144	8.10779e-140
0	TANK	0.615	0.405	0.370277	4.88984e-144	1.39717e-139
0	ETV3	0.392	0.204	0.377477	8.37606e-144	2.39329e-139
0	B4GALT1	0.677	0.469	0.327511	1.28925e-142	3.68378e-138
0	SNX9	0.601	0.392	0.341226	1.84945e-142	5.28444e-138
0	CTSZ	0.989	0.935	0.31214	2.15539e-142	6.1586e-138
0	PER1	0.415	0.227	0.293124	5.30321e-142	1.51529e-137
0	SLC43A2	0.634	0.426	0.318704	3.2185e-141	9.19621e-137
0	CPEB4	0.652	0.444	0.340377	1.03857e-140	2.96752e-136
0	BAIAP2	0.385	0.198	0.325319	5.41871e-140	1.54829e-135
0	PRDM1	0.678	0.481	0.504232	5.4741e-140	1.56411e-135
0	ARL5B	0.515	0.313	0.402969	1.3025e-139	3.72162e-135
0	FABP5	0.784	0.654	0.697486	1.1061e-138	3.16045e-134
0	LGALS3	0.912	0.775	0.389083	4.98861e-138	1.4254e-133
0	MCOLN1	0.615	0.413	0.291406	6.49778e-138	1.85661e-133
0	FARP1	0.426	0.243	0.258228	6.74968e-138	1.92859e-133
0	RASGRP3	0.427	0.235	0.39784	1.79183e-137	5.11981e-133
0	RILPL2	0.694	0.494	0.372327	4.51702e-137	1.29065e-132
0	SRSF5	0.806	0.621	0.283507	1.18062e-136	3.37339e-132
0	THAP2	0.374	0.197	0.450268	9.62493e-136	2.75013e-131
0	TSC22D2	0.456	0.262	0.349819	1.75845e-135	5.02442e-131
0	EZR	0.66	0.463	0.395132	7.80191e-135	2.22924e-130
0	NRP2	0.71	0.509	0.316024	9.04729e-134	2.58508e-129
0	EIF4A3	0.65	0.457	0.43058	1.03084e-133	2.94541e-129
0	TIMP2	0.952	0.847	0.255835	2.47932e-132	7.08417e-128
0	RBM47	0.704	0.51	0.329927	6.51286e-132	1.86092e-127
0	THBD	0.571	0.395	0.651575	1.55833e-131	4.4526e-127
0	AC016831.5	0.422	0.239	0.382543	2.3382e-131	6.68092e-127
0	ACP5	0.692	0.497	0.40034	1.74887e-130	4.99704e-126
0	ANKRD9	0.426	0.243	0.29916	2.43161e-130	6.94783e-126
0	SLC40A1	0.872	0.709	0.251442	2.03301e-129	5.80891e-125
0	PPP1R10	0.563	0.368	0.291454	3.77459e-129	1.07851e-124
0	HLA-DMB	0.889	0.737	0.302665	3.98685e-129	1.13916e-124
0	MITF	0.47	0.28	0.318964	4.06056e-129	1.16022e-124
0	FAM49A	0.536	0.343	0.282971	5.48448e-129	1.56708e-124
0	DYNC1H1	0.747	0.561	0.345056	3.00002e-125	8.57196e-121
0	SH3BP5	0.456	0.275	0.287539	8.49956e-125	2.42858e-120
0	MATK	0.257	0.11	0.324225	1.59313e-124	4.55205e-120
0	LACC1	0.543	0.35	0.324009	2.09193e-124	5.97727e-120
0	IDS	0.552	0.358	0.301242	2.43739e-124	6.96437e-120
0	MAP3K8	0.592	0.398	0.310218	1.81647e-122	5.19019e-118
0	ETS2	0.69	0.503	0.368809	7.76814e-122	2.21959e-117
0	AKAP13	0.785	0.606	0.25625	3.88011e-121	1.10866e-116
0	HIVEP1	0.276	0.126	0.286603	1.16025e-119	3.31519e-115
0	FCHO2	0.608	0.42	0.275842	1.23392e-117	3.52569e-113
0	GADD45G	0.331	0.169	0.41835	1.12202e-116	3.20596e-112
0	RASSF5	0.415	0.24	0.284134	2.80316e-116	8.00947e-112
0	RHOB	0.774	0.597	0.355673	4.86657e-116	1.39052e-111
0	OLR1	0.407	0.234	0.388647	1.70094e-115	4.8601e-111
0	CD163L1	0.372	0.206	0.265359	3.3085e-115	9.45338e-111
0	EIF4E	0.545	0.37	0.449534	1.52423e-112	4.35517e-108
0	TRIB1	0.456	0.279	0.362905	7.53471e-112	2.15289e-107
0	CKS2	0.569	0.387	0.382316	9.05666e-112	2.58776e-107
0	HEXIM1	0.382	0.217	0.336054	6.67556e-110	1.90741e-105
0	PLEK	0.867	0.721	0.31263	1.42723e-109	4.07804e-105
0	TFRC	0.406	0.24	0.453862	1.23875e-108	3.53949e-104
0	SATB1	0.442	0.27	0.335159	6.86505e-107	1.96155e-102
0	ZC3H12A	0.341	0.186	0.31888	8.64893e-107	2.47126e-102
0	MXD1	0.521	0.341	0.357553	1.92126e-106	5.48961e-102
0	OSM	0.463	0.29	0.46045	9.722e-106	2.77787e-101
0	MAPK6	0.361	0.206	0.25971	1.6326e-103	4.66484e-99
0	TSC22D1	0.402	0.248	0.480243	2.45036e-102	7.0014e-98
0	PHLDA2	0.362	0.206	0.372228	1.67389e-101	4.7828e-97
0	NFATC1	0.3	0.156	0.298377	1.80888e-101	5.16851e-97
0	AC007952.4	0.398	0.235	0.308476	6.44268e-101	1.84087e-96
0	LCP2	0.768	0.613	0.334562	9.03818e-101	2.58248e-96
0	AHR	0.583	0.409	0.273369	3.02799e-100	8.65187e-96
0	HSPA1A	0.932	0.845	0.549244	9.2491e-100	2.64274e-95
0	FAM20A	0.312	0.165	0.293595	1.17288e-99	3.35126e-95
0	FOXP1	0.517	0.345	0.298684	9.53766e-98	2.72519e-93
0	GK	0.447	0.28	0.328753	6.89241e-97	1.96937e-92
0	IRS2	0.44	0.276	0.266185	7.0111e-97	2.00328e-92
0	ATP6V1H	0.43	0.27	0.260469	1.10259e-96	3.15042e-92
0	UGCG	0.399	0.241	0.271372	1.17117e-96	3.34637e-92
0	LIMS1	0.872	0.739	0.262635	2.61159e-96	7.46211e-92
0	AC016831.1	0.308	0.167	0.290269	3.64933e-94	1.04272e-89
0	SNAPC1	0.378	0.226	0.34722	4.73114e-94	1.35183e-89
0	DDX3Y	0.541	0.376	0.344812	5.20054e-94	1.48595e-89
0	RUNX1	0.637	0.468	0.331055	6.6146e-94	1.88999e-89
0	HES1	0.496	0.329	0.349623	3.45768e-93	9.87963e-89
0	SAV1	0.351	0.203	0.308942	3.76144e-92	1.07476e-87
0	ZBTB1	0.39	0.236	0.254319	4.2244e-92	1.20704e-87
0	RGS2	0.791	0.638	0.278176	7.81447e-91	2.23283e-86
0	NFKBIE	0.433	0.275	0.258158	1.23974e-90	3.54232e-86
0	HSPH1	0.744	0.585	0.270262	1.26065e-89	3.60206e-85
0	ATP13A3	0.598	0.433	0.314853	1.73094e-89	4.94582e-85
0	RCAN1	0.4	0.258	0.604417	3.39574e-87	9.70264e-83
0	LUCAT1	0.337	0.199	0.269264	4.46466e-87	1.27569e-82
0	CHML	0.317	0.178	0.286037	3.84344e-86	1.09819e-81
0	GLA	0.49	0.33	0.285467	5.49845e-85	1.57107e-80
0	GTF2B	0.494	0.337	0.254862	1.68387e-84	4.81133e-80
0	CCL20	0.298	0.171	0.85037	9.31029e-84	2.66023e-79
0	MAFB	0.842	0.725	0.327761	2.48879e-82	7.11122e-78
0	HLA-DQB1	0.914	0.814	0.332899	1.49498e-81	4.27161e-77
0	CEBPD	0.892	0.785	0.294901	9.56405e-81	2.73274e-76
0	FAM107B	0.506	0.349	0.26389	1.05744e-80	3.02144e-76
0	TWISTNB	0.39	0.257	0.451903	9.09603e-78	2.59901e-73
0	FOXO3	0.483	0.331	0.261304	1.0034e-77	2.86701e-73
0	JUN	0.825	0.714	0.439597	7.28659e-77	2.082e-72
0	NFIL3	0.426	0.283	0.263329	6.43646e-75	1.83909e-70
0	TAGAP	0.485	0.339	0.274127	8.92e-71	2.54871e-66
0	INTS6	0.441	0.299	0.306547	1.63339e-70	4.66708e-66
0	RND3	0.286	0.165	0.32972	3.93241e-69	1.12361e-64
0	KCNQ1OT1	0.283	0.189	0.450099	1.38836e-64	3.96696e-60
0	HES4	0.307	0.188	0.272867	1.45267e-63	4.1507e-59
0	CITED2	0.448	0.315	0.315099	3.19321e-63	9.12396e-59
0	ARRDC3	0.514	0.376	0.256925	5.98224e-61	1.70931e-56
0	TNFAIP8	0.574	0.455	0.301226	3.01486e-57	8.61437e-53
0	KLF2	0.597	0.483	0.359665	4.16653e-55	1.1905e-50
0	AC020916.1	0.406	0.287	0.252539	3.11677e-51	8.90553e-47
0	PMAIP1	0.425	0.317	0.286752	8.54252e-41	2.44085e-36
0	G0S2	0.346	0.274	0.367012	6.93634e-21	1.98192e-16
1	SELENOP	0.972	0.904	0.604773	0	0
1	CD74	0.997	0.996	0.509236	0	0
1	C1QB	0.984	0.961	0.38566	7.84153e-236	2.24056e-231
1	CSF1R	0.82	0.894	0.356143	7.32789e-232	2.0938e-227
1	SLC40A1	0.828	0.738	0.703159	1.43817e-229	4.10927e-225
1	RGS10	0.807	0.883	0.318887	1.56447e-223	4.47017e-219
1	A2M	0.888	0.864	0.552673	5.38562e-220	1.53883e-215
1	APOE	0.966	0.924	0.623107	8.21157e-220	2.34629e-215
1	COL1A2	0.432	0.432	0.720167	3.42581e-216	9.78858e-212
1	HLA-DRA	0.994	0.992	0.371939	1.45719e-212	4.16362e-208
1	C1QA	0.988	0.972	0.440635	2.31044e-207	6.60163e-203
1	CIRBP	0.573	0.652	0.286066	9.03251e-206	2.58086e-201
1	TOMM7	0.741	0.823	0.298688	8.57511e-205	2.45017e-200
1	DSTN	0.523	0.589	0.336997	1.59394e-203	4.55437e-199
1	LTC4S	0.547	0.554	0.449247	1.44115e-198	4.1178e-194
1	HLA-DPB1	0.973	0.961	0.484776	9.88383e-192	2.82411e-187
1	COL1A1	0.399	0.417	0.605921	1.26928e-191	3.62672e-187
1	HLA-DPA1	0.98	0.974	0.421624	8.48699e-185	2.42499e-180
1	TREM2	0.691	0.705	0.429192	6.5182e-176	1.86244e-171
1	FCGRT	0.954	0.975	0.340973	1.13769e-175	3.25071e-171
1	TYROBP	0.986	0.994	0.338586	1.27934e-174	3.65547e-170
1	TXNIP	0.695	0.683	0.605632	1.02851e-172	2.93876e-168
1	FOLR2	0.84	0.803	0.516357	6.42717e-170	1.83643e-165
1	GPR34	0.682	0.704	0.377231	1.67778e-167	4.79391e-163
1	MEF2C	0.657	0.74	0.274926	3.0535e-166	8.72476e-162
1	C1orf54	0.475	0.525	0.290726	2.43823e-164	6.96676e-160
1	MT-ND4L	0.56	0.655	0.319466	1.22561e-161	3.50193e-157
1	LIPA	0.704	0.788	0.270701	1.95815e-156	5.59503e-152
1	CPVL	0.779	0.855	0.266142	2.58052e-155	7.37332e-151
1	SLC4A7	0.489	0.558	0.250064	1.09035e-153	3.11546e-149
1	GYPC	0.721	0.748	0.355188	1.29005e-153	3.68605e-149
1	PLD3	0.86	0.903	0.286884	1.68379e-146	4.81108e-142
1	HLA-DMA	0.879	0.916	0.322759	4.30819e-146	1.23098e-141
1	UQCR10	0.765	0.833	0.271007	3.79683e-145	1.08487e-140
1	C1QC	0.981	0.961	0.393774	1.87392e-144	5.35435e-140
1	C3	0.383	0.306	0.708134	3.03143e-143	8.66171e-139
1	SULT1A1	0.391	0.37	0.332787	2.55338e-141	7.29577e-137
1	LGALS3BP	0.578	0.646	0.310626	1.79965e-139	5.14214e-135
1	GAS6	0.506	0.538	0.287039	1.21367e-138	3.46782e-134
1	MS4A7	0.935	0.96	0.253712	5.66637e-135	1.61905e-130
1	ITM2B	0.968	0.988	0.2883	9.16043e-134	2.61741e-129
1	RPS21	0.903	0.95	0.296481	4.82731e-132	1.37931e-127
1	STAB1	0.889	0.923	0.313259	4.10001e-130	1.1715e-125
1	YPEL3	0.345	0.362	0.25356	7.03455e-130	2.00998e-125
1	MAF	0.787	0.833	0.272606	2.509e-128	7.16897e-124
1	HLA-DMB	0.756	0.793	0.268368	6.49946e-128	1.85709e-123
1	PLTP	0.711	0.757	0.386766	2.22522e-126	6.35811e-122
1	CST3	0.994	0.998	0.362779	2.03475e-118	5.81389e-114
1	CD63	0.955	0.984	0.260269	5.9256e-115	1.69312e-110
1	GPR155	0.323	0.333	0.274141	1.70764e-107	4.87923e-103
1	PSAP	0.986	0.994	0.265075	5.35612e-106	1.5304e-101
1	HLA-DQA2	0.622	0.55	0.484547	1.51438e-104	4.32703e-100
1	CFD	0.601	0.622	0.386092	5.06727e-104	1.44787e-99
1	RNASE1	0.946	0.937	0.357166	1.03874e-102	2.96798e-98
1	CADM1	0.313	0.307	0.306021	7.61051e-101	2.17455e-96
1	RPS27	0.971	0.991	0.260355	1.59623e-95	4.5609e-91
1	TMEM176B	0.732	0.769	0.258018	2.63465e-94	7.52798e-90
1	SERPING1	0.416	0.459	0.278674	1.20477e-93	3.44239e-89
1	MS4A6A	0.909	0.929	0.279173	9.38783e-93	2.68239e-88
1	PKIB	0.354	0.269	0.422219	1.03193e-92	2.94852e-88
1	RPL39	0.979	0.992	0.274424	4.37561e-92	1.25024e-87
1	AXL	0.472	0.479	0.265995	2.92717e-88	8.3638e-84
1	OLFML3	0.336	0.222	0.571499	4.73639e-85	1.35333e-80
1	IGF1	0.448	0.444	0.299813	3.62646e-78	1.03619e-73
1	PDK4	0.315	0.294	0.46119	2.89259e-73	8.265e-69
1	APOC1	0.88	0.83	0.475799	7.24578e-68	2.07034e-63
1	XIST	0.309	0.288	0.344556	7.70888e-41	2.20266e-36
1	IFI27	0.427	0.421	0.252217	3.44105e-40	9.83212e-36
1	HLA-DRB5	0.657	0.607	0.406939	5.64401e-24	1.61266e-19
1	FCGBP	0.542	0.497	0.312137	8.74019e-23	2.49734e-18
2	LYVE1	0.507	0.109	2.08221	0	0
2	F13A1	0.744	0.508	1.11625	0	0
2	ALOX5AP	0.847	0.562	1.06914	0	0
2	S100A4	0.976	0.882	0.99551	0	0
2	RPS8	0.996	0.978	0.650076	0	0
2	CYBB	0.94	0.842	0.644729	0	0
2	RPL37A	0.988	0.958	0.5685	0	0
2	RPS18	0.997	0.99	0.558051	0	0
2	RPL35	0.991	0.967	0.540775	0	0
2	RPLP2	0.993	0.974	0.507026	0	0
2	RPL27A	0.984	0.962	0.546013	1.22330653910293e-320	3.49535377417879e-316
2	IBSP	0.455	0.144	0.768824	1.27427929178437e-318	3.64099822041547e-314
2	RPLP1	1	0.998	0.390424	1.02202354049844e-313	0
2	RPL7	0.964	0.919	0.567929	3.69118433486835e-313	0
2	RPS24	0.998	0.989	0.451776	3.87427e-306	1.107e-301
2	RPL37	0.988	0.969	0.461746	4.05055e-286	1.15736e-281
2	HSPB1	0.747	0.606	0.950161	6.94132e-277	1.98334e-272
2	RPL32	0.994	0.985	0.447252	1.68884e-276	4.82552e-272
2	FCGBP	0.724	0.45	1.03307	2.68287e-273	7.66578e-269
2	RPLP0	0.963	0.921	0.549247	8.66691e-273	2.4764e-268
2	SPARC	0.721	0.4	0.685164	1.63087e-271	4.65988e-267
2	RPL36	0.987	0.971	0.405318	1.12224e-268	3.20658e-264
2	RPL23A	0.983	0.964	0.463731	2.15086e-266	6.14566e-262
2	AP2S1	0.919	0.839	0.526525	1.17812e-262	3.36625e-258
2	FSCN1	0.512	0.248	0.739033	4.73035e-260	1.3516e-255
2	RPL10A	0.959	0.916	0.532975	4.07007e-258	1.16294e-253
2	RPL13	0.998	0.995	0.393583	1.12202e-253	3.20594e-249
2	RPL27	0.97	0.943	0.436976	8.49309e-253	2.42673e-248
2	RPL31	0.844	0.726	0.566113	4.42642e-252	1.26476e-247
2	HSPD1	0.745	0.647	0.795038	8.62267e-251	2.46376e-246
2	RPL29	0.988	0.969	0.450583	3.21825e-243	9.1955e-239
2	RPS20	0.949	0.92	0.505253	1.5983e-241	4.56682e-237
2	LGALS1	0.978	0.941	0.636475	2.29695e-234	6.56307e-230
2	RPL39	0.996	0.987	0.394927	4.47561e-234	1.27882e-229
2	RPS2	0.997	0.99	0.42443	5.13169e-234	1.46628e-229
2	RPL23	0.958	0.93	0.491613	5.09601e-233	1.45608e-228
2	RPL13A	0.978	0.962	0.507191	1.0537e-231	3.01075e-227
2	RPL41	0.998	0.994	0.368847	1.81842e-229	5.19576e-225
2	ATP5F1E	0.982	0.961	0.387017	5.6236e-227	1.60683e-222
2	RPS23	0.995	0.987	0.401066	5.95962e-226	1.70284e-221
2	RPL34	0.99	0.978	0.410807	2.19733e-225	6.27843e-221
2	RPS14	0.994	0.986	0.372374	5.76334e-211	1.64676e-206
2	RPL7A	0.987	0.971	0.444562	7.24452e-211	2.06998e-206
2	RPS6	0.988	0.97	0.439575	3.10041e-210	8.8588e-206
2	RPS15	0.993	0.984	0.342168	8.35277e-208	2.38664e-203
2	RPL22	0.978	0.945	0.420711	1.54995e-207	4.42867e-203
2	S100A6	0.934	0.809	0.585478	2.49815e-207	7.13797e-203
2	RPS3	0.99	0.97	0.443865	7.70823e-206	2.20247e-201
2	UBA52	0.984	0.973	0.361329	1.18341e-205	3.38136e-201
2	RAC1	0.943	0.915	0.405777	3.72134e-205	1.0633e-200
2	VSIG4	0.847	0.703	0.602738	3.76173e-203	1.07484e-198
2	HMGB1	0.935	0.879	0.523693	1.83882e-199	5.25406e-195
2	HMGN2	0.812	0.708	0.613929	6.78976e-199	1.94004e-194
2	RPS11	0.98	0.962	0.420905	7.15659e-199	2.04485e-194
2	RPL38	0.966	0.93	0.392382	2.39562e-197	6.845e-193
2	RPL21	0.987	0.975	0.357014	5.13073e-194	1.466e-189
2	RPL30	0.996	0.985	0.362977	7.32577e-194	2.09319e-189
2	RPL6	0.98	0.956	0.420177	4.77761e-193	1.36511e-188
2	RPS25	0.982	0.963	0.375453	4.94748e-193	1.41364e-188
2	RPS7	0.981	0.962	0.407443	2.55961e-189	7.31357e-185
2	RPS28	0.994	0.985	0.345227	8.52621e-182	2.43619e-177
2	ARMT1	0.53	0.298	0.54778	2.47587e-181	7.0743e-177
2	RPS3A	0.992	0.982	0.388092	1.50906e-178	4.31184e-174
2	RPL15	0.994	0.979	0.37663	1.78633e-178	5.10409e-174
2	RPS13	0.991	0.977	0.383245	2.22148e-178	6.34743e-174
2	RPL5	0.972	0.944	0.426512	3.33314e-178	9.52379e-174
2	BAG3	0.34	0.201	0.960614	4.23125e-177	1.20899e-172
2	RPS29	0.985	0.954	0.361633	4.67955e-176	1.33709e-171
2	PTMA	0.996	0.988	0.365381	1.95591e-172	5.58863e-168
2	RPL36A	0.781	0.649	0.511949	5.91282e-172	1.68947e-167
2	RPS12	0.996	0.99	0.31992	2.20496e-170	6.30023e-166
2	RPS10	0.884	0.86	0.454502	4.23953e-168	1.21136e-163
2	RPL18A	0.991	0.979	0.356984	7.365e-164	2.1044e-159
2	RPL35A	0.971	0.947	0.374926	3.05713e-163	8.73512e-159
2	PCDH12	0.274	0.09	0.403679	5.97875e-161	1.70831e-156
2	RPL24	0.971	0.951	0.351622	6.69364e-161	1.91257e-156
2	RPSA	0.952	0.915	0.418063	5.91073e-160	1.68887e-155
2	RPL11	0.995	0.985	0.329476	7.80638e-160	2.23052e-155
2	IGFBP4	0.57	0.349	0.577461	4.21596e-157	1.20463e-152
2	RPL26	0.984	0.974	0.385004	1.9272e-155	5.50658e-151
2	RPL14	0.968	0.947	0.384572	4.36089e-155	1.24604e-150
2	ZFAND2A	0.286	0.156	0.719669	4.67732e-155	1.33645e-150
2	MRC1	0.84	0.776	0.550896	1.93581e-153	5.53119e-149
2	RPS15A	0.986	0.974	0.334097	4.03757e-153	1.15365e-148
2	TSPO	0.889	0.793	0.44972	4.7743e-153	1.36416e-148
2	RPS21	0.965	0.932	0.384332	1.92987e-151	5.51422e-147
2	RPS27A	0.996	0.985	0.319083	3.93356e-151	1.12394e-146
2	RPS19	0.996	0.984	0.313406	1.12019e-147	3.20073e-143
2	HSP90B1	0.901	0.822	0.498206	1.40355e-146	4.01035e-142
2	IFITM2	0.756	0.567	0.466177	1.80248e-146	5.15023e-142
2	IFITM3	0.911	0.782	0.328545	1.09004e-142	3.11457e-138
2	RPL8	0.991	0.975	0.303382	2.85325e-140	8.1526e-136
2	SERF2	0.991	0.977	0.263939	5.95822e-140	1.70244e-135
2	RPL12	0.993	0.983	0.312039	6.13337e-140	1.75249e-135
2	TXNIP	0.827	0.648	0.538943	2.40692e-137	6.87729e-133
2	RACK1	0.972	0.947	0.354897	4.73857e-137	1.35395e-132
2	45180	0.573	0.373	0.469962	9.74445e-136	2.78428e-131
2	RPS17	0.572	0.399	0.466545	1.92082e-133	5.48836e-129
2	POLR2L	0.776	0.603	0.450412	2.41671e-133	6.90528e-129
2	SH3BGRL3	0.96	0.921	0.362214	9.78787e-132	2.79669e-127
2	RPS27	0.994	0.984	0.312425	3.1398e-131	8.97134e-127
2	YWHAH	0.865	0.728	0.460066	5.24685e-130	1.49918e-125
2	TUBA1B	0.929	0.879	0.548173	3.56679e-126	1.01914e-121
2	ASPH	0.651	0.453	0.451255	7.95775e-126	2.27377e-121
2	ATP5MC2	0.901	0.842	0.360572	9.84988e-126	2.81441e-121
2	ACTB	0.999	0.997	0.283946	6.54156e-125	1.86912e-120
2	RETN	0.385	0.192	0.528305	1.04229e-124	2.97813e-120
2	PFN1	0.969	0.944	0.319893	2.80782e-123	8.02279e-119
2	UQCRH	0.866	0.79	0.369972	1.14232e-122	3.26394e-118
2	ATP5MG	0.919	0.854	0.358559	1.22627e-122	3.50381e-118
2	ARHGDIB	0.899	0.828	0.363696	1.43332e-122	4.09544e-118
2	RPL3	0.982	0.962	0.352624	1.6359e-122	4.67427e-118
2	RPS5	0.957	0.926	0.345451	3.85642e-122	1.10189e-117
2	KCTD12	0.865	0.794	0.40895	1.90784e-121	5.45127e-117
2	HCST	0.816	0.676	0.471967	2.46917e-121	7.05517e-117
2	RPL9	0.993	0.98	0.28639	2.58365e-121	7.38225e-117
2	GAPDH	0.988	0.974	0.284545	5.3665e-120	1.53337e-115
2	SERPINH1	0.344	0.173	0.520109	1.0171e-119	2.90616e-115
2	RPS4X	0.992	0.98	0.316911	3.85194e-119	1.10062e-114
2	RPL4	0.906	0.854	0.343694	6.70194e-116	1.91495e-111
2	FOS	0.95	0.903	0.398698	6.27113e-115	1.79185e-110
2	PPP1R14B	0.656	0.49	0.429699	9.73038e-115	2.78026e-110
2	EEF1B2	0.923	0.877	0.374189	7.3317e-114	2.09489e-109
2	TMA7	0.851	0.748	0.377025	8.47968e-114	2.4229e-109
2	PLP2	0.366	0.188	0.395025	6.33689e-112	1.81064e-107
2	UQCR10	0.881	0.799	0.349253	7.32752e-112	2.09369e-107
2	TPM3	0.901	0.838	0.356945	9.88548e-112	2.82458e-107
2	HMGB2	0.472	0.338	0.460266	2.1154e-111	6.04432e-107
2	PPIB	0.867	0.772	0.398056	4.79964e-111	1.3714e-106
2	ARPC2	0.942	0.914	0.310144	8.2403e-111	2.3545e-106
2	CLTA	0.88	0.818	0.345688	8.56687e-111	2.44781e-106
2	COTL1	0.885	0.802	0.376742	8.02141e-110	2.29196e-105
2	HSPA6	0.392	0.301	0.720492	2.0329e-109	5.80861e-105
2	RPL18	0.984	0.969	0.298581	1.34523e-108	3.84373e-104
2	RPL19	0.995	0.986	0.256604	1.62398e-108	4.64019e-104
2	CKLF	0.675	0.522	0.432024	5.20462e-108	1.48711e-103
2	CD93	0.776	0.66	0.474501	1.17015e-107	3.34346e-103
2	FKBP1A	0.803	0.694	0.365315	4.25196e-107	1.21491e-102
2	H2AFV	0.713	0.606	0.397171	5.68199e-107	1.62352e-102
2	ECM1	0.339	0.166	0.341963	1.88498e-106	5.38596e-102
2	RPL17	0.588	0.451	0.499301	2.17854e-105	6.22473e-101
2	COX6B1	0.899	0.827	0.324564	4.01425e-104	1.14699e-99
2	RAC2	0.494	0.306	0.37165	3.13821e-103	8.96681e-99
2	COLEC12	0.637	0.476	0.443012	7.49187e-103	2.14065e-98
2	TNFRSF11A	0.385	0.208	0.385409	1.45137e-102	4.14699e-98
2	NDUFB2	0.875	0.777	0.355019	3.28419e-102	9.38393e-98
2	MEF2C	0.824	0.692	0.371921	1.19876e-101	3.42521e-97
2	COL1A1	0.57	0.37	0.563536	1.50894e-101	4.31149e-97
2	STAB1	0.935	0.909	0.401075	3.89036e-100	1.11159e-95
2	YWHAB	0.901	0.847	0.313796	1.6925e-99	4.83599e-95
2	PDIA6	0.763	0.642	0.38719	2.75148e-99	7.86181e-95
2	STMN1	0.56	0.483	0.428545	5.43178e-99	1.55202e-94
2	MZT2B	0.76	0.657	0.378735	1.0774e-98	3.07846e-94
2	COX7C	0.92	0.857	0.314139	1.34865e-98	3.85349e-94
2	S100A9	0.614	0.431	0.538309	2.50258e-98	7.15063e-94
2	OST4	0.869	0.774	0.332267	5.50892e-98	1.57406e-93
2	CFL1	0.974	0.955	0.287427	7.0231e-97	2.00671e-92
2	HINT1	0.873	0.808	0.319486	1.02898e-95	2.94012e-91
2	FCGR2B	0.565	0.376	0.303983	9.59481e-95	2.74153e-90
2	TPM1	0.391	0.216	0.329487	1.28472e-94	3.67082e-90
2	SNX6	0.889	0.843	0.321583	6.40389e-94	1.82978e-89
2	LDHA	0.797	0.683	0.39513	1.09888e-93	3.13984e-89
2	ATP5MF	0.823	0.709	0.362533	3.61747e-92	1.03362e-87
2	HSPH1	0.665	0.626	0.536764	1.84594e-91	5.27441e-87
2	ANP32B	0.708	0.581	0.374635	5.30905e-91	1.51696e-86
2	HIST1H4C	0.381	0.24	0.395202	8.9448e-91	2.5558e-86
2	SLC9A9	0.476	0.297	0.33692	3.83012e-90	1.09438e-85
2	VAMP8	0.932	0.892	0.279124	7.27747e-88	2.07939e-83
2	EMB	0.563	0.381	0.336335	6.15507e-87	1.75869e-82
2	COMMD6	0.78	0.683	0.335766	9.58818e-87	2.73963e-82
2	NDUFS5	0.823	0.729	0.315331	1.00288e-86	2.86553e-82
2	ACTR2	0.887	0.84	0.30447	4.02606e-86	1.15037e-81
2	CORO1A	0.724	0.581	0.372598	7.46543e-86	2.1331e-81
2	CALR	0.893	0.827	0.348803	8.71503e-86	2.49015e-81
2	PARK7	0.812	0.713	0.317197	2.17916e-85	6.2265e-81
2	NOP10	0.795	0.697	0.338256	4.17964e-85	1.19425e-80
2	FCGR1B	0.389	0.225	0.317556	4.25283e-84	1.21516e-79
2	HSPE1	0.81	0.739	0.405278	5.60891e-84	1.60264e-79
2	YWHAE	0.793	0.697	0.328593	9.56452e-84	2.73287e-79
2	DAB2	0.929	0.9	0.407815	1.32898e-82	3.79731e-78
2	RPS9	0.987	0.972	0.257542	1.44537e-82	4.12984e-78
2	RB1	0.791	0.68	0.365396	1.82659e-82	5.21913e-78
2	CLTC	0.81	0.724	0.337404	3.86991e-82	1.10575e-77
2	COL1A2	0.573	0.394	0.510057	7.08662e-82	2.02486e-77
2	COX8A	0.867	0.789	0.328209	2.1098e-81	6.02832e-77
2	FCGR1A	0.658	0.506	0.391426	4.35086e-81	1.24317e-76
2	H2AFZ	0.796	0.772	0.311348	5.74508e-80	1.64154e-75
2	PRDX2	0.428	0.265	0.317745	9.57147e-80	2.73486e-75
2	DNAJB1	0.64	0.602	0.56181	1.50368e-79	4.29646e-75
2	SERBP1	0.786	0.687	0.315338	1.50321e-78	4.29511e-74
2	UQCRQ	0.735	0.597	0.333235	1.56654e-78	4.47608e-74
2	NCL	0.762	0.659	0.355522	3.52757e-77	1.00793e-72
2	ZFP36L1	0.957	0.926	0.271667	1.45463e-76	4.15631e-72
2	ANAPC11	0.697	0.569	0.328319	4.82957e-76	1.37995e-71
2	CDK4	0.378	0.234	0.303335	7.40929e-76	2.11706e-71
2	COPS9	0.649	0.501	0.326971	1.26142e-75	3.60425e-71
2	IL17RA	0.421	0.271	0.334781	9.38724e-75	2.68222e-70
2	PYCARD	0.837	0.748	0.307459	4.92631e-74	1.4076e-69
2	PPIA	0.959	0.936	0.263081	5.1106e-74	1.46025e-69
2	AGFG1	0.453	0.311	0.327545	2.16008e-73	6.17198e-69
2	UQCR11	0.853	0.748	0.289886	5.43539e-73	1.55305e-68
2	PHPT1	0.639	0.486	0.309366	1.95885e-72	5.59703e-68
2	RPS26	0.854	0.763	0.306182	5.80599e-72	1.65895e-67
2	ATP5ME	0.758	0.631	0.318735	2.70411e-71	7.72646e-67
2	TXNDC17	0.63	0.488	0.309579	4.39768e-71	1.25655e-66
2	GMFG	0.82	0.746	0.294232	5.32087e-70	1.52033e-65
2	ATP5MC1	0.568	0.424	0.327037	9.27123e-70	2.64907e-65
2	TUBB	0.768	0.706	0.351472	9.75216e-70	2.78648e-65
2	NDUFS6	0.73	0.62	0.302876	2.438e-69	6.96611e-65
2	LCP1	0.796	0.71	0.307475	9.50371e-69	2.7155e-64
2	DUT	0.502	0.372	0.324376	2.06372e-68	5.89668e-64
2	NACA	0.967	0.954	0.250777	2.76754e-68	7.9077e-64
2	SNRPE	0.559	0.412	0.325988	6.83802e-68	1.95383e-63
2	SELENOW	0.643	0.509	0.334633	9.01711e-68	2.57646e-63
2	SET	0.756	0.662	0.312568	1.21224e-67	3.46373e-63
2	P4HB	0.804	0.707	0.309152	2.13764e-67	6.10789e-63
2	NUCKS1	0.738	0.643	0.324759	2.59043e-67	7.40164e-63
2	ITGB2	0.94	0.894	0.271616	4.08422e-67	1.16698e-62
2	RBPJ	0.679	0.549	0.314261	7.66498e-66	2.19011e-61
2	CMTM3	0.523	0.371	0.30325	1.70412e-65	4.86919e-61
2	GSN	0.887	0.826	0.288286	4.38978e-65	1.25429e-60
2	CCDC85B	0.55	0.4	0.30445	4.65266e-65	1.3294e-60
2	S100A10	0.897	0.821	0.258723	1.06517e-64	3.04352e-60
2	ELOB	0.858	0.771	0.282233	1.2542e-64	3.58363e-60
2	HSBP1	0.762	0.652	0.293311	1.34088e-64	3.83131e-60
2	PRELID1	0.734	0.618	0.307084	1.6608e-64	4.7454e-60
2	HTRA1	0.632	0.474	0.316861	3.18382e-64	9.09713e-60
2	CLIC1	0.928	0.89	0.250766	1.86865e-63	5.33929e-59
2	PKM	0.847	0.768	0.302348	1.03506e-62	2.95749e-58
2	EIF3E	0.785	0.699	0.291153	1.64777e-62	4.70816e-58
2	COX6C	0.893	0.83	0.278837	1.95538e-62	5.58712e-58
2	TMPO	0.375	0.238	0.281819	6.92147e-62	1.97767e-57
2	PAK2	0.664	0.537	0.293276	7.34032e-62	2.09735e-57
2	ENO1	0.874	0.8	0.301284	1.5211e-61	4.34623e-57
2	SNRPD2	0.628	0.498	0.302821	2.07645e-61	5.93305e-57
2	RCBTB2	0.407	0.265	0.279116	1.65699e-60	4.73451e-56
2	COX7B	0.827	0.735	0.29858	3.76733e-60	1.07644e-55
2	TLN1	0.714	0.601	0.282912	7.11922e-60	2.03417e-55
2	MRPL51	0.632	0.519	0.290969	1.01031e-59	2.88675e-55
2	VMP1	0.765	0.698	0.357044	4.20011e-59	1.2001e-54
2	TIMM10	0.367	0.229	0.276335	4.45223e-59	1.27214e-54
2	HSP90AA1	0.979	0.97	0.395602	5.28882e-59	1.51117e-54
2	CCND1	0.511	0.369	0.348715	6.72586e-59	1.92178e-54
2	DEK	0.73	0.646	0.294799	1.20209e-58	3.43474e-54
2	NAA38	0.516	0.376	0.27685	3.05474e-58	8.72829e-54
2	SNRPF	0.539	0.406	0.299336	4.48507e-58	1.28152e-53
2	KIAA1551	0.473	0.331	0.297147	4.88307e-58	1.39524e-53
2	PDCD5	0.502	0.365	0.275758	3.28874e-57	9.39693e-53
2	ARPC1B	0.877	0.821	0.251953	4.68999e-57	1.34007e-52
2	EIF2S2	0.637	0.516	0.290149	6.37966e-57	1.82286e-52
2	COX20	0.427	0.289	0.254394	1.35412e-56	3.86912e-52
2	EPS15	0.571	0.443	0.306454	1.70454e-56	4.87037e-52
2	45176	0.718	0.615	0.271391	1.89606e-55	5.4176e-51
2	CAST	0.726	0.616	0.282921	2.3174e-55	6.6215e-51
2	RAN	0.734	0.654	0.285921	3.41201e-55	9.74913e-51
2	IER5	0.626	0.594	0.387177	3.48628e-55	9.96134e-51
2	NDUFB7	0.72	0.611	0.262281	1.76188e-54	5.03421e-50
2	IFI27L2	0.562	0.424	0.271083	2.08807e-54	5.96625e-50
2	PPDPF	0.596	0.451	0.256313	2.10258e-54	6.0077e-50
2	TGFBR1	0.49	0.356	0.286404	2.52093e-54	7.20306e-50
2	HSPA1B	0.695	0.585	0.401026	3.82472e-54	1.09284e-49
2	TMIGD3	0.39	0.272	0.377742	5.39318e-54	1.54099e-49
2	RAB14	0.554	0.418	0.25947	9.24595e-54	2.64185e-49
2	APEX1	0.529	0.397	0.278416	1.08288e-53	3.09411e-49
2	NHP2	0.407	0.28	0.272285	1.13337e-53	3.23837e-49
2	GIMAP4	0.677	0.546	0.265706	2.96764e-53	8.47943e-49
2	PRKDC	0.457	0.32	0.268344	3.85029e-53	1.10014e-48
2	DNAJA4	0.29	0.233	0.413279	4.64094e-53	1.32606e-48
2	NSA2	0.631	0.51	0.280433	5.32086e-53	1.52033e-48
2	SAMHD1	0.865	0.798	0.254049	2.65214e-52	7.57797e-48
2	CD163	0.914	0.877	0.265902	4.9954e-52	1.42734e-47
2	EIF5B	0.531	0.399	0.273239	1.40844e-51	4.02434e-47
2	PDIA4	0.576	0.452	0.300762	1.91778e-51	5.47968e-47
2	SRM	0.427	0.296	0.255591	5.14849e-51	1.47108e-46
2	CSTA	0.345	0.221	0.25564	6.30196e-51	1.80066e-46
2	SMDT1	0.59	0.466	0.252203	1.84069e-50	5.2594e-46
2	CAB39	0.562	0.444	0.270539	2.04442e-50	5.84153e-46
2	ATP5MPL	0.752	0.648	0.267878	4.12373e-50	1.17827e-45
2	APRT	0.708	0.62	0.25863	7.40057e-50	2.11456e-45
2	TMEM258	0.707	0.591	0.251026	8.65645e-50	2.47341e-45
2	DDIT4	0.413	0.322	0.365759	1.26501e-49	3.6145e-45
2	GLO1	0.395	0.266	0.250434	1.45519e-49	4.15791e-45
2	SMC4	0.309	0.197	0.267605	1.89196e-49	5.4059e-45
2	TSPAN33	0.467	0.336	0.261483	2.48093e-49	7.08876e-45
2	CTNND1	0.497	0.364	0.254736	2.58988e-49	7.40007e-45
2	C1QBP	0.52	0.406	0.271276	3.09694e-49	8.84889e-45
2	MRPL52	0.517	0.388	0.262716	3.79197e-49	1.08348e-44
2	TPM2	0.287	0.173	0.276414	1.60118e-48	4.57506e-44
2	SLC5A3	0.317	0.233	0.333716	2.11088e-48	6.03143e-44
2	KDELR2	0.687	0.57	0.256867	5.70012e-48	1.6287e-43
2	MAF	0.856	0.812	0.297281	8.59934e-48	2.45709e-43
2	ZNF106	0.593	0.469	0.259782	8.82859e-48	2.52259e-43
2	POLE4	0.423	0.3	0.251372	1.16982e-47	3.34253e-43
2	CCDC88A	0.785	0.692	0.255352	2.25413e-47	6.44072e-43
2	LDHB	0.607	0.501	0.283255	2.47768e-47	7.07949e-43
2	CALM3	0.806	0.724	0.265674	8.85368e-47	2.52976e-42
2	TNFRSF1A	0.677	0.561	0.251266	2.89807e-46	8.28065e-42
2	AP1S2	0.692	0.608	0.269615	3.43626e-46	9.81842e-42
2	OGFRL1	0.725	0.637	0.284873	6.11492e-45	1.74721e-40
2	HPGDS	0.358	0.25	0.286632	8.21617e-45	2.34761e-40
2	BANF1	0.615	0.502	0.251321	2.38409e-44	6.81207e-40
2	DNAJC8	0.615	0.504	0.25005	8.14969e-44	2.32861e-39
2	ARHGAP5	0.427	0.308	0.25561	1.08186e-43	3.09121e-39
2	SEM1	0.754	0.658	0.255607	1.5331e-43	4.38051e-39
2	CLEC5A	0.267	0.161	0.269394	2.82352e-43	8.06764e-39
2	DNAJB4	0.26	0.163	0.262101	2.71518e-42	7.75807e-38
2	LINC01094	0.404	0.288	0.258302	4.35778e-42	1.24515e-37
2	LPAR6	0.701	0.594	0.263915	1.05411e-41	3.01191e-37
2	ZC3HAV1	0.421	0.336	0.281981	5.78912e-39	1.65413e-34
2	MT-ND4L	0.714	0.609	0.281529	1.14749e-37	3.27874e-33
2	USP53	0.351	0.248	0.256359	2.10297e-37	6.0088e-33
2	SDF2L1	0.509	0.401	0.258354	5.43561e-36	1.55312e-31
2	HSPA5	0.744	0.681	0.295344	1.68516e-30	4.815e-26
2	KLF2	0.584	0.5	0.320906	3.36002e-28	9.60058e-24
2	SLC2A3	0.555	0.468	0.26288	1.04397e-23	2.98295e-19
3	CXCL10	0.563	0.073	3.71124	0	0
3	ISG15	0.905	0.609	2.69547	0	0
3	IFIT1	0.608	0.167	2.38421	0	0
3	TNFSF10	0.686	0.216	2.06808	0	0
3	IFIT3	0.66	0.173	2.06344	0	0
3	IFIT2	0.598	0.177	2.02869	0	0
3	GBP1	0.734	0.279	1.8881	0	0
3	MX1	0.729	0.295	1.81561	0	0
3	RSAD2	0.489	0.065	1.66119	0	0
3	IFI44L	0.77	0.303	1.45099	0	0
3	IFITM3	0.939	0.79	1.35259	0	0
3	STAT1	0.844	0.452	1.31749	0	0
3	VAMP5	0.728	0.391	1.3012	0	0
3	MX2	0.624	0.263	1.28571	0	0
3	IFI6	0.88	0.627	1.26569	0	0
3	LY6E	0.848	0.577	1.25176	0	0
3	ISG20	0.444	0.162	1.18312	0	0
3	SAMD9L	0.715	0.299	1.17935	0	0
3	OAS1	0.631	0.304	1.12323	0	0
3	LAP3	0.844	0.594	1.08772	0	0
3	EPSTI1	0.785	0.43	1.0796	0	0
3	GBP4	0.555	0.183	1.06106	0	0
3	TYMP	0.949	0.872	1.04801	0	0
3	IFIH1	0.528	0.196	1.01124	0	0
3	XAF1	0.709	0.365	0.98995	0	0
3	IFI35	0.654	0.325	0.987568	0	0
3	TNFSF13B	0.832	0.597	0.976629	0	0
3	OAS2	0.561	0.205	0.968081	0	0
3	RNF213	0.855	0.633	0.961867	0	0
3	PSME2	0.856	0.663	0.961489	0	0
3	PARP14	0.816	0.57	0.9438	0	0
3	IRF7	0.599	0.258	0.92834	0	0
3	PSMB9	0.757	0.473	0.923538	1.23516411460312e-322	3.52923442465548e-318
3	TAP1	0.584	0.245	0.904063	2.08989768190847e-321	5.97146464651708e-317
3	UBE2L6	0.698	0.39	0.872415	1.81788183672711e-316	5.19423377208038e-312
3	NT5C3A	0.405	0.131	0.912741	3.53203806113051e-313	0
3	B2M	1	1	0.559686	6.97437e-302	1.99279e-297
3	APOL6	0.643	0.334	0.886471	4.56193e-300	1.30348e-295
3	GBP5	0.395	0.1	0.981937	1.08626e-293	3.10376e-289
3	OAS3	0.491	0.157	0.886321	4.1637e-291	1.1897e-286
3	CMPK2	0.346	0.064	0.709725	2.63169e-288	7.51952e-284
3	MT2A	0.744	0.4	1.15555	1.92346e-287	5.49591e-283
3	IGKC	0.267	0.035	2.16342	2.28905e-276	6.5405e-272
3	HERC5	0.409	0.128	0.899551	1.19899e-273	3.42587e-269
3	IFI44	0.645	0.363	0.876597	1.56521e-272	4.47227e-268
3	SAMD9	0.533	0.261	0.893954	1.69712e-263	4.84917e-259
3	WARS	0.409	0.159	0.816505	9.28537e-261	2.65311e-256
3	CCL8	0.427	0.152	1.97432	4.07284e-254	1.16373e-249
3	SERPING1	0.733	0.406	0.91131	4.25072e-254	1.21456e-249
3	EIF2AK2	0.643	0.361	0.83816	2.84348e-249	8.12467e-245
3	SP110	0.619	0.319	0.7943	2.82168e-245	8.0624e-241
3	DYNLT1	0.721	0.551	0.720639	2.98682e-240	8.53423e-236
3	BST2	0.939	0.845	0.708323	4.84043e-239	1.38306e-234
3	USP18	0.282	0.048	0.629708	1.78911e-237	5.11204e-233
3	RARRES3	0.548	0.253	0.854267	2.21716e-237	6.33509e-233
3	HLA-A	0.994	0.986	0.591014	1.34734e-233	3.84974e-229
3	CXCL9	0.327	0.071	1.88074	9.95494e-230	2.84443e-225
3	HLA-B	0.997	0.99	0.507629	7.68284e-228	2.19522e-223
3	CALHM6	0.535	0.294	0.783967	3.37842e-225	9.65316e-221
3	TMSB10	0.998	0.998	0.54391	2.58656e-224	7.39058e-220
3	IFI27	0.659	0.387	1.58697	2.58335e-222	7.38141e-218
3	PARP9	0.559	0.26	0.721267	4.88393e-219	1.39549e-214
3	DDX58	0.32	0.094	0.687772	4.26539e-214	1.21875e-209
3	OASL	0.31	0.072	0.693518	1.57712e-213	4.50632e-209
3	IL4I1	0.437	0.177	0.885904	4.05538e-202	1.15874e-197
3	STAT2	0.578	0.3	0.715527	1.29766e-201	3.70781e-197
3	HLA-E	0.981	0.954	0.468425	1.12134e-186	3.20401e-182
3	DDX60L	0.449	0.23	0.668021	6.29164e-185	1.79771e-180
3	HLA-C	0.986	0.963	0.562195	1.48807e-175	4.25185e-171
3	GCH1	0.316	0.099	0.556854	3.66867e-174	1.04825e-169
3	PLSCR1	0.752	0.594	0.619688	4.37992e-171	1.25147e-166
3	RABGAP1L	0.447	0.213	0.615658	9.57338e-157	2.7354e-152
3	CTSC	0.93	0.878	0.634692	1.71251e-156	4.89315e-152
3	TRIM22	0.521	0.284	0.598014	5.32864e-150	1.52255e-145
3	LYN	0.758	0.623	0.548293	4.8911e-143	1.39753e-138
3	SSB	0.717	0.6	0.532315	1.5406e-142	4.40194e-138
3	IFITM2	0.755	0.585	0.664976	2.96901e-141	8.48336e-137
3	SECTM1	0.477	0.25	0.55141	2.03244e-135	5.8073e-131
3	CD38	0.266	0.075	0.427434	1.15255e-134	3.29319e-130
3	ATF5	0.485	0.277	0.646951	9.04898e-134	2.58556e-129
3	FCGR3A	0.848	0.728	0.635872	5.60485e-133	1.60147e-128
3	IRF1	0.593	0.416	0.760603	1.6416e-132	4.69056e-128
3	APOL3	0.253	0.083	0.415377	2.36164e-120	6.74793e-116
3	ADAR	0.672	0.486	0.524424	4.3397e-116	1.23998e-111
3	C1QB	0.967	0.967	0.563739	6.91832e-115	1.97677e-110
3	PSMB8	0.669	0.506	0.515328	1.71212e-114	4.89204e-110
3	NMI	0.508	0.305	0.488495	4.2516e-114	1.21481e-109
3	DTX3L	0.431	0.23	0.503215	2.14638e-112	6.13285e-108
3	PSMA4	0.705	0.57	0.500481	7.86878e-111	2.24835e-106
3	SIGLEC1	0.679	0.485	0.542294	6.76949e-110	1.93425e-105
3	GIMAP4	0.722	0.552	0.534544	1.62436e-105	4.64128e-101
3	SNX10	0.527	0.369	0.526293	6.44363e-104	1.84114e-99
3	ATOX1	0.776	0.662	0.496549	1.4345e-102	4.09879e-98
3	LGALS3BP	0.774	0.608	0.546578	2.10387e-102	6.01138e-98
3	IFI16	0.82	0.723	0.482433	1.44861e-100	4.13912e-96
3	NCF1	0.52	0.315	0.534934	7.52883e-99	2.15121e-94
3	PPA1	0.424	0.276	0.475907	1.0481e-98	2.99474e-94
3	PARP12	0.367	0.181	0.42549	1.46153e-95	4.17604e-91
3	MARCKS	0.974	0.966	0.402388	2.05812e-95	5.88066e-91
3	PML	0.364	0.175	0.418272	5.62227e-95	1.60645e-90
3	DRAP1	0.773	0.665	0.450104	1.35366e-92	3.8678e-88
3	MNDA	0.715	0.55	0.530014	8.13304e-92	2.32385e-87
3	DDX60	0.314	0.136	0.39989	1.83054e-91	5.23041e-87
3	C1QA	0.972	0.976	0.444278	3.61043e-91	1.03161e-86
3	CASP4	0.604	0.457	0.45254	1.08937e-90	3.11266e-86
3	BAZ1A	0.601	0.463	0.452421	1.9149e-88	5.47145e-84
3	PRDX1	0.931	0.911	0.434353	9.21144e-85	2.63199e-80
3	XRN1	0.399	0.229	0.439136	3.13903e-84	8.96915e-80
3	GBP2	0.619	0.483	0.478812	1.16478e-83	3.32811e-79
3	CHMP5	0.638	0.498	0.420008	1.20447e-83	3.44153e-79
3	LGALS9	0.719	0.627	0.411562	2.5898e-82	7.39982e-78
3	CBR1	0.491	0.33	0.422263	7.10946e-82	2.03139e-77
3	HLA-DRB5	0.776	0.596	0.471745	8.80951e-82	2.51714e-77
3	CD47	0.641	0.517	0.420215	1.51177e-81	4.31959e-77
3	CD40	0.388	0.256	0.427682	1.69115e-77	4.83213e-73
3	ZNFX1	0.373	0.216	0.390931	1.19036e-75	3.40123e-71
3	PARP10	0.337	0.177	0.362626	1.79541e-72	5.13002e-68
3	APOL2	0.262	0.116	0.3302	8.48606e-72	2.42472e-67
3	RTCB	0.494	0.381	0.365905	9.49127e-72	2.71194e-67
3	SDC3	0.565	0.418	0.476313	1.82904e-71	5.22612e-67
3	SPATS2L	0.573	0.424	0.422098	1.14724e-70	3.27802e-66
3	TAP2	0.357	0.191	0.34866	6.02139e-70	1.72049e-65
3	CARD16	0.694	0.587	0.401919	1.10556e-68	3.15893e-64
3	FCGR1A	0.66	0.52	0.445448	2.71179e-68	7.74841e-64
3	PLEKHO1	0.713	0.604	0.418012	1.82355e-66	5.21043e-62
3	UNC93B1	0.669	0.551	0.397329	1.21717e-64	3.47783e-60
3	JAK2	0.287	0.145	0.346065	6.56471e-64	1.87573e-59
3	CD48	0.509	0.349	0.447903	6.88557e-64	1.96741e-59
3	C19orf66	0.299	0.166	0.34906	2.30016e-63	6.57225e-59
3	C1QC	0.964	0.966	0.397724	1.22935e-62	3.51262e-58
3	TRIM69	0.313	0.158	0.288484	6.08074e-62	1.73745e-57
3	NAPA	0.519	0.366	0.368341	1.10666e-61	3.16207e-57
3	CCR1	0.528	0.388	0.404207	1.40201e-61	4.00596e-57
3	FGL2	0.879	0.798	0.388751	2.82763e-61	8.07938e-57
3	GOLGA4	0.654	0.548	0.411915	3.99762e-61	1.14224e-56
3	PSME1	0.765	0.654	0.366457	1.03842e-60	2.96707e-56
3	MYD88	0.333	0.198	0.329081	1.79043e-60	5.11581e-56
3	NAGK	0.701	0.582	0.376546	2.25446e-60	6.44166e-56
3	DNAJA1	0.873	0.79	0.373683	4.97555e-59	1.42166e-54
3	AXL	0.615	0.457	0.404546	5.65799e-59	1.61666e-54
3	HLA-F	0.564	0.409	0.383239	6.52067e-59	1.86315e-54
3	P2RY6	0.371	0.225	0.368178	1.84608e-58	5.2748e-54
3	TCN2	0.39	0.258	0.375527	2.63454e-58	7.52767e-54
3	RGL1	0.456	0.327	0.371131	9.24227e-57	2.6408e-52
3	HLA-DQA1	0.838	0.718	0.368701	1.18969e-56	3.3993e-52
3	NUB1	0.412	0.282	0.373926	1.49421e-55	4.2694e-51
3	GBP3	0.258	0.132	0.309175	2.53342e-55	7.23875e-51
3	CYBA	0.985	0.982	0.255761	2.97194e-55	8.49173e-51
3	STOM	0.617	0.504	0.348748	2.09959e-54	5.99917e-50
3	DRAM1	0.466	0.348	0.347451	3.81922e-53	1.09126e-48
3	S100A11	0.972	0.982	0.284198	5.04893e-53	1.44263e-48
3	SMCHD1	0.422	0.29	0.349988	4.87366e-51	1.39255e-46
3	CASP1	0.635	0.535	0.329815	8.08636e-51	2.31052e-46
3	PSMA3	0.604	0.47	0.339345	6.38939e-50	1.82564e-45
3	LYSMD2	0.453	0.316	0.313468	9.04463e-49	2.58432e-44
3	GIMAP7	0.395	0.249	0.387289	9.38517e-49	2.68162e-44
3	C2	0.695	0.585	0.373128	1.09946e-48	3.14149e-44
3	PHF11	0.388	0.25	0.310695	3.23545e-48	9.24466e-44
3	RBCK1	0.412	0.281	0.314635	5.5749e-48	1.59292e-43
3	LILRB1	0.468	0.335	0.331368	1.06314e-47	3.0377e-43
3	LILRB4	0.597	0.478	0.347379	1.42921e-47	4.08368e-43
3	HMOX1	0.773	0.734	0.546564	2.44328e-47	6.98119e-43
3	LMO2	0.47	0.356	0.323436	2.71005e-47	7.74344e-43
3	FMNL2	0.538	0.405	0.328309	3.84655e-47	1.09907e-42
3	FYB1	0.85	0.767	0.319074	1.72747e-46	4.93589e-42
3	RNF114	0.522	0.408	0.311699	4.65041e-46	1.32876e-41
3	GLRX	0.719	0.658	0.31363	9.76424e-46	2.78994e-41
3	SP100	0.56	0.443	0.316918	1.12418e-44	3.21213e-40
3	SQOR	0.536	0.424	0.309032	4.46381e-44	1.27544e-39
3	APOBEC3G	0.307	0.181	0.271713	6.01637e-44	1.71906e-39
3	CD72	0.275	0.156	0.293552	1.3166e-43	3.76193e-39
3	OLFML3	0.375	0.231	0.389732	5.99448e-43	1.7128e-38
3	TMEM176B	0.802	0.754	0.340819	7.96901e-43	2.27698e-38
3	TXN	0.782	0.742	0.360171	1.21497e-42	3.47154e-38
3	CTSL	0.881	0.848	0.419332	2.48314e-41	7.09507e-37
3	CCL2	0.606	0.482	0.669734	2.89813e-40	8.28082e-36
3	PLEK	0.802	0.761	0.393098	2.06115e-39	5.88933e-35
3	RAB8A	0.584	0.465	0.296648	4.7944e-39	1.3699e-34
3	SNX6	0.89	0.847	0.269356	1.43952e-38	4.11314e-34
3	SCARB2	0.757	0.684	0.279733	1.86003e-38	5.31467e-34
3	SMCO4	0.369	0.273	0.272534	2.41076e-38	6.88827e-34
3	C15orf48	0.447	0.316	0.537693	2.54039e-38	7.25865e-34
3	TFEC	0.565	0.453	0.296284	2.09596e-37	5.98879e-33
3	SERPINA1	0.469	0.35	0.33634	7.79883e-37	2.22836e-32
3	BLVRA	0.638	0.55	0.277052	1.10099e-35	3.14586e-31
3	RASSF4	0.636	0.553	0.292928	1.3888e-34	3.96822e-30
3	GLUL	0.912	0.874	0.322303	3.68585e-34	1.05316e-29
3	HSPA1B	0.71	0.594	0.403771	4.26186e-34	1.21774e-29
3	PLA2G16	0.393	0.303	0.268551	2.02999e-31	5.8003e-27
3	NCOA7	0.391	0.295	0.275722	3.10171e-31	8.86252e-27
3	ADA2	0.609	0.488	0.25315	1.09518e-30	3.12925e-26
3	MVP	0.441	0.336	0.252615	1.5416e-30	4.40483e-26
3	NUPR1	0.281	0.212	0.518792	1.89882e-30	5.4255e-26
3	IL1RN	0.544	0.437	0.464126	8.39479e-30	2.39864e-25
3	44986	0.663	0.551	0.273082	5.62795e-29	1.60808e-24
3	USP15	0.477	0.386	0.257312	7.55385e-29	2.15836e-24
3	TMEM176A	0.651	0.572	0.290828	3.33545e-28	9.5304e-24
3	HES4	0.301	0.214	0.305584	4.00588e-28	1.1446e-23
3	S100A9	0.557	0.457	0.439802	4.92678e-27	1.40773e-22
3	TNFAIP2	0.642	0.581	0.293172	6.46715e-24	1.84786e-19
3	HSPA1A	0.916	0.865	0.316771	9.97977e-22	2.85152e-17
3	CCL5	0.26	0.17	0.305095	4.38674e-21	1.25342e-16
3	COL1A2	0.511	0.42	0.286979	5.2217e-21	1.492e-16
3	ZC3HAV1	0.438	0.341	0.257911	5.50292e-20	1.57235e-15
3	BCL2A1	0.519	0.431	0.350192	5.05708e-19	1.44496e-14
3	C3	0.402	0.314	0.252907	3.02867e-15	8.65382e-11
3	KCNQ1OT1	0.275	0.209	0.298357	3.82802e-15	1.09378e-10
3	EGR2	0.485	0.423	0.325062	6.94125e-14	1.98332e-09
3	TNF	0.501	0.421	0.262927	1.00663e-11	2.87623e-07
4	HMOX1	0.904	0.731	2.28559	0	0
4	CSTB	0.97	0.866	1.53741	0	0
4	MT1X	0.374	0.235	2.36109	2.95514e-297	8.44373e-293
4	TGFBI	0.96	0.911	1.33446	3.00831e-296	8.59564e-292
4	S100A10	0.977	0.83	1.47457	5.84146e-288	1.66908e-283
4	SPP1	0.937	0.639	2.47744	9.46807e-285	2.70531e-280
4	FTL	1	1	1.07242	2.85238e-259	8.15011e-255
4	GAPDH	0.993	0.976	0.952654	2.49484e-198	7.12851e-194
4	ADAM8	0.534	0.14	1.23851	4.71401e-196	1.34693e-191
4	MT1G	0.274	0.056	2.97186	9.54205e-193	2.72645e-188
4	VIM	0.999	0.98	1.01687	8.07196e-191	2.3064e-186
4	CTSB	0.996	0.982	0.975557	5.11512e-180	1.46154e-175
4	CTSD	0.996	0.961	1.09387	6.82917e-177	1.9513e-172
4	MT2A	0.568	0.439	2.14512	1.21824e-176	3.48087e-172
4	CTSL	0.947	0.847	1.19231	1.53203e-165	4.37748e-161
4	LGALS1	0.989	0.947	0.914773	5.78285e-163	1.65233e-158
4	HK2	0.318	0.082	0.990082	3.54316e-162	1.01239e-157
4	ANPEP	0.562	0.177	1.0412	6.16024e-160	1.76016e-155
4	RALA	0.583	0.322	0.889209	8.72494e-151	2.49298e-146
4	FTH1	1	1	0.854494	1.80469e-149	5.15655e-145
4	PKM	0.921	0.778	0.851976	9.79148e-149	2.79772e-144
4	NUPR1	0.494	0.207	1.67811	3.3667e-147	9.61969e-143
4	ENO1	0.936	0.809	0.869338	5.61452e-146	1.60424e-141
4	SCD	0.544	0.262	0.983297	6.69694e-141	1.91352e-136
4	TXN	0.891	0.74	0.912364	9.11014e-139	2.60304e-134
4	GLUL	0.956	0.875	0.903933	2.29114e-135	6.54649e-131
4	SMIM25	0.448	0.121	0.781455	1.04358e-134	2.98182e-130
4	LDHA	0.89	0.698	0.972125	2.58272e-134	7.3796e-130
4	GPNMB	0.943	0.726	0.997174	9.11622e-134	2.60478e-129
4	S100A6	0.968	0.829	0.966473	2.11338e-125	6.03855e-121
4	SLC48A1	0.409	0.133	0.834022	1.28532e-119	3.67255e-115
4	NDRG1	0.386	0.155	0.885717	3.58496e-118	1.02433e-113
4	SLC11A1	0.699	0.408	0.935595	3.65402e-115	1.04406e-110
4	ERO1A	0.523	0.284	0.744331	1.94577e-111	5.55964e-107
4	LHFPL2	0.715	0.436	0.813878	9.37873e-106	2.67978e-101
4	FLNA	0.745	0.443	0.833022	1.90101e-96	5.43175e-92
4	ANXA2	0.948	0.867	0.647734	6.77787e-96	1.93664e-91
4	FN1	0.458	0.194	1.7245	3.80553e-95	1.08736e-90
4	SQSTM1	0.842	0.733	0.74744	9.85568e-93	2.81606e-88
4	CLEC5A	0.459	0.169	0.854385	2.29209e-90	6.54918e-86
4	CD36	0.399	0.16	0.91179	3.23609e-90	9.24648e-86
4	LSP1	0.499	0.215	0.835252	1.94352e-88	5.55323e-84
4	TPI1	0.904	0.802	0.659003	2.30429e-87	6.58404e-83
4	SLC2A5	0.328	0.097	0.606791	1.7708e-85	5.0597e-81
4	MT1F	0.285	0.116	0.627584	3.29505e-85	9.41495e-81
4	CD44	0.858	0.665	0.817473	1.51216e-82	4.32069e-78
4	BNIP3	0.442	0.236	0.704477	1.31729e-80	3.76389e-76
4	MIF	0.572	0.312	0.744611	2.3593e-80	6.74122e-76
4	ADM	0.353	0.17	0.896166	3.94866e-79	1.12825e-74
4	PGK1	0.87	0.76	0.634234	2.01232e-78	5.74979e-74
4	TDP2	0.428	0.189	0.594143	6.84721e-78	1.95645e-73
4	C15orf48	0.625	0.319	0.956424	2.70756e-74	7.73632e-70
4	SDC2	0.459	0.211	0.710428	2.37573e-72	6.78816e-68
4	EMP1	0.425	0.167	0.678177	7.29115e-70	2.0833e-65
4	FABP5	0.863	0.686	0.875761	2.90681e-68	8.30563e-64
4	TALDO1	0.767	0.677	0.557555	2.83868e-67	8.11095e-63
4	SH3BGRL3	0.972	0.927	0.612368	2.66924e-65	7.62683e-61
4	ANKRD28	0.37	0.15	0.649448	3.81959e-65	1.09137e-60
4	CD109	0.422	0.2	0.569442	3.52616e-63	1.00753e-58
4	SLC16A3	0.784	0.602	0.585685	2.16898e-62	6.19741e-58
4	TNS1	0.352	0.147	0.483901	3.78983e-61	1.08287e-56
4	VCAN	0.266	0.078	0.941245	3.8118e-58	1.08914e-53
4	PGAM1	0.688	0.504	0.558428	3.28237e-56	9.3787e-52
4	POR	0.454	0.251	0.538951	1.09622e-55	3.13224e-51
4	GCLM	0.369	0.16	0.532489	1.35398e-55	3.86872e-51
4	S100A11	0.995	0.98	0.469589	1.02516e-53	2.9292e-49
4	ACP5	0.758	0.547	0.617652	3.25471e-53	9.29969e-49
4	TREM1	0.309	0.127	0.529067	2.69472e-52	7.69961e-48
4	LAMP1	0.796	0.685	0.514052	2.35519e-49	6.7295e-45
4	PGD	0.478	0.277	0.500699	1.37764e-48	3.93633e-44
4	EMP3	0.892	0.737	0.537175	2.80571e-48	8.01675e-44
4	PLIN2	0.733	0.562	0.814648	2.99806e-48	8.56637e-44
4	GCHFR	0.345	0.143	0.536862	3.48611e-48	9.96086e-44
4	PLP2	0.441	0.215	0.505645	6.34686e-48	1.81349e-43
4	RPS27L	0.867	0.733	0.494697	3.46572e-47	9.9026e-43
4	ATP6V1F	0.9	0.827	0.462222	5.46661e-47	1.56197e-42
4	CXXC5	0.33	0.134	0.395776	7.68626e-47	2.1962e-42
4	FAM129B	0.348	0.155	0.431758	2.98245e-45	8.52175e-41
4	H2AFY	0.757	0.641	0.479369	3.42268e-45	9.77961e-41
4	GSTO1	0.859	0.757	0.450028	1.6548e-42	4.72825e-38
4	RGCC	0.625	0.419	0.846287	5.1113e-42	1.46045e-37
4	BEX3	0.42	0.214	0.466177	7.78352e-42	2.22398e-37
4	FNDC3B	0.619	0.431	0.497413	7.47818e-41	2.13674e-36
4	ATP6V1G1	0.823	0.773	0.415915	1.1646e-40	3.3276e-36
4	PRDX1	0.93	0.913	0.464577	5.0851e-40	1.45296e-35
4	C4orf3	0.772	0.647	0.468597	8.01068e-39	2.28889e-34
4	GPI	0.487	0.312	0.451907	4.89621e-38	1.39899e-33
4	ITGA5	0.375	0.195	0.425478	6.99393e-38	1.99837e-33
4	LAPTM5	0.984	0.974	0.335498	1.10389e-37	3.15413e-33
4	APOC1	0.927	0.838	0.580746	1.98741e-37	5.67864e-33
4	MXI1	0.269	0.154	0.358425	1.17301e-36	3.35164e-32
4	ASPH	0.669	0.486	0.481336	1.78387e-36	5.09706e-32
4	LIMS1	0.854	0.776	0.462011	4.03931e-36	1.15415e-31
4	SEC61G	0.768	0.673	0.436366	5.8755e-36	1.67881e-31
4	LMNA	0.839	0.741	0.584487	1.65555e-35	4.73041e-31
4	ACTN1	0.536	0.354	0.44445	2.94467e-35	8.41381e-31
4	LGALS3	0.911	0.813	0.514897	5.63949e-35	1.61137e-30
4	INF2	0.357	0.195	0.387381	8.98885e-35	2.56838e-30
4	ATF5	0.476	0.296	0.499532	6.20507e-34	1.77297e-29
4	P4HA1	0.535	0.381	0.432217	3.28757e-33	9.39356e-29
4	ECM1	0.379	0.194	0.388656	4.63268e-33	1.3237e-28
4	TUBA1C	0.775	0.65	0.45221	5.52961e-33	1.57998e-28
4	ANXA6	0.323	0.153	0.35045	8.06374e-33	2.30405e-28
4	CD68	0.954	0.927	0.352201	1.4544e-32	4.15565e-28
4	BCAT1	0.62	0.46	0.443526	1.70336e-32	4.86702e-28
4	CREG1	0.859	0.798	0.380305	2.77798e-32	7.93753e-28
4	MYO1G	0.261	0.125	0.361784	7.79698e-32	2.22783e-27
4	CD82	0.337	0.168	0.3597	1.09617e-31	3.13209e-27
4	HEXB	0.737	0.611	0.401681	2.98579e-31	8.53131e-27
4	CALM1	0.919	0.891	0.36614	5.52187e-31	1.57777e-26
4	ADCY3	0.256	0.148	0.329132	7.52027e-31	2.14877e-26
4	BCAP31	0.792	0.68	0.382079	2.53299e-30	7.23753e-26
4	CAPG	0.882	0.814	0.400617	3.14686e-30	8.99151e-26
4	GBE1	0.28	0.13	0.319206	4.13555e-30	1.18165e-25
4	CXCL1	0.347	0.175	0.82861	6.28722e-30	1.79645e-25
4	FAM162A	0.479	0.345	0.37912	8.41377e-30	2.40407e-25
4	ME2	0.641	0.509	0.440761	8.91385e-30	2.54695e-25
4	TCIRG1	0.64	0.468	0.393106	1.2319e-29	3.51991e-25
4	YWHAZ	0.831	0.72	0.384592	2.49835e-29	7.13853e-25
4	DUSP4	0.283	0.131	0.467703	6.84845e-29	1.95681e-24
4	VAC14	0.299	0.149	0.31479	1.7725e-28	5.06455e-24
4	ZNF385A	0.382	0.248	0.380576	3.58954e-28	1.02564e-23
4	UPP1	0.513	0.354	0.423961	4.41125e-28	1.26043e-23
4	TPM4	0.842	0.735	0.38227	6.30267e-28	1.80086e-23
4	S100A9	0.633	0.462	0.539399	9.40931e-28	2.68852e-23
4	MPP1	0.718	0.577	0.387736	1.06041e-27	3.02992e-23
4	ABCA1	0.805	0.713	0.441042	1.20119e-27	3.43215e-23
4	PDPN	0.252	0.108	0.269256	1.91583e-27	5.4741e-23
4	SLC39A8	0.367	0.203	0.347644	1.97243e-27	5.63581e-23
4	P4HB	0.796	0.724	0.376761	6.3099e-27	1.80293e-22
4	CD99	0.824	0.743	0.351409	1.4361e-26	4.10336e-22
4	PPDPF	0.619	0.475	0.408559	1.50303e-26	4.29461e-22
4	SERF2	0.982	0.98	0.274562	2.89393e-26	8.26882e-22
4	PDXK	0.699	0.59	0.365342	8.15447e-26	2.32998e-21
4	TIMP1	0.788	0.688	0.563626	8.51836e-26	2.43395e-21
4	ANXA1	0.867	0.797	0.43533	1.45151e-25	4.14741e-21
4	LUCAT1	0.37	0.235	0.435975	2.93626e-25	8.38978e-21
4	EREG	0.324	0.166	0.733348	7.72964e-25	2.20859e-20
4	HPCAL1	0.496	0.327	0.332322	1.01222e-24	2.8922e-20
4	MMP19	0.564	0.384	0.513388	2.41287e-24	6.89428e-20
4	ST14	0.382	0.273	0.325421	2.46278e-24	7.03689e-20
4	MIR22HG	0.374	0.224	0.329709	6.27044e-24	1.79165e-19
4	UBA6	0.375	0.253	0.323934	7.37058e-24	2.106e-19
4	APLP2	0.896	0.872	0.314403	1.27852e-23	3.6531e-19
4	S100A4	0.949	0.899	0.357092	3.84968e-23	1.09997e-18
4	NPL	0.694	0.576	0.36287	3.9134e-23	1.11817e-18
4	ATP6V1A	0.556	0.426	0.339717	5.16627e-23	1.47616e-18
4	HCFC1R1	0.4	0.252	0.315677	7.12583e-23	2.03606e-18
4	LRRFIP1	0.782	0.725	0.336677	1.11327e-22	3.18095e-18
4	IFI6	0.784	0.653	0.408695	4.99618e-22	1.42756e-17
4	FNIP2	0.544	0.417	0.392191	5.30654e-22	1.51624e-17
4	MYL6	0.985	0.969	0.27051	5.34255e-22	1.52653e-17
4	PLEC	0.529	0.389	0.353836	7.58653e-22	2.1677e-17
4	EPAS1	0.369	0.217	0.306751	1.32466e-21	3.78495e-17
4	BNIP3L	0.672	0.613	0.321583	1.82393e-21	5.21152e-17
4	BRI3	0.954	0.924	0.288379	1.8826e-21	5.37914e-17
4	ACTB	0.995	0.998	0.337184	2.43245e-21	6.95024e-17
4	NOP10	0.78	0.715	0.330532	2.7681e-21	7.90928e-17
4	NPC1	0.336	0.192	0.279227	2.95269e-21	8.43673e-17
4	TXNRD1	0.394	0.268	0.335398	6.14988e-21	1.75721e-16
4	IRAK1	0.505	0.364	0.331225	6.79934e-21	1.94277e-16
4	TNS3	0.483	0.331	0.324957	9.39019e-21	2.68306e-16
4	GLIPR2	0.443	0.286	0.313438	1.31186e-20	3.74839e-16
4	CORO1C	0.532	0.383	0.327235	2.1208e-20	6.05977e-16
4	ATP13A3	0.625	0.477	0.352737	6.6063e-20	1.88762e-15
4	SLC2A3	0.597	0.481	0.486612	1.66852e-19	4.76746e-15
4	ELL2	0.602	0.46	0.369805	1.72679e-19	4.93397e-15
4	IL7R	0.283	0.15	0.380174	1.74342e-19	4.98147e-15
4	CYSTM1	0.436	0.315	0.30596	1.8196e-19	5.19914e-15
4	GRB2	0.786	0.72	0.311109	3.81043e-19	1.08876e-14
4	RXRA	0.512	0.375	0.306962	5.06134e-19	1.44618e-14
4	FAM107B	0.54	0.391	0.352257	5.89795e-19	1.68522e-14
4	SQOR	0.579	0.431	0.304184	6.62738e-19	1.89364e-14
4	IGF2R	0.437	0.287	0.28777	8.88589e-19	2.53897e-14
4	APP	0.504	0.356	0.311026	1.77566e-18	5.0736e-14
4	ITGAX	0.601	0.445	0.336473	1.85702e-18	5.30607e-14
4	HEBP1	0.505	0.368	0.287125	1.85733e-18	5.30695e-14
4	TCEAL9	0.428	0.277	0.287466	1.95868e-18	5.59653e-14
4	NCF2	0.557	0.419	0.322969	2.03686e-18	5.81992e-14
4	BLOC1S2	0.465	0.329	0.30055	4.00867e-18	1.1454e-13
4	VAT1	0.417	0.272	0.280587	4.38592e-18	1.25319e-13
4	TAGLN2	0.703	0.625	0.319284	4.77879e-18	1.36544e-13
4	HSD17B4	0.464	0.343	0.296159	9.25174e-18	2.6435e-13
4	PLBD2	0.34	0.208	0.253444	1.83808e-17	5.25194e-13
4	SELENOW	0.659	0.531	0.32043	4.26905e-17	1.2198e-12
4	CYTIP	0.359	0.244	0.294902	8.58411e-17	2.45274e-12
4	MYADM	0.442	0.306	0.340617	1.19192e-16	3.40567e-12
4	CCR1	0.501	0.402	0.326842	2.21801e-16	6.33751e-12
4	TUBGCP2	0.445	0.326	0.276861	2.96313e-16	8.46654e-12
4	CD180	0.254	0.151	0.250457	5.17972e-16	1.48e-11
4	ACOT13	0.385	0.267	0.270881	6.05212e-16	1.72927e-11
4	SH3BP5	0.444	0.325	0.285718	1.12563e-15	3.21625e-11
4	ME1	0.402	0.266	0.25462	2.44535e-15	6.98709e-11
4	SLC25A37	0.297	0.19	0.27812	5.19602e-15	1.48466e-10
4	SLC43A3	0.555	0.425	0.286582	6.98387e-15	1.9955e-10
4	ALCAM	0.515	0.385	0.315586	8.23555e-15	2.35314e-10
4	CTSA	0.742	0.697	0.27042	8.73507e-15	2.49587e-10
4	PPIF	0.501	0.38	0.354228	9.34205e-15	2.6693e-10
4	FCGR2B	0.539	0.41	0.352585	1.95201e-14	5.57749e-10
4	AHNAK	0.732	0.638	0.295658	2.2529e-14	6.43722e-10
4	RAB5IF	0.504	0.39	0.2717	8.98e-14	2.56585e-09
4	ACTR3	0.791	0.723	0.257942	1.34682e-13	3.84827e-09
4	MT-ND4L	0.742	0.626	0.304127	1.53048e-13	4.37304e-09
4	CNDP2	0.592	0.49	0.262882	1.97578e-13	5.64539e-09
4	HM13	0.633	0.516	0.266665	2.69484e-13	7.69996e-09
4	HSPA6	0.242	0.324	0.278304	3.71835e-13	1.06244e-08
4	SMS	0.666	0.559	0.26381	3.83017e-13	1.0944e-08
4	TMEM167A	0.57	0.454	0.256248	4.01637e-13	1.1476e-08
4	TXNDC17	0.604	0.514	0.266578	7.62927e-13	2.17991e-08
4	TSC22D1	0.405	0.29	0.355311	1.30741e-12	3.73567e-08
4	LCP1	0.813	0.724	0.267238	1.33179e-12	3.80533e-08
4	VKORC1	0.613	0.517	0.260098	1.48348e-12	4.23873e-08
4	ATP5MD	0.775	0.694	0.261974	1.75008e-12	5.00051e-08
4	CXCL8	0.721	0.635	0.599443	2.11012e-12	6.02923e-08
4	CXCL3	0.684	0.595	0.555484	2.16511e-12	6.18638e-08
4	MAP3K2	0.58	0.467	0.25555	1.09226e-11	3.12091e-07
4	HTRA1	0.601	0.503	0.328423	1.4387e-11	4.11078e-07
4	CYTOR	0.447	0.334	0.251898	3.4425e-11	9.83626e-07
4	SLC16A10	0.617	0.518	0.31486	1.39736e-10	3.99267e-06
4	IL4I1	0.305	0.206	0.276528	7.9222e-10	2.26361e-05
4	ARID5B	0.461	0.359	0.264808	7.41319e-09	0.000211817
4	TMIGD3	0.386	0.293	0.280847	2.15498e-08	0.000615743
4	BASP1	0.458	0.364	0.258199	1.0508e-07	0.00300244
4	G0S2	0.387	0.292	0.363992	2.98565e-07	0.00853091
4	CCL20	0.262	0.208	0.579345	0.000209845	1
5	LYZ	0.998	0.818	2.42325	0	0
5	FCN1	0.585	0.045	2.04135	2.35630935529103e-315	6.73268272087305e-311
5	EREG	0.72	0.152	2.87554	3.71775e-275	1.06227e-270
5	OLR1	0.824	0.266	1.76005	9.75365e-273	2.78691e-268
5	TIMP1	0.935	0.684	1.85892	3.01334e-270	8.61001e-266
5	VCAN	0.538	0.069	2.03037	1.07043e-240	3.05854e-236
5	CD300E	0.508	0.072	1.1667	1.25297e-196	3.58011e-192
5	AREG	0.641	0.17	2.38432	4.21974e-191	1.20571e-186
5	BTG1	0.992	0.837	1.24564	4.28794e-189	1.22519e-184
5	SERPINA1	0.818	0.347	1.13745	4.43363e-179	1.26682e-174
5	PPIF	0.716	0.372	1.1785	5.62591e-149	1.60749e-144
5	CLEC10A	0.45	0.084	1.06459	2.95249e-148	8.43614e-144
5	S100A8	0.362	0.061	1.73028	1.91072e-144	5.45951e-140
5	CYTIP	0.676	0.232	0.932067	6.90711e-144	1.97357e-139
5	CD52	0.488	0.105	1.12181	2.83406e-142	8.09775e-138
5	C15orf48	0.719	0.318	1.56483	3.96903e-137	1.13407e-132
5	LGALS2	0.413	0.064	0.66622	4.21181e-135	1.20344e-130
5	S100A9	0.731	0.46	1.79044	9.42283e-130	2.69239e-125
5	SH3BGRL3	0.995	0.927	0.894065	1.22699e-129	3.50586e-125
5	CLEC12A	0.378	0.053	0.558067	1.41488e-129	4.04274e-125
5	CLEC4E	0.444	0.085	0.628905	6.59962e-126	1.88571e-121
5	PLAUR	0.974	0.77	1.01243	9.29042e-124	2.65455e-119
5	AQP9	0.301	0.03	0.670802	9.19383e-123	2.62695e-118
5	ASGR1	0.447	0.086	0.559643	3.03899e-122	8.68329e-118
5	TREM1	0.5	0.121	0.799618	1.43355e-121	4.09609e-117
5	CD48	0.784	0.353	0.854113	2.93489e-117	8.38587e-113
5	RPS9	0.995	0.974	0.545931	4.01418e-116	1.14697e-111
5	CSTA	0.66	0.231	0.648156	9.09064e-115	2.59747e-110
5	CLEC5A	0.559	0.168	0.944271	9.43739e-112	2.69654e-107
5	JAML	0.536	0.149	0.757713	9.75476e-112	2.78723e-107
5	FN1	0.485	0.195	2.07265	4.48703e-111	1.28208e-106
5	LSP1	0.631	0.212	0.74396	1.64727e-110	4.70675e-106
5	SRGN	0.997	0.976	0.594851	4.40088e-109	1.25746e-104
5	CD36	0.544	0.157	0.769021	1.16046e-106	3.31578e-102
5	BCL2A1	0.801	0.428	1.14315	2.02919e-105	5.79799e-101
5	CD44	0.947	0.664	0.908022	1.63728e-103	4.67821e-99
5	RPL26	1	0.976	0.56212	1.69932e-97	4.85547e-93
5	COTL1	0.979	0.813	0.740449	2.80849e-97	8.0247e-93
5	RPL18A	1	0.981	0.550868	1.85566e-95	5.30219e-91
5	RETN	0.526	0.221	1.1401	8.14331e-95	2.32679e-90
5	RPL8	0.997	0.977	0.512339	4.75896e-94	1.35978e-89
5	RPL13	1	0.996	0.496923	3.49208e-93	9.97791e-89
5	MARCKSL1	0.464	0.176	0.852261	5.10313e-92	1.45812e-87
5	S100A4	0.983	0.898	0.87956	1.33573e-90	3.81657e-86
5	GRASP	0.596	0.225	0.675096	1.77823e-86	5.08093e-82
5	S100A10	0.976	0.832	0.877312	7.8336e-86	2.23829e-81
5	SLC2A3	0.837	0.472	0.781762	2.08419e-85	5.95515e-81
5	RPL6	0.995	0.96	0.528513	3.91662e-85	1.1191e-80
5	RPL3	0.995	0.965	0.537784	7.23505e-85	2.06727e-80
5	S100A6	0.98	0.83	0.830717	5.76704e-83	1.64782e-78
5	ANPEP	0.527	0.182	0.707775	7.72265e-83	2.20659e-78
5	RPS5	0.983	0.93	0.528281	1.90939e-82	5.45571e-78
5	RPL41	1	0.995	0.387237	2.27533e-82	6.50129e-78
5	RPS7	0.998	0.965	0.480761	3.42576e-81	9.78843e-77
5	LIMD2	0.546	0.198	0.517082	1.62456e-80	4.64184e-76
5	RPL29	0.997	0.972	0.476217	1.91517e-80	5.4722e-76
5	RPL10A	0.991	0.922	0.577077	2.99099e-78	8.54615e-74
5	RPL11	0.997	0.987	0.435478	3.29723e-78	9.42119e-74
5	RPL10	1	0.997	0.413274	3.74518e-78	1.07011e-73
5	GAPT	0.278	0.051	0.35579	6.36976e-78	1.82003e-73
5	GK	0.682	0.318	0.690233	6.96076e-78	1.9889e-73
5	ALDH2	0.734	0.375	0.64317	3.1625e-77	9.0362e-73
5	FTH1	1	1	0.457456	1.14556e-75	3.2732e-71
5	DUSP2	0.88	0.556	0.70899	1.26304e-75	3.60888e-71
5	MXD1	0.74	0.383	0.708875	1.97873e-75	5.65383e-71
5	RPS24	1	0.99	0.439763	2.26413e-74	6.4693e-70
5	VIM	1	0.98	0.692078	1.2259e-73	3.50275e-69
5	THBS1	0.369	0.1	1.25582	2.76783e-73	7.90852e-69
5	G0S2	0.567	0.285	1.7214	7.65435e-73	2.18708e-68
5	NAMPT	0.991	0.832	0.485025	1.58451e-72	4.52743e-68
5	SERP1	0.964	0.78	0.547799	4.43768e-72	1.26798e-67
5	HLA-DRB1	0.994	0.966	0.844194	1.73902e-71	4.96891e-67
5	RPL28	1	0.995	0.349703	1.97588e-71	5.6457e-67
5	RPL18	0.995	0.972	0.433061	2.15291e-71	6.15151e-67
5	HCST	0.922	0.697	0.70783	3.86921e-70	1.10555e-65
5	RPL30	1	0.986	0.375392	3.89647e-70	1.11334e-65
5	EMP3	0.945	0.736	0.678809	6.02031e-70	1.72018e-65
5	NCF2	0.737	0.413	0.616578	7.7338e-70	2.20978e-65
5	BST1	0.383	0.109	0.413552	1.036e-69	2.96016e-65
5	GPCPD1	0.626	0.289	0.590718	3.6296e-69	1.03708e-64
5	GABARAPL1	0.59	0.262	0.598523	4.06827e-69	1.16243e-64
5	TSPO	0.956	0.808	0.581393	8.14329e-69	2.32678e-64
5	NACA	0.995	0.955	0.450162	9.21056e-69	2.63173e-64
5	RPS3	0.995	0.973	0.478643	4.60976e-68	1.31715e-63
5	SLC25A37	0.464	0.185	0.656799	6.45838e-68	1.84535e-63
5	CD55	0.459	0.174	0.611151	6.11232e-67	1.74647e-62
5	MNDA	0.843	0.56	0.67471	7.47065e-67	2.13459e-62
5	H2AFY	0.922	0.636	0.477421	1.26846e-66	3.62438e-62
5	VEGFA	0.812	0.478	0.590871	7.1726e-66	2.04943e-61
5	CD69	0.386	0.115	0.633364	4.75074e-65	1.35743e-60
5	RPS2	1	0.991	0.436636	9.24504e-65	2.64159e-60
5	RPL32	1	0.986	0.400829	9.61565e-65	2.74748e-60
5	RPSA	0.992	0.92	0.508258	2.06061e-64	5.88779e-60
5	EIF1	0.997	0.98	0.381677	2.42797e-64	6.93743e-60
5	FBP1	0.5	0.206	0.584536	3.21758e-64	9.1936e-60
5	PID1	0.43	0.144	0.489185	4.09993e-64	1.17147e-59
5	RGS2	0.924	0.676	0.710527	4.93637e-64	1.41047e-59
5	SORL1	0.567	0.246	0.555541	1.63228e-63	4.6639e-59
5	OSCAR	0.419	0.154	0.34095	3.64963e-63	1.04281e-58
5	H3F3A	0.998	0.97	0.387788	3.82842e-63	1.09389e-58
5	MYO1G	0.389	0.121	0.428457	7.14206e-63	2.0407e-58
5	PTGS2	0.69	0.37	0.895989	1.9495e-62	5.57031e-58
5	EEF1A1	1	0.996	0.391709	4.62907e-62	1.32266e-57
5	RPL15	0.998	0.982	0.382052	4.78722e-62	1.36785e-57
5	VDR	0.257	0.053	0.324288	8.64068e-62	2.4689e-57
5	RPS3A	1	0.983	0.44451	1.14732e-60	3.27823e-56
5	PDE4B	0.717	0.389	0.52074	1.27933e-60	3.65543e-56
5	CORO1A	0.88	0.601	0.552586	2.86321e-60	8.18106e-56
5	FOSL2	0.869	0.568	0.464854	6.88892e-60	1.96837e-55
5	UPP1	0.667	0.349	0.545332	3.69752e-59	1.05649e-54
5	AC020656.1	0.264	0.065	0.365967	5.91224e-59	1.6893e-54
5	RPL35A	0.994	0.95	0.420982	1.60268e-58	4.57932e-54
5	RPS6	0.995	0.973	0.449102	2.03278e-58	5.80828e-54
5	IL1B	0.878	0.626	1.03396	2.97816e-58	8.5095e-54
5	IFNGR1	0.83	0.533	0.544648	3.00613e-58	8.58942e-54
5	SOCS3	0.891	0.6	0.438084	3.36307e-58	9.6093e-54
5	JUNB	0.997	0.888	0.32079	1.65782e-57	4.73688e-53
5	TYMP	0.982	0.878	0.572602	3.64577e-57	1.04171e-52
5	IL1RN	0.736	0.439	0.886565	4.05098e-57	1.15749e-52
5	RPS18	1	0.991	0.420866	4.3685e-57	1.24821e-52
5	RIPK2	0.547	0.244	0.450116	5.41723e-57	1.54786e-52
5	ATP2B1-AS1	0.561	0.256	0.507431	9.74865e-57	2.78548e-52
5	RPS8	1	0.981	0.420039	4.4904e-56	1.28304e-51
5	FLNA	0.758	0.446	0.497326	5.4561e-56	1.55897e-51
5	NFIL3	0.626	0.315	0.437703	6.99126e-56	1.99761e-51
5	RPS27A	1	0.987	0.353755	1.17208e-55	3.34898e-51
5	RPS19	1	0.986	0.399722	1.97492e-55	5.64295e-51
5	RPL21	0.997	0.977	0.379908	4.7561e-55	1.35896e-50
5	H3F3B	0.998	0.958	0.431369	7.60679e-55	2.17349e-50
5	TUBA1A	0.707	0.499	0.671401	1.69951e-54	4.85601e-50
5	AC245128.3	0.254	0.058	0.335097	2.17287e-53	6.20855e-49
5	RPS13	0.997	0.979	0.368249	1.80285e-52	5.15129e-48
5	FAU	0.997	0.978	0.302659	2.69624e-52	7.70395e-48
5	ARPC3	0.992	0.946	0.320742	6.42244e-52	1.83508e-47
5	CTSH	0.919	0.705	0.515705	7.41016e-52	2.11731e-47
5	POLE4	0.608	0.315	0.352429	1.0651e-51	3.0433e-47
5	LCP1	0.933	0.72	0.495156	1.09969e-51	3.14215e-47
5	NDEL1	0.407	0.152	0.357353	1.18408e-51	3.38328e-47
5	RPS4X	0.995	0.982	0.372922	2.36161e-51	6.74782e-47
5	RPL14	0.991	0.95	0.402443	2.94394e-51	8.41173e-47
5	RPS15A	1	0.975	0.408413	4.70724e-51	1.345e-46
5	ATP2B1	0.78	0.515	0.545453	5.05287e-51	1.44376e-46
5	OAZ1	0.992	0.974	0.282838	6.21544e-51	1.77594e-46
5	OSM	0.625	0.332	0.689351	6.91745e-51	1.97652e-46
5	SLC11A1	0.688	0.411	0.611338	1.11929e-50	3.19816e-46
5	EEF1B2	0.98	0.883	0.478976	2.67934e-50	7.65568e-46
5	BTF3	0.98	0.876	0.402148	2.68129e-50	7.66124e-46
5	EHD1	0.426	0.18	0.527663	3.6771e-50	1.05066e-45
5	LST1	0.93	0.737	0.516757	4.61449e-50	1.3185e-45
5	LILRB3	0.517	0.249	0.31434	7.10048e-50	2.02882e-45
5	ATP1B3	0.951	0.766	0.554537	1.62164e-49	4.63351e-45
5	RPL7A	0.994	0.973	0.387737	1.23739e-48	3.53558e-44
5	FPR1	0.632	0.342	0.471045	2.12356e-48	6.06764e-44
5	CYCS	0.859	0.638	0.541494	2.38048e-48	6.80175e-44
5	RPL9	0.997	0.982	0.358443	3.03926e-48	8.68409e-44
5	SATB1	0.587	0.313	0.573839	5.78277e-48	1.65231e-43
5	RPL7	0.985	0.926	0.444609	9.64392e-48	2.75556e-43
5	MAP3K20	0.284	0.085	0.295459	1.06581e-47	3.04535e-43
5	RPS12	1	0.991	0.35152	5.36972e-47	1.53429e-42
5	JUND	0.988	0.893	0.439469	5.8729e-47	1.67806e-42
5	BASP1	0.625	0.358	0.628214	9.81597e-47	2.80472e-42
5	METRNL	0.924	0.719	0.479247	1.12881e-46	3.22535e-42
5	C5AR1	0.932	0.762	0.533031	1.31587e-46	3.75983e-42
5	APRT	0.875	0.63	0.434243	1.40329e-46	4.00963e-42
5	RPS14	0.998	0.988	0.345318	6.35858e-46	1.81684e-41
5	RPS15	0.998	0.985	0.257549	7.22451e-46	2.06426e-41
5	FGR	0.31	0.1	0.330227	1.39974e-45	3.99946e-41
5	RPS16	0.994	0.977	0.340665	1.80499e-45	5.15741e-41
5	HBEGF	0.825	0.559	0.468848	3.17168e-45	9.06245e-41
5	TMEM167A	0.733	0.449	0.375096	3.31468e-45	9.47102e-41
5	GPR183	0.944	0.759	0.509562	4.1663e-45	1.19044e-40
5	HLA-B	1	0.991	0.302373	4.42498e-45	1.26435e-40
5	RPL4	0.971	0.861	0.418814	5.52272e-45	1.57801e-40
5	ATP13A3	0.746	0.474	0.290846	6.77928e-45	1.93704e-40
5	ARPC2	0.991	0.917	0.368935	8.68021e-45	2.4802e-40
5	PRELID1	0.869	0.634	0.459095	2.31592e-44	6.61729e-40
5	TMEM170B	0.304	0.099	0.303702	2.60367e-44	7.43948e-40
5	CHMP1B	0.881	0.679	0.650781	4.25712e-44	1.21639e-39
5	LDHA	0.904	0.7	0.514643	5.30537e-44	1.5159e-39
5	RPL34	0.997	0.98	0.27744	6.52519e-44	1.86444e-39
5	LTA4H	0.433	0.19	0.340727	6.99732e-44	1.99934e-39
5	ANXA1	0.945	0.794	0.515269	7.38605e-44	2.11042e-39
5	C1orf162	0.903	0.719	0.487052	8.31961e-44	2.37716e-39
5	PGAM1	0.777	0.502	0.356068	1.0079e-43	2.87986e-39
5	SRSF9	0.872	0.631	0.390465	1.27763e-43	3.65056e-39
5	GLIPR2	0.553	0.283	0.39619	2.03932e-43	5.82695e-39
5	CYTOR	0.603	0.329	0.372829	2.10488e-43	6.01427e-39
5	PLD4	0.304	0.1	0.411272	6.04487e-43	1.7272e-38
5	TET2	0.606	0.335	0.357613	6.77527e-43	1.9359e-38
5	SAMSN1	0.825	0.614	0.509217	8.8749e-43	2.53582e-38
5	HLA-DRA	0.997	0.992	0.480339	1.72041e-42	4.91572e-38
5	JMJD1C	0.792	0.526	0.352654	2.13542e-42	6.10153e-38
5	HLA-DQB1	0.959	0.84	0.698847	2.74419e-42	7.84098e-38
5	PLP2	0.453	0.217	0.304747	3.18555e-42	9.10208e-38
5	SLC25A3	0.941	0.773	0.422946	3.22022e-42	9.20115e-38
5	CIB1	0.845	0.597	0.383391	6.03323e-42	1.72387e-37
5	ZNF331	0.862	0.616	0.366155	7.51879e-42	2.14834e-37
5	GPSM3	0.821	0.562	0.310033	1.57033e-41	4.48689e-37
5	C9orf72	0.538	0.288	0.281191	1.63123e-41	4.6609e-37
5	AC004687.1	0.404	0.172	0.358777	3.71576e-41	1.0617e-36
5	AC025164.1	0.277	0.091	0.291048	5.82608e-41	1.66469e-36
5	PPA1	0.547	0.285	0.421997	7.21537e-41	2.06165e-36
5	TRABD	0.503	0.263	0.264234	8.09359e-41	2.31258e-36
5	RPL24	0.989	0.954	0.307579	2.62245e-40	7.49312e-36
5	AOAH	0.663	0.395	0.411786	2.71975e-40	7.77114e-36
5	RILPL2	0.801	0.546	0.409234	3.30399e-40	9.4405e-36
5	SPCS1	0.827	0.579	0.285275	4.53119e-40	1.2947e-35
5	TKT	0.854	0.617	0.404197	6.93492e-40	1.98151e-35
5	GPAT3	0.286	0.094	0.391351	8.87371e-40	2.53549e-35
5	SLC7A5	0.366	0.149	0.418908	1.57494e-39	4.50009e-35
5	VSIR	0.807	0.56	0.263494	1.92412e-39	5.49778e-35
5	C20orf27	0.47	0.236	0.271458	2.19004e-39	6.25761e-35
5	LUCAT1	0.479	0.232	0.461337	3.20983e-39	9.17146e-35
5	SNHG15	0.462	0.222	0.335178	8.05363e-39	2.30116e-34
5	COMMD6	0.903	0.696	0.373272	8.82604e-39	2.52187e-34
5	PIM3	0.736	0.478	0.482759	1.29776e-38	3.70808e-34
5	SYAP1	0.637	0.382	0.292389	1.48698e-38	4.24874e-34
5	KYNU	0.606	0.345	0.387976	1.53303e-38	4.38031e-34
5	SERPINB9	0.78	0.523	0.41184	1.69381e-38	4.83973e-34
5	EIF3K	0.936	0.763	0.378097	2.33853e-38	6.6819e-34
5	STK17B	0.635	0.374	0.362157	3.48485e-38	9.95726e-34
5	RPL5	0.991	0.948	0.355464	4.25147e-38	1.21477e-33
5	MCL1	0.985	0.844	0.294178	9.06082e-38	2.58895e-33
5	SELENOK	0.868	0.656	0.482683	1.06517e-37	3.0435e-33
5	GLIPR1	0.874	0.647	0.351054	1.32008e-37	3.77186e-33
5	MYADM	0.55	0.303	0.331966	1.50137e-37	4.28985e-33
5	RPS23	0.998	0.988	0.28666	1.76537e-37	5.04419e-33
5	ARF5	0.502	0.269	0.251576	3.03728e-37	8.67841e-33
5	DSE	0.801	0.556	0.393475	4.66701e-37	1.33351e-32
5	HMGA1	0.567	0.316	0.323829	9.32779e-37	2.66523e-32
5	PDCL3	0.464	0.229	0.31162	1.26121e-36	3.60365e-32
5	HIGD2A	0.843	0.611	0.28814	1.54476e-36	4.41385e-32
5	GSTK1	0.746	0.506	0.25628	2.869e-36	8.1976e-32
5	EFHD2	0.91	0.709	0.331618	3.42764e-36	9.79378e-32
5	DDIT4	0.584	0.331	0.417974	3.44142e-36	9.83318e-32
5	THAP2	0.479	0.243	0.464035	3.94714e-36	1.12782e-31
5	RPLP1	1	0.998	0.258303	3.95666e-36	1.13054e-31
5	JPT1	0.824	0.585	0.294489	5.61989e-36	1.60577e-31
5	EIF3F	0.807	0.569	0.365692	5.62119e-36	1.60614e-31
5	SLC25A5	0.933	0.756	0.372189	5.98216e-36	1.70928e-31
5	NFKBIZ	0.828	0.596	0.264905	7.37805e-36	2.10813e-31
5	SUB1	0.939	0.779	0.344531	7.50572e-36	2.14461e-31
5	RALA	0.567	0.326	0.421451	7.89303e-36	2.25528e-31
5	PNPLA8	0.617	0.369	0.309417	1.93154e-35	5.51899e-31
5	RPLP0	0.985	0.928	0.386872	2.62922e-35	7.51247e-31
5	TGIF1	0.649	0.402	0.307787	4.04797e-35	1.15663e-30
5	SLC25A19	0.494	0.257	0.372183	4.92683e-35	1.40774e-30
5	RPS10	0.968	0.861	0.380698	4.93054e-35	1.4088e-30
5	BRK1	0.891	0.676	0.257254	5.12895e-35	1.46549e-30
5	AP1S2	0.825	0.618	0.426624	5.72414e-35	1.63556e-30
5	ZC3H12A	0.439	0.226	0.25497	7.3253e-35	2.09306e-30
5	SLC43A2	0.726	0.481	0.378373	9.07939e-35	2.59425e-30
5	GPR132	0.339	0.139	0.315462	1.07647e-34	3.07579e-30
5	GPR84	0.427	0.204	0.378813	2.58785e-34	7.39427e-30
5	IFI30	0.526	0.287	0.468493	3.30972e-34	9.45686e-30
5	FCGR2B	0.653	0.407	0.429694	7.84057e-34	2.24029e-29
5	VASP	0.769	0.529	0.326144	8.12577e-34	2.32178e-29
5	BZW1	0.783	0.545	0.304609	1.17132e-33	3.34682e-29
5	REL	0.907	0.706	0.329674	1.77656e-33	5.07616e-29
5	CYBA	0.997	0.982	0.273691	2.19853e-33	6.28186e-29
5	EIF3H	0.848	0.628	0.277379	8.27728e-33	2.36507e-28
5	SUPT4H1	0.653	0.418	0.257672	8.31061e-33	2.37459e-28
5	PABPC1	0.992	0.928	0.303082	8.4399e-33	2.41153e-28
5	ATP5MC2	0.967	0.85	0.295334	9.13148e-33	2.60914e-28
5	MAP3K8	0.69	0.449	0.367918	9.39183e-33	2.68353e-28
5	NFKBIA	0.95	0.817	0.592375	9.66068e-33	2.76035e-28
5	LACTB	0.616	0.384	0.250884	1.20495e-32	3.44289e-28
5	EDEM1	0.505	0.284	0.254292	1.64178e-32	4.69106e-28
5	CHD1	0.635	0.394	0.343056	2.6842e-32	7.66956e-28
5	CKLF	0.771	0.546	0.401957	6.13266e-32	1.75228e-27
5	EIF3M	0.698	0.466	0.271074	1.02715e-31	2.93487e-27
5	RASSF5	0.514	0.286	0.324915	3.59986e-31	1.02859e-26
5	PTMA	0.997	0.989	0.289561	3.90162e-31	1.11481e-26
5	CCNH	0.544	0.32	0.265652	4.87142e-31	1.39191e-26
5	STX11	0.646	0.418	0.263346	5.05778e-31	1.44516e-26
5	ARL4A	0.558	0.327	0.407535	6.0502e-31	1.72872e-26
5	RPL12	0.998	0.985	0.272068	1.10699e-30	3.16301e-26
5	CD37	0.818	0.599	0.310343	1.20041e-30	3.42994e-26
5	RPL36A	0.871	0.669	0.312271	2.45232e-30	7.007e-26
5	TAGLN2	0.834	0.62	0.275569	2.83858e-30	8.11068e-26
5	SLC25A6	0.941	0.801	0.358097	2.94791e-30	8.42306e-26
5	DDX21	0.679	0.448	0.368422	3.36015e-30	9.60096e-26
5	EIF3L	0.745	0.517	0.28833	4.63341e-30	1.3239e-25
5	FAM107B	0.614	0.389	0.270825	6.67672e-30	1.90774e-25
5	CAMK1	0.581	0.355	0.276167	7.16328e-30	2.04676e-25
5	GSTO1	0.929	0.755	0.292817	9.1307e-30	2.60891e-25
5	PTPRE	0.828	0.616	0.279607	1.01132e-29	2.88964e-25
5	AVPI1	0.339	0.155	0.258978	1.70426e-29	4.8696e-25
5	STK38L	0.424	0.216	0.320748	1.93025e-29	5.51532e-25
5	PTPRC	0.957	0.81	0.272496	3.61646e-29	1.03333e-24
5	MYL12B	0.965	0.833	0.259933	4.02821e-29	1.15098e-24
5	BID	0.696	0.469	0.332199	5.07495e-29	1.45007e-24
5	CMTM6	0.888	0.696	0.286729	5.99524e-29	1.71302e-24
5	KLF4	0.752	0.532	0.272394	7.11519e-29	2.03302e-24
5	HNRNPA1	0.939	0.791	0.326418	1.07378e-28	3.06812e-24
5	PGLS	0.795	0.579	0.266333	1.41384e-28	4.03976e-24
5	CCL20	0.389	0.203	1.10787	1.67804e-28	4.79465e-24
5	EIF5A	0.701	0.478	0.273024	1.83777e-28	5.25105e-24
5	PHPT1	0.731	0.51	0.287174	5.56693e-28	1.59064e-23
5	CD86	0.822	0.616	0.263579	5.82316e-28	1.66385e-23
5	RAN	0.86	0.664	0.285288	7.99283e-28	2.28379e-23
5	S100A11	0.997	0.98	0.283359	1.46185e-27	4.17695e-23
5	TNFAIP3	0.799	0.597	0.302245	1.69673e-27	4.84808e-23
5	RPL23A	0.994	0.967	0.280421	2.5916e-27	7.40497e-23
5	ADGRE5	0.482	0.274	0.299625	7.30906e-27	2.08842e-22
5	SRSF3	0.884	0.704	0.294518	7.90752e-27	2.25942e-22
5	AC058791.1	0.324	0.148	0.296815	2.36592e-26	6.76013e-22
5	IL10	0.622	0.404	0.47101	2.6521e-26	7.57784e-22
5	RBM3	0.736	0.523	0.276828	3.89213e-26	1.1121e-21
5	CEBPD	0.939	0.814	0.407827	6.13477e-26	1.75289e-21
5	SRSF5	0.856	0.672	0.313277	6.61789e-26	1.89093e-21
5	PGK1	0.918	0.759	0.286127	1.15369e-25	3.29644e-21
5	NLRP3	0.631	0.418	0.386923	2.29151e-25	6.54752e-21
5	TPI1	0.941	0.801	0.31037	3.18947e-25	9.11327e-21
5	ARPC1B	0.953	0.828	0.259264	8.51559e-25	2.43316e-20
5	TNFRSF1B	0.869	0.689	0.254624	1.47482e-24	4.21399e-20
5	STXBP2	0.565	0.36	0.273576	7.90916e-24	2.25988e-19
5	HLA-DPA1	0.988	0.975	0.37422	1.36135e-23	3.88979e-19
5	CXCL3	0.737	0.594	0.785861	2.36624e-23	6.76104e-19
5	TNFAIP8	0.67	0.485	0.391449	4.41363e-23	1.26111e-18
5	PNRC1	0.964	0.844	0.2787	4.71366e-23	1.34683e-18
5	RACK1	0.989	0.951	0.276625	5.23046e-23	1.4945e-18
5	ZFAS1	0.807	0.623	0.289507	3.03429e-22	8.66987e-18
5	TWISTNB	0.454	0.292	0.574061	3.12149e-22	8.91904e-18
5	XBP1	0.717	0.52	0.288924	3.87339e-22	1.10674e-17
5	SMIM25	0.281	0.131	0.320207	4.11376e-22	1.17542e-17
5	CPVL	0.932	0.832	0.327227	4.42396e-22	1.26406e-17
5	HLA-C	0.988	0.965	0.273369	7.26974e-22	2.07718e-17
5	HLA-DQA1	0.857	0.728	0.524571	1.81408e-21	5.18337e-17
5	CST3	1	0.996	0.299963	5.35327e-21	1.52959e-16
5	CXCR4	0.769	0.591	0.417348	6.59936e-21	1.88564e-16
5	CXCL2	0.793	0.639	0.615792	9.2299e-21	2.63726e-16
5	ENO1	0.936	0.811	0.278968	2.64444e-20	7.55595e-16
5	EIF3E	0.863	0.711	0.257754	2.46158e-19	7.03348e-15
5	SDS	0.526	0.345	0.427014	1.10671e-18	3.16221e-14
5	RGCC	0.605	0.422	0.400672	1.3895e-18	3.97023e-14
5	PHLDA2	0.41	0.248	0.311819	2.08557e-17	5.9591e-13
5	HLA-DPB1	0.982	0.963	0.408501	5.5832e-17	1.59529e-12
5	CTSS	0.986	0.96	0.265446	2.42147e-15	6.91887e-11
5	IL7R	0.283	0.152	0.350058	2.94838e-15	8.42442e-11
5	EZR	0.678	0.518	0.269228	6.1219e-15	1.74921e-10
5	CD9	0.831	0.711	0.273044	8.20508e-13	2.34444e-08
5	CXCL8	0.761	0.634	0.38341	1.42317e-11	4.06641e-07
5	INSIG1	0.588	0.447	0.301378	2.85566e-11	8.15947e-07
5	IL1A	0.333	0.215	0.298825	5.2679e-11	1.5052e-06
5	RPS4Y1	0.578	0.499	0.270413	1.7841e-08	0.00050977
6	TRAC	0.732	0.016	2.00013	0	0
6	CD2	0.729	0.007	1.82204	0	0
6	CD3D	0.705	0.01	1.76899	0	0
6	IL32	0.824	0.058	2.43588	4.05081e-306	1.15744e-301
6	CD3G	0.58	0.004	1.15011	7.78595e-274	2.22468e-269
6	NKG7	0.515	0.046	2.38374	2.2635e-273	6.4675e-269
6	CD3E	0.586	0.006	1.24916	9.79572e-265	2.79893e-260
6	TRBC2	0.6	0.009	1.50282	1.0211e-264	2.91759e-260
6	GZMA	0.546	0.028	2.03353	1.66109e-250	4.74623e-246
6	LCK	0.529	0.004	1.01144	3.38746e-240	9.67899e-236
6	TRBC1	0.451	0.006	1.45071	4.49533e-205	1.28445e-200
6	CD27	0.451	0.004	0.919906	2.02496e-195	5.78592e-191
6	LTB	0.495	0.053	1.70398	3.07224e-188	8.77831e-184
6	ITM2A	0.471	0.009	1.15819	4.74143e-186	1.35477e-181
6	CD52	0.759	0.108	1.82231	3.30497e-184	9.4433e-180
6	CD247	0.434	0.005	0.820345	1.2626e-180	3.60762e-176
6	GZMK	0.349	0.011	1.54094	3.50824e-159	1.00241e-154
6	CST7	0.508	0.046	1.29419	1.85677e-153	5.30536e-149
6	SPOCK2	0.369	0.004	0.799414	6.7755e-150	1.93596e-145
6	ACAP1	0.532	0.032	0.850911	6.32792e-149	1.80808e-144
6	BCL11B	0.339	0.003	0.642171	3.86189e-146	1.10346e-141
6	CD8A	0.349	0.004	0.862935	1.06043e-143	3.02997e-139
6	PRF1	0.322	0.002	0.94745	5.45869e-141	1.55971e-136
6	CD7	0.447	0.019	1.02428	7.6131e-138	2.17529e-133
6	CD96	0.302	0.002	0.565023	1.57685e-135	4.50553e-131
6	GZMB	0.278	0.01	1.53044	2.07321e-128	5.92379e-124
6	CTSW	0.336	0.005	0.710674	3.4532e-128	9.86683e-124
6	GZMM	0.312	0.003	0.63457	3.57731e-127	1.02215e-122
6	ICOS	0.295	0.003	0.649022	1.23067e-126	3.51639e-122
6	SKAP1	0.322	0.004	0.558954	2.85429e-124	8.15555e-120
6	GZMH	0.271	0.005	0.991715	4.07257e-123	1.16366e-118
6	SLC38A1	0.342	0.008	0.523721	7.19501e-123	2.05583e-118
6	CCL5	0.661	0.173	2.10659	3.59638e-115	1.02759e-110
6	KLRB1	0.251	0.003	1.21368	2.48198e-114	7.09177e-110
6	TIGIT	0.278	0.003	0.677616	7.06527e-114	2.01876e-109
6	CD8B	0.261	0.002	0.596377	2.31483e-112	6.61417e-108
6	RASGRP1	0.288	0.004	0.607157	1.92543e-111	5.50153e-107
6	SH2D1A	0.254	0.002	0.441517	8.82576e-109	2.52178e-104
6	ICAM3	0.41	0.025	0.650462	1.6356e-103	4.67339e-99
6	IL2RB	0.254	0.003	0.441944	7.10108e-103	2.02899e-98
6	FYN	0.417	0.029	0.699638	7.72641e-99	2.20767e-94
6	RORA	0.285	0.007	0.580603	1.30108e-93	3.71756e-89
6	TUBA4A	0.366	0.023	0.736822	4.62453e-93	1.32137e-88
6	SYNE2	0.336	0.016	0.647997	1.71339e-90	4.89568e-86
6	CD6	0.264	0.006	0.454211	7.82154e-89	2.23485e-84
6	SH2D2A	0.302	0.012	0.485399	1.03326e-86	2.95234e-82
6	TENT5C	0.312	0.015	0.488967	2.70676e-84	7.73402e-80
6	IL2RG	0.569	0.115	0.817521	1.24025e-77	3.54376e-73
6	RIPOR2	0.264	0.01	0.468679	3.25551e-76	9.30196e-72
6	LAT	0.369	0.037	0.608162	3.26351e-73	9.32483e-69
6	RHOH	0.332	0.027	0.549812	7.64811e-72	2.18529e-67
6	TBC1D10C	0.38	0.041	0.540942	1.27972e-70	3.65656e-66
6	CD69	0.549	0.118	1.07379	2.4072e-69	6.8781e-65
6	CLEC2D	0.529	0.115	0.8652	4.38521e-69	1.25299e-64
6	ETS1	0.441	0.067	0.669475	1.85873e-67	5.31096e-63
6	45170	0.325	0.035	0.543504	2.68554e-60	7.6734e-56
6	ISG20	0.597	0.192	1.10575	2.94642e-57	8.41881e-53
6	LBH	0.305	0.033	0.508453	6.14047e-55	1.75452e-50
6	LIMD2	0.627	0.204	0.758223	9.93829e-55	2.83967e-50
6	CCND2	0.356	0.054	0.576324	3.98748e-54	1.13934e-49
6	RPS15A	1	0.976	0.640122	1.68633e-53	4.81834e-49
6	C12orf75	0.278	0.028	0.507226	8.79057e-52	2.51173e-47
6	RPS3	0.993	0.974	0.65954	2.65281e-51	7.57986e-47
6	PDE4D	0.254	0.025	0.453007	3.25478e-48	9.29988e-44
6	OCIAD2	0.292	0.036	0.420971	1.38829e-47	3.96675e-43
6	SPN	0.288	0.039	0.442206	5.15277e-45	1.4723e-40
6	RARRES3	0.675	0.285	0.816567	8.97513e-44	2.56446e-39
6	RAC2	0.688	0.34	0.769261	2.26491e-43	6.47152e-39
6	RPS27	1	0.986	0.583518	3.13275e-40	8.9512e-36
6	PTPRC	0.956	0.813	0.614976	2.82606e-38	8.0749e-34
6	CD48	0.719	0.364	0.748191	3.19157e-37	9.11928e-33
6	IL7R	0.468	0.151	0.985735	8.4613e-37	2.41765e-32
6	HLA-A	0.997	0.987	0.376929	1.53094e-35	4.37434e-31
6	APOBEC3G	0.478	0.193	0.650475	4.75196e-35	1.35778e-30
6	RPS27A	0.993	0.987	0.45434	1.4112e-34	4.03224e-30
6	RPL30	0.997	0.987	0.499929	1.21601e-33	3.4745e-29
6	STK17A	0.397	0.12	0.515411	1.53984e-33	4.39978e-29
6	PRKCH	0.353	0.088	0.38031	1.97084e-33	5.63128e-29
6	SOCS1	0.376	0.1	0.496202	2.3816e-33	6.80495e-29
6	HLA-B	0.997	0.991	0.383071	4.54181e-33	1.29773e-28
6	B2M	1	1	0.310782	8.92873e-33	2.55121e-28
6	CYTIP	0.58	0.244	0.590508	1.28379e-32	3.66816e-28
6	CORO1A	0.861	0.607	0.704174	1.39096e-32	3.9744e-28
6	RPL41	1	0.995	0.375188	5.02137e-31	1.43476e-26
6	RPL28	1	0.995	0.4224	6.13518e-31	1.75301e-26
6	RPL13	0.993	0.996	0.429668	1.85193e-30	5.29151e-26
6	RHOF	0.254	0.048	0.343793	2.19088e-30	6.26001e-26
6	CHST12	0.339	0.091	0.430336	1.05716e-29	3.02062e-25
6	RUNX3	0.536	0.22	0.525217	1.26149e-29	3.60446e-25
6	OPTN	0.268	0.055	0.403909	2.06857e-29	5.91053e-25
6	LSP1	0.539	0.223	0.553367	2.30013e-29	6.57217e-25
6	TRAF3IP3	0.346	0.096	0.394424	9.00297e-29	2.57242e-24
6	RPS12	0.997	0.992	0.467616	1.04503e-28	2.98596e-24
6	SYTL3	0.275	0.061	0.368928	1.57459e-28	4.49908e-24
6	CRIP1	0.285	0.071	0.323917	8.56472e-28	2.4472e-23
6	LEPROTL1	0.678	0.376	0.564122	1.18778e-27	3.39385e-23
6	TSC22D3	0.692	0.375	0.455207	1.35756e-26	3.87896e-22
6	PDE7A	0.332	0.101	0.313019	4.49673e-26	1.28485e-21
6	AKNA	0.471	0.197	0.510563	6.36076e-26	1.81746e-21
6	RPS4X	1	0.982	0.48676	1.48595e-25	4.24581e-21
6	PSMB9	0.783	0.505	0.617028	2.10594e-25	6.0173e-21
6	BATF	0.319	0.122	0.517677	2.36588e-25	6.76004e-21
6	RBM38	0.298	0.09	0.250238	4.51259e-25	1.28938e-20
6	RPS7	0.99	0.966	0.403049	1.02881e-24	2.93961e-20
6	EVL	0.736	0.45	0.551287	1.19158e-24	3.40469e-20
6	GIMAP7	0.559	0.263	0.538934	1.60609e-24	4.58909e-20
6	RPL18	0.997	0.972	0.423387	2.28458e-24	6.52773e-20
6	RCAN3	0.271	0.071	0.279577	3.54138e-24	1.01188e-19
6	ADD3	0.264	0.068	0.322273	8.06317e-24	2.30389e-19
6	LAG3	0.302	0.09	0.562926	9.97922e-24	2.85136e-19
6	RNF19A	0.451	0.202	0.528227	2.69684e-23	7.70568e-19
6	SUB1	0.912	0.783	0.519626	3.31884e-23	9.48292e-19
6	STK17B	0.678	0.379	0.472767	4.54523e-23	1.29871e-18
6	RPL11	0.997	0.987	0.344882	7.46356e-23	2.13256e-18
6	RAB27A	0.268	0.074	0.387553	1.38109e-22	3.94618e-18
6	RPSA	0.969	0.922	0.480557	1.43431e-22	4.09826e-18
6	RPS19	0.997	0.987	0.379035	2.5554e-22	7.30155e-18
6	RNF125	0.312	0.098	0.398386	3.53737e-22	1.01073e-17
6	RPL10	1	0.997	0.352584	8.0498e-22	2.30007e-17
6	RPL35A	0.99	0.951	0.418462	1.23845e-21	3.53862e-17
6	RPL34	1	0.98	0.393432	1.43946e-21	4.11296e-17
6	STK4	0.725	0.47	0.521213	3.93686e-21	1.12488e-16
6	IRF1	0.719	0.434	0.504832	5.16134e-21	1.47475e-16
6	NSMCE3	0.38	0.151	0.364449	6.10377e-21	1.74403e-16
6	RPS15	0.997	0.985	0.335787	6.33358e-21	1.80969e-16
6	SLFN5	0.4	0.161	0.364702	1.01014e-20	2.88628e-16
6	GBP5	0.353	0.134	0.359865	1.12913e-20	3.22626e-16
6	RASAL3	0.369	0.143	0.291818	1.1306e-20	3.23047e-16
6	TERF2IP	0.597	0.34	0.487527	1.65159e-20	4.71908e-16
6	ZFP36L2	0.908	0.748	0.549877	3.83393e-20	1.09547e-15
6	RPS29	0.997	0.959	0.390192	4.31335e-20	1.23245e-15
6	45175	0.549	0.284	0.441448	5.31445e-20	1.5185e-15
6	RPS14	1	0.988	0.358494	6.51942e-20	1.86279e-15
6	CXCR4	0.803	0.594	0.693976	6.77291e-20	1.93522e-15
6	AC245297.3	0.325	0.114	0.332854	9.36461e-20	2.67575e-15
6	ODF2L	0.305	0.103	0.307935	1.36239e-19	3.89276e-15
6	RPL3	0.99	0.966	0.427672	1.37e-19	3.91449e-15
6	HIST1H4C	0.431	0.267	0.553588	1.56259e-19	4.46478e-15
6	HLA-C	0.99	0.966	0.362075	1.7011e-19	4.86056e-15
6	ANXA6	0.383	0.157	0.322734	2.61426e-19	7.46972e-15
6	HLA-F	0.692	0.424	0.408284	3.03762e-19	8.67938e-15
6	PCSK7	0.468	0.22	0.409442	4.34537e-19	1.2416e-14
6	ITGAL	0.329	0.119	0.364143	7.54381e-19	2.15549e-14
6	KLF13	0.393	0.165	0.315895	9.61204e-19	2.74645e-14
6	RPL32	0.997	0.987	0.365597	1.4078e-18	4.02251e-14
6	CNOT6L	0.434	0.205	0.443761	1.90144e-18	5.43297e-14
6	MT2A	0.705	0.44	0.678756	2.11904e-18	6.05472e-14
6	MYL12A	0.959	0.881	0.440764	2.21767e-18	6.33655e-14
6	TSTD1	0.369	0.156	0.27236	2.40751e-18	6.87898e-14
6	KIAA1551	0.62	0.357	0.407221	3.79566e-18	1.08454e-13
6	RPS8	0.997	0.981	0.363843	1.01372e-17	2.8965e-13
6	DUSP4	0.342	0.135	0.535907	1.48572e-17	4.24515e-13
6	NSD3	0.553	0.298	0.361634	1.74988e-17	4.99992e-13
6	LYAR	0.349	0.14	0.32418	3.82771e-17	1.09369e-12
6	RPL18A	0.997	0.981	0.290956	3.87638e-17	1.1076e-12
6	CDKN1B	0.4	0.181	0.297586	4.07613e-17	1.16467e-12
6	RPL7A	0.993	0.974	0.318525	4.90747e-17	1.40221e-12
6	CDC42SE2	0.529	0.283	0.353627	5.8372e-17	1.66786e-12
6	PBXIP1	0.319	0.124	0.275719	8.57029e-17	2.44879e-12
6	CNN2	0.481	0.246	0.30969	8.85033e-17	2.5288e-12
6	PSME1	0.864	0.665	0.44315	9.5837e-17	2.73835e-12
6	HMGB2	0.549	0.363	0.508952	9.59592e-17	2.74184e-12
6	RSBN1L	0.464	0.244	0.256686	2.36433e-16	6.7556e-12
6	RPS25	0.99	0.966	0.339376	2.46673e-16	7.04818e-12
6	PTPN22	0.366	0.156	0.344308	2.83375e-16	8.09687e-12
6	TBCC	0.251	0.082	0.255608	3.46145e-16	9.8904e-12
6	PPP2R5C	0.62	0.397	0.459341	3.85813e-16	1.10238e-11
6	PSMB8	0.759	0.523	0.421843	4.51537e-16	1.29018e-11
6	TAP1	0.525	0.284	0.393721	4.60982e-16	1.31716e-11
6	FAU	0.99	0.979	0.272904	4.85554e-16	1.38737e-11
6	SYNRG	0.407	0.195	0.297355	5.69428e-16	1.62703e-11
6	KMT2A	0.508	0.278	0.270919	5.69776e-16	1.62802e-11
6	RPL6	0.983	0.961	0.315767	1.16612e-15	3.33195e-11
6	CYLD	0.576	0.336	0.352019	1.21284e-15	3.46544e-11
6	YPEL5	0.654	0.406	0.352355	1.30111e-15	3.71765e-11
6	BTN3A2	0.417	0.207	0.259579	1.38778e-15	3.96529e-11
6	C12orf57	0.539	0.3	0.390533	1.55632e-15	4.44688e-11
6	IKZF1	0.576	0.336	0.348777	1.80609e-15	5.16054e-11
6	LYST	0.363	0.159	0.317539	2.45808e-15	7.02348e-11
6	RPLP2	0.98	0.978	0.26577	4.7163e-15	1.34759e-10
6	RPS3A	0.993	0.984	0.345617	5.16321e-15	1.47528e-10
6	DDX24	0.786	0.553	0.323267	6.00066e-15	1.71457e-10
6	VAMP2	0.58	0.349	0.408713	6.55741e-15	1.87365e-10
6	RPL14	0.983	0.951	0.354998	8.98639e-15	2.56768e-10
6	RGCC	0.654	0.425	0.285748	9.22576e-15	2.63608e-10
6	PNISR	0.786	0.568	0.414184	9.27183e-15	2.64924e-10
6	ABRACL	0.708	0.477	0.332105	2.05822e-14	5.88096e-10
6	RPS23	0.993	0.989	0.277908	2.11174e-14	6.03387e-10
6	EML4	0.478	0.258	0.336405	2.14474e-14	6.12818e-10
6	RPS18	1	0.991	0.338019	2.80627e-14	8.01835e-10
6	LDHB	0.722	0.52	0.433012	4.71815e-14	1.34812e-09
6	FAM177A1	0.559	0.34	0.395574	6.5753e-14	1.87876e-09
6	RPL23A	0.99	0.968	0.335668	6.63656e-14	1.89626e-09
6	RPL29	0.986	0.973	0.292775	6.67333e-14	1.90677e-09
6	RPL19	0.993	0.988	0.303395	7.38726e-14	2.11076e-09
6	BTG1	0.939	0.842	0.415198	8.25685e-14	2.35923e-09
6	OASL	0.264	0.1	0.322034	8.69786e-14	2.48524e-09
6	PTMA	1	0.989	0.253659	1.33538e-13	3.81558e-09
6	AES	0.766	0.557	0.346777	1.35919e-13	3.88361e-09
6	CCND3	0.383	0.185	0.302848	1.44892e-13	4.13999e-09
6	PTPN7	0.349	0.159	0.323025	1.647e-13	4.70596e-09
6	ADGRE5	0.495	0.278	0.314353	2.24616e-13	6.41796e-09
6	C9orf78	0.495	0.277	0.340503	2.28405e-13	6.52622e-09
6	TTC39C	0.288	0.118	0.306901	3.00646e-13	8.59036e-09
6	RPS21	0.98	0.938	0.275882	3.25492e-13	9.30028e-09
6	CCNDBP1	0.441	0.234	0.281796	3.46674e-13	9.9055e-09
6	SRSF7	0.844	0.657	0.39529	3.47163e-13	9.9195e-09
6	GSTK1	0.732	0.511	0.347483	3.76164e-13	1.07481e-08
6	TRIM22	0.529	0.311	0.298689	3.84316e-13	1.09811e-08
6	ARHGEF1	0.481	0.27	0.272254	4.68787e-13	1.33947e-08
6	STAT1	0.722	0.499	0.344075	5.0565e-13	1.44479e-08
6	RNF213	0.854	0.659	0.361437	6.10357e-13	1.74397e-08
6	EEF1D	0.946	0.884	0.316781	7.8049e-13	2.23009e-08
6	RPS6	0.99	0.973	0.32937	8.43504e-13	2.41015e-08
6	RPS5	0.973	0.932	0.351704	1.08035e-12	3.08688e-08
6	RPL10A	0.969	0.924	0.358709	1.1691e-12	3.34046e-08
6	SRI	0.654	0.438	0.252447	1.49258e-12	4.26474e-08
6	NAP1L4	0.468	0.261	0.284478	2.01729e-12	5.764e-08
6	ABHD17A	0.61	0.391	0.281597	2.02851e-12	5.79606e-08
6	NACA	0.969	0.956	0.258311	2.25629e-12	6.44689e-08
6	DEF6	0.373	0.186	0.270898	2.62882e-12	7.51133e-08
6	DHX36	0.583	0.369	0.259223	2.92185e-12	8.34861e-08
6	NKTR	0.536	0.323	0.313016	3.20937e-12	9.17014e-08
6	ARPC5L	0.427	0.23	0.284904	3.6321e-12	1.0378e-07
6	PPA1	0.495	0.292	0.254866	4.13519e-12	1.18155e-07
6	RPL39	1	0.989	0.287749	5.2321e-12	1.49497e-07
6	SF1	0.688	0.48	0.261021	6.29546e-12	1.7988e-07
6	PLP2	0.417	0.223	0.348443	7.42116e-12	2.12045e-07
6	PSME2	0.868	0.684	0.287511	1.18079e-11	3.37386e-07
6	VPS37B	0.431	0.26	0.385652	1.31127e-11	3.7467e-07
6	CIB1	0.797	0.603	0.322692	1.79027e-11	5.11534e-07
6	RPL36AL	0.939	0.863	0.298014	1.80701e-11	5.16317e-07
6	SAMD9	0.488	0.293	0.3608	2.49952e-11	7.14189e-07
6	IFITM2	0.783	0.604	0.378292	2.66436e-11	7.61287e-07
6	RPL21	0.986	0.977	0.265119	2.67738e-11	7.65007e-07
6	RPL37	0.99	0.973	0.277221	3.02566e-11	8.64522e-07
6	45176	0.814	0.634	0.336388	3.56741e-11	1.01932e-06
6	GBP4	0.414	0.228	0.306871	5.45057e-11	1.55739e-06
6	MPHOSPH8	0.576	0.371	0.280389	5.50933e-11	1.57418e-06
6	RPL24	0.983	0.955	0.251033	6.33658e-11	1.81055e-06
6	FYB1	0.925	0.775	0.261578	7.18389e-11	2.05265e-06
6	BIN2	0.437	0.251	0.257593	1.26791e-10	3.6228e-06
6	REST	0.42	0.237	0.251496	1.70155e-10	4.86185e-06
6	SARAF	0.892	0.777	0.341723	1.99131e-10	5.68977e-06
6	GPBP1	0.664	0.463	0.290533	1.99238e-10	5.69282e-06
6	SMCHD1	0.492	0.304	0.354464	2.09386e-10	5.9828e-06
6	APBB1IP	0.6	0.404	0.26649	2.66893e-10	7.62594e-06
6	EEF1A1	1	0.996	0.27077	2.67978e-10	7.65695e-06
6	LNPEP	0.403	0.229	0.284791	7.69173e-10	2.19776e-05
6	CYTOR	0.529	0.336	0.313792	7.9761e-10	2.27901e-05
6	SAMSN1	0.786	0.619	0.349419	1.01552e-09	2.90164e-05
6	CARHSP1	0.397	0.223	0.265292	1.80928e-09	5.16964e-05
6	JUND	0.969	0.896	0.333689	1.84237e-09	5.26419e-05
6	NT5C3A	0.315	0.164	0.311888	2.15884e-09	6.16846e-05
6	KMT2E	0.644	0.454	0.298175	2.56625e-09	7.33254e-05
6	DIAPH1	0.353	0.19	0.251433	2.64163e-09	7.54792e-05
6	RPL5	0.976	0.949	0.26895	2.65372e-09	7.58248e-05
6	TNFSF10	0.447	0.274	0.252837	2.70095e-09	7.71742e-05
6	UXT	0.681	0.494	0.26175	3.89943e-09	0.000111419
6	STAT3	0.631	0.448	0.31335	4.8072e-09	0.000137356
6	TRIR	0.817	0.664	0.276408	8.17301e-09	0.000233527
6	NOP53	0.753	0.585	0.313683	8.89851e-09	0.000254257
6	UBE2S	0.607	0.425	0.270002	1.09211e-08	0.000312049
6	GBP1	0.512	0.335	0.347956	1.31048e-08	0.000374444
6	PRPF4B	0.522	0.344	0.276805	1.51944e-08	0.000434149
6	SP100	0.637	0.455	0.266454	1.53702e-08	0.000439172
6	RPL4	0.942	0.864	0.286307	1.93942e-08	0.000554151
6	PDCD4	0.515	0.342	0.25885	2.53629e-08	0.000724693
6	RBM8A	0.746	0.573	0.255339	2.72783e-08	0.000779422
6	HLA-DRB5	0.763	0.617	0.27784	3.84326e-08	0.00109813
6	DUSP2	0.736	0.566	0.272892	4.7246e-08	0.00134996
6	ZNRD1	0.363	0.209	0.252458	6.97021e-08	0.0019916
6	CALM1	0.956	0.891	0.265791	8.76794e-08	0.00250526
6	ISG15	0.797	0.645	0.307304	1.26338e-07	0.00360986
6	JAK1	0.685	0.521	0.263294	1.73431e-07	0.00495545
6	MTRNR2L12	0.339	0.206	0.377589	1.7721e-07	0.00506341
6	PIK3R1	0.62	0.454	0.263932	2.46191e-07	0.0070344
6	EEF1B2	0.946	0.886	0.29232	2.76877e-07	0.00791119
6	PTTG1	0.278	0.148	0.292976	3.22914e-07	0.00922662
6	ANKRD12	0.776	0.625	0.254477	5.8197e-07	0.0166286
6	EPSTI1	0.627	0.473	0.276878	5.84615e-07	0.0167042
6	LY6E	0.763	0.61	0.298313	5.92225e-07	0.0169216
6	TOMM7	0.892	0.802	0.264337	7.76572e-07	0.022189
6	HINT1	0.912	0.82	0.257207	1.0691e-06	0.0305474
6	THRAP3	0.553	0.403	0.280962	1.29686e-06	0.0370552
6	ARF6	0.634	0.486	0.254745	2.89045e-06	0.0825888
6	S100A4	0.966	0.901	0.289623	3.19215e-06	0.0912093
6	MX1	0.498	0.349	0.284042	3.96927e-06	0.113414
6	SRSF5	0.797	0.677	0.251688	1.55473e-05	0.444233
6	MT1X	0.363	0.24	0.34115	2.27492e-05	0.650014
6	IFI44L	0.492	0.361	0.338687	4.71844e-05	1
