# Supplementary material for: Immunosuppressive Tumor Microenvironment of Osteosarcoma
Source: Cancers (Basel). 2025 Jun 24;17(13):2117. doi: 10.3390/cancers17132117 (PMC12248827; doi:10.3390/cancers17132117)
Supplement: Supplementary file 1 [file cancers-17-02117-s001.zip › Supplementary Table S7 - NK, T cell subtypes.xlsx]

## Sheet: (a) Azimuth predictions
Cell ID	Predicted L1 Subtype	L1 Confidence Score	Predicted L2 Subtype	L2 Confidence Score	Predicted L3 Subtype	L3 Confidence Score	Mapping Score
NC_OS.C.32.BX_ATTTACCTCTCCGATC-1	NK	0.769838	NK	0.769838	NK_1	0.609638	0.969807
NC_OS.C.32.BX_CTTCGGTGTTCATCGA-1	CD4 T	0.988174	Treg	0.742855	Treg Memory	0.742855	0.813282
NC_OS.C.32.BX_GTGGCGTAGAAGTCAT-1	other T	0.363454	MAIT	0.363454	MAIT	0.363454	0.50997
NC_OS.C.32.BX_TCCGAAAGTACAACGG-1	CD8 T	0.58699	CD8 TEM	0.581788	CD8 TEM_6	0.521176	0.762083
NC_OS.C.33.BX_AAAGGGCCATAGGAGC-1	other	0.791302	HSPC	0.615407	HSPC	0.615407	0.962919
NC_OS.C.33.BX_AAGTCGTTCTGACAGT-1	CD4 T	0.958042	CD4 TCM	0.739145	CD4 TCM_2	0.688248	0.732581
NC_OS.C.33.BX_AATTCCTAGCTTAGTC-1	other	0.80632	HSPC	0.651149	HSPC	0.651149	0.985479
NC_OS.C.33.BX_ACAGAAACAGGTACGA-1	other	0.806088	HSPC	0.633927	HSPC	0.633927	0.962596
NC_OS.C.33.BX_ACCATTTTCTGTTGGA-1	CD4 T	0.472076	CD4 TCM	0.426735	HSPC	0.404651	0.635102
NC_OS.C.33.BX_ACGCACGGTAGAGGAA-1	other	0.751273	HSPC	0.554292	HSPC	0.554292	0.968395
NC_OS.C.33.BX_ACGGGTCAGGGCAGAG-1	other	0.801078	HSPC	0.596659	HSPC	0.596659	0.950836
NC_OS.C.33.BX_ACGGTCGTCATGAGTC-1	other	0.778798	HSPC	0.589926	HSPC	0.589926	0.97386
NC_OS.C.33.BX_ACTACGAAGCTGTACT-1	other	0.827425	HSPC	0.672495	HSPC	0.672495	0.990561
NC_OS.C.33.BX_ACTATCTTCAATGTCG-1	other	0.789535	HSPC	0.595499	HSPC	0.595499	0.957993
NC_OS.C.33.BX_ACTGTCCAGCGCCGTT-1	other	0.793787	HSPC	0.657488	HSPC	0.657488	0.981348
NC_OS.C.33.BX_ACTTATCAGCACTCTA-1	other	0.823107	HSPC	0.694143	HSPC	0.694143	0.966771
NC_OS.C.33.BX_AGCCAGCGTGTTCATG-1	other	0.876064	HSPC	0.744052	HSPC	0.744052	0.948156
NC_OS.C.33.BX_AGCTCAACACCATTCC-1	other	0.773449	HSPC	0.604034	HSPC	0.604034	0.984067
NC_OS.C.33.BX_AGTCTCCAGATCCCGC-1	other	0.786921	HSPC	0.621986	HSPC	0.621986	0.975698
NC_OS.C.33.BX_AGTGTTGAGCCTGAGA-1	other	0.779257	HSPC	0.630499	HSPC	0.630499	0.976561
NC_OS.C.33.BX_ATACTTCCAGGGACTA-1	other	0.784189	HSPC	0.622348	HSPC	0.622348	0.959415
NC_OS.C.33.BX_ATCATTCCATGGCCCA-1	other	0.78853	HSPC	0.64202	HSPC	0.64202	0.963546
NC_OS.C.33.BX_ATTATCCTCATAGCAC-1	other	0.705154	HSPC	0.407529	HSPC	0.407529	0.661415
NC_OS.C.33.BX_ATTTCACTCTGCCTGT-1	other	0.703372	HSPC	0.574028	HSPC	0.574028	0.938497
NC_OS.C.33.BX_CAACGGCGTATGGTTC-1	other	0.809489	HSPC	0.637604	HSPC	0.637604	0.971762
NC_OS.C.33.BX_CAAGCTACACTGAATC-1	NK	0.505573	NK Proliferating	0.448039	NK Proliferating	0.448039	0.704627
NC_OS.C.33.BX_CAATACGCACTGAATC-1	other	0.792107	HSPC	0.647282	HSPC	0.647282	0.940633
NC_OS.C.33.BX_CAATCGAGTTGCTCGG-1	other	0.743333	HSPC	0.547881	HSPC	0.547881	0.972453
NC_OS.C.33.BX_CACGTTCGTCATCAGT-1	other	0.751528	HSPC	0.628239	HSPC	0.628239	0.532959
NC_OS.C.33.BX_CAGGTATAGGCTTAGG-1	other	0.754889	HSPC	0.59311	HSPC	0.59311	0.957459
NC_OS.C.33.BX_CATACAGAGTTGTCGT-1	other	0.779571	HSPC	0.619545	HSPC	0.619545	0.988009
NC_OS.C.33.BX_CATTGCCAGATTTGCC-1	other	0.731156	HSPC	0.579067	HSPC	0.579067	0.903105
NC_OS.C.33.BX_CATTGCCCACGCAAAG-1	other	0.789845	HSPC	0.626528	HSPC	0.626528	0.985939
NC_OS.C.33.BX_CATTGTTGTTGGGATG-1	CD4 T	0.662261	CD4 Proliferating	0.581761	CD4 Proliferating	0.581761	0.780439
NC_OS.C.33.BX_CCACAAACAAGGCAAC-1	CD4 T	0.700297	CD4 TCM	0.433509	CD4 TCM_2	0.428405	0.834927
NC_OS.C.33.BX_CCACTTGCATCGTCCT-1	other	0.817024	HSPC	0.632147	HSPC	0.632147	0.981436
NC_OS.C.33.BX_CCCATTGTCCGTGTGG-1	CD4 T	0.743563	CD4 TCM	0.586181	CD4 TCM_2	0.534298	0.7422
NC_OS.C.33.BX_CCCTTAGTCAAAGGAT-1	other	0.822325	HSPC	0.685018	HSPC	0.685018	0.983495
NC_OS.C.33.BX_CCGATGGTCTCTCGAC-1	other	0.758389	HSPC	0.598367	HSPC	0.598367	0.974268
NC_OS.C.33.BX_CCTCACATCTAAGAAG-1	CD4 T	0.927016	CD4 TCM	0.784838	CD4 TCM_1	0.523868	0.790312
NC_OS.C.33.BX_CCTCTCCTCGCAATGT-1	other	0.799179	HSPC	0.632637	HSPC	0.632637	0.978539
NC_OS.C.33.BX_CGATGGCCAAACCATC-1	other	0.817833	HSPC	0.687839	HSPC	0.687839	0.970445
NC_OS.C.33.BX_CGCAGGTGTCTGTGCG-1	other	0.786036	HSPC	0.623367	HSPC	0.623367	0.872809
NC_OS.C.33.BX_CGGAATTCATTGAAAG-1	CD4 T	0.920263	CD4 TCM	0.496367	CD4 TCM_2	0.461544	0.929813
NC_OS.C.33.BX_CGGTCAGGTCTGTAGT-1	Mono	0.843039	CD16 Mono	0.534041	CD16 Mono	0.534041	0.877744
NC_OS.C.33.BX_CGTTGGGAGGCTGTAG-1	other	0.747749	HSPC	0.549983	HSPC	0.549983	0.975053
NC_OS.C.33.BX_CTACCTGGTGTCGCTG-1	other	0.841865	HSPC	0.694634	HSPC	0.694634	0.986462
NC_OS.C.33.BX_CTCACTGTCAACTGAC-1	other	0.774422	HSPC	0.636944	HSPC	0.636944	0.970904
NC_OS.C.33.BX_CTCCACATCATTGTTC-1	CD4 T	0.975344	Treg	0.698534	Treg Memory	0.698534	0.780395
NC_OS.C.33.BX_CTGCCTACACAGGATG-1	other	0.801694	HSPC	0.648638	HSPC	0.648638	0.973891
NC_OS.C.33.BX_CTTCTAAAGCCACTCG-1	other	0.801766	HSPC	0.648862	HSPC	0.648862	0.948579
NC_OS.C.33.BX_CTTGAGACACATATCG-1	other	0.861363	HSPC	0.686601	HSPC	0.686601	0.952418
NC_OS.C.33.BX_GAACACTTCACGTCCT-1	CD8 T	0.859499	CD8 TEM	0.859499	CD8 TEM_6	0.844586	0.705376
NC_OS.C.33.BX_GAAGCGAAGCTAATGA-1	other	0.765047	HSPC	0.594533	HSPC	0.594533	0.971644
NC_OS.C.33.BX_GAATCGTCATAAGATG-1	other	0.802454	HSPC	0.678145	HSPC	0.678145	0.974229
NC_OS.C.33.BX_GACCCAGCAAAGGCTG-1	other	0.803751	HSPC	0.615164	HSPC	0.615164	0.989424
NC_OS.C.33.BX_GACCCTTAGGCTTTCA-1	other	0.731571	HSPC	0.56948	HSPC	0.56948	0.966576
NC_OS.C.33.BX_GACCGTGAGATAACAC-1	other	0.816979	HSPC	0.664559	HSPC	0.664559	0.956301
NC_OS.C.33.BX_GACCGTGGTACCGCGT-1	other	0.829351	HSPC	0.685532	HSPC	0.685532	0.976219
NC_OS.C.33.BX_GACGTTATCACTGCTC-1	other	0.858698	HSPC	0.734125	HSPC	0.734125	0.98932
NC_OS.C.33.BX_GACTATGTCTAACGGT-1	other	0.789755	HSPC	0.654945	HSPC	0.654945	0.955481
NC_OS.C.33.BX_GAGTCATCAGTAGAAT-1	other	0.819202	HSPC	0.678166	HSPC	0.678166	0.988009
NC_OS.C.33.BX_GATAGAAGTACCGCGT-1	other	0.77978	HSPC	0.610021	HSPC	0.610021	0.884792
NC_OS.C.33.BX_GATAGCTAGCGGTATG-1	other	0.797994	HSPC	0.606708	HSPC	0.606708	0.976563
NC_OS.C.33.BX_GATGCTAGTTTCACAG-1	other	0.852235	HSPC	0.728076	HSPC	0.728076	0.983535
NC_OS.C.33.BX_GCGAGAAGTTCAGTAC-1	other	0.790311	HSPC	0.609076	HSPC	0.609076	0.980628
NC_OS.C.33.BX_GGAGGATTCCCGTGAG-1	other	0.802076	HSPC	0.678714	HSPC	0.678714	0.928291
NC_OS.C.33.BX_GGATCTAGTTCGGACC-1	other	0.810715	HSPC	0.646195	HSPC	0.646195	0.977044
NC_OS.C.33.BX_GGCTGTGAGGTGATAT-1	other	0.767934	HSPC	0.601628	HSPC	0.601628	0.963934
NC_OS.C.33.BX_GGGCTACAGGGCCAAT-1	other	0.824401	HSPC	0.684681	HSPC	0.684681	0.921189
NC_OS.C.33.BX_GGGTATTCATCCGATA-1	other	0.79015	HSPC	0.628286	HSPC	0.628286	0.974224
NC_OS.C.33.BX_GGTGAAGCAGAAATTG-1	other	0.824514	HSPC	0.667612	HSPC	0.667612	0.974595
NC_OS.C.33.BX_GGTGGCTGTGTTAACC-1	CD4 T	0.411237	CD4 Proliferating	0.352753	CD4 Proliferating	0.352753	0.694286
NC_OS.C.33.BX_GTAATCGTCACGATAC-1	other	0.815819	HSPC	0.678515	HSPC	0.678515	0.97421
NC_OS.C.33.BX_GTAGAGGGTACCTAGT-1	other	0.76413	HSPC	0.6172	HSPC	0.6172	0.949098
NC_OS.C.33.BX_GTCAAACAGAAGTATC-1	other	0.803462	HSPC	0.619105	HSPC	0.619105	0.974279
NC_OS.C.33.BX_GTCACGGTCGAGGCAA-1	other	0.780477	HSPC	0.606382	HSPC	0.606382	0.986244
NC_OS.C.33.BX_GTCCACTTCTACTCAT-1	CD4 T	0.969214	Treg	0.489873	Treg Memory	0.489873	0.647695
NC_OS.C.33.BX_GTGAGCCAGTCTGCGC-1	other	0.837976	HSPC	0.709468	HSPC	0.709468	0.987521
NC_OS.C.33.BX_GTGATGTTCACAGTGT-1	other	0.747216	HSPC	0.564068	HSPC	0.564068	0.972204
NC_OS.C.33.BX_GTGGAAGTCATTTCCA-1	other	0.708186	HSPC	0.555146	HSPC	0.555146	0.984194
NC_OS.C.33.BX_GTTAGACTCCCTCTCC-1	other	0.7756	HSPC	0.642019	HSPC	0.642019	0.924239
NC_OS.C.33.BX_GTTAGTGTCACTCCGT-1	CD4 T	0.588237	CD4 Proliferating	0.392909	CD4 Proliferating	0.392909	0.849017
NC_OS.C.33.BX_GTTGTCCTCACTGTCC-1	other	0.771206	HSPC	0.585003	HSPC	0.585003	0.91213
NC_OS.C.33.BX_TAATCTCGTACTAGCT-1	other	0.740698	HSPC	0.564837	HSPC	0.564837	0.871402
NC_OS.C.33.BX_TAGGAGGAGAAGGTAG-1	other	0.612461	HSPC	0.481561	HSPC	0.481561	0.604147
NC_OS.C.33.BX_TAGGTTGCACTTGTCC-1	other	0.800867	HSPC	0.62164	HSPC	0.62164	0.973056
NC_OS.C.33.BX_TCACAAGCACAATTCG-1	other	0.777661	HSPC	0.647906	HSPC	0.647906	0.956572
NC_OS.C.33.BX_TCACACCAGCTTACGT-1	other	0.774351	HSPC	0.63696	HSPC	0.63696	0.908685
NC_OS.C.33.BX_TCACACCTCATAGAGA-1	other	0.796969	HSPC	0.511803	HSPC	0.511803	0.994332
NC_OS.C.33.BX_TCAGCAAAGCCATGCC-1	other	0.818173	HSPC	0.714381	HSPC	0.714381	0.943948
NC_OS.C.33.BX_TCAGCAAAGTCGCCCA-1	other	0.81899	HSPC	0.649312	HSPC	0.649312	0.970794
NC_OS.C.33.BX_TCAGCAAGTTCGGCTG-1	other	0.796632	HSPC	0.665944	HSPC	0.665944	0.955226
NC_OS.C.33.BX_TCGCAGGTCTCTGCCA-1	other	0.819136	HSPC	0.707195	HSPC	0.707195	0.624544
NC_OS.C.33.BX_TCGCTTGAGCACCTGC-1	CD4 T	0.680535	CD4 Proliferating	0.434876	CD4 Proliferating	0.434876	0.789415
NC_OS.C.33.BX_TCGTGCTTCAGGTGTT-1	other	0.755273	HSPC	0.550805	HSPC	0.550805	0.959015
NC_OS.C.33.BX_TCTACATCAGTGCCTG-1	other	0.802231	HSPC	0.623955	HSPC	0.623955	0.94864
NC_OS.C.33.BX_TCTATCATCCTGTTGC-1	CD4 T	0.944314	CD4 TCM	0.743373	CD4 TCM_3	0.439587	0.674794
NC_OS.C.33.BX_TCTGCCAGTATGTCCA-1	other	0.739755	HSPC	0.579531	HSPC	0.579531	0.932795
NC_OS.C.33.BX_TCTTCCTCAGCAGTTT-1	CD4 T	0.874172	CD4 TCM	0.825368	CD4 TCM_1	0.358522	0.64885
NC_OS.C.33.BX_TGAGTCAGTGACTGAG-1	other	0.789887	HSPC	0.633894	HSPC	0.633894	0.96406
NC_OS.C.33.BX_TGGGAGATCCGATCTC-1	other	0.809426	HSPC	0.684877	HSPC	0.684877	0.965191
NC_OS.C.33.BX_TGGGCGTGTCGGCACT-1	other	0.786791	HSPC	0.630445	HSPC	0.630445	0.975495
NC_OS.C.33.BX_TGGTGATTCGGCTCTT-1	other	0.83207	HSPC	0.681627	HSPC	0.681627	0.954485
NC_OS.C.33.BX_TGTCCCACAGATTTCG-1	other	0.794721	HSPC	0.62908	HSPC	0.62908	0.974471
NC_OS.C.33.BX_TGTGTGATCCCATACC-1	other	0.795201	HSPC	0.62554	HSPC	0.62554	0.814132
NC_OS.C.33.BX_TTACAGGCAATTGCGT-1	other	0.800364	HSPC	0.644965	HSPC	0.644965	0.972253
NC_OS.C.33.BX_TTCATGTCAGACCGCT-1	other	0.796238	HSPC	0.673363	HSPC	0.673363	0.954456
NC_OS.C.33.BX_TTCTTCCTCCGGACTG-1	other	0.780893	HSPC	0.645894	HSPC	0.645894	0.972453
NC_OS.C.33.BX_TTGACCCAGACTTGTC-1	other	0.790193	HSPC	0.661105	HSPC	0.661105	0.878697
NC_OS.C.33.BX_TTGCATTTCCCATACC-1	other	0.792165	HSPC	0.605865	HSPC	0.605865	0.980981
NC_OS.C.33.BX_TTGGGATTCACATTGG-1	Mono	0.832599	CD16 Mono	0.562688	CD16 Mono	0.562688	0.855097
NC_OS.C.33.BX_TTTAGTCTCCGGTAAT-1	CD8 T	0.586061	CD8 TEM	0.586061	CD8 TEM_6	0.586061	0.84073
NC_OS.C.33.BX_TTTATGCCAGACCAGA-1	other	0.792139	HSPC	0.653733	HSPC	0.653733	0.893394
NC_OS.C.33.BX_TTTCACACAGGTATGG-1	other	0.830132	HSPC	0.677469	HSPC	0.677469	0.976046
FO_OS1_AAACGAAAGCCTAGGA-1	NK	0.980043	NK_CD56bright	0.912149	NK_CD56bright	0.912149	0.981288
FO_OS1_AAAGAACAGGCTTAAA-1	CD8 T	0.914432	CD8 TEM	0.731096	CD8 TEM_1	0.481458	0.701137
FO_OS1_AAAGGGCTCTAGGAAA-1	CD4 T	0.923065	CD4 TCM	0.828934	CD4 TCM_3	0.365054	0.569276
FO_OS1_AACACACAGCTAATCC-1	CD8 T	0.548623	gdT	0.421947	gdT_3	0.410994	0.744719
FO_OS1_AACACACCACGTCTCT-1	NK	0.906276	NK	0.906276	NK_4	0.382052	0.653867
FO_OS1_AACACACTCTCTGGTC-1	CD4 T	0.542309	CD4 TCM	0.542309	CD4 TCM_1	0.542309	0.436536
FO_OS1_AACGTCAGTGGTAATA-1	other T	0.567128	MAIT	0.567128	MAIT	0.567128	0.709773
FO_OS1_AAGACTCGTGGCTACC-1	CD4 T	1	CD4 TCM	0.568407	CD4 TCM_2	0.568407	0.731146
FO_OS1_AAGCGTTAGACGGTTG-1	CD4 T	0.962191	CD4 TCM	0.742321	CD4 TCM_2	0.60228	0.865632
FO_OS1_AAGTGAAAGGTTCACT-1	CD4 T	1	Treg	0.566242	Treg Memory	0.566242	0.76955
FO_OS1_AATCGACCACGCGTGT-1	CD8 T	0.984072	CD8 TEM	0.660109	CD8 TEM_1	0.386593	0.694898
FO_OS1_AATGAAGCAAGAGCTG-1	CD4 T	0.725359	CD4 TCM	0.509602	CD4 TCM_3	0.352194	0.686822
FO_OS1_AATGACCCACATAGCT-1	NK	0.548305	NK	0.548305	NK_1	0.444874	0.928
FO_OS1_AATTTCCAGACTCATC-1	CD8 T	0.901778	CD8 TEM	0.901778	CD8 TEM_4	0.377633	0.925895
FO_OS1_ACAAGCTAGAGTACCG-1	CD8 T	0.652949	CD8 TEM	0.568561	CD8 TEM_6	0.568561	0.84608
FO_OS1_ACAAGCTTCGAACCAT-1	CD8 T	0.711256	CD8 TEM	0.635418	CD8 TEM_1	0.635418	0.385322
FO_OS1_ACAAGCTTCGTAACAC-1	Mono	0.609344	CD16 Mono	0.350084	CD16 Mono	0.350084	0.637183
FO_OS1_ACACTGACACCCAACG-1	CD4 T	0.530534	CD4 TCM	0.327159	CD8 TEM_1	0.234751	0.616233
FO_OS1_ACACTGACATCTCCCA-1	CD8 T	0.959493	CD8 TEM	0.959493	CD8 TEM_2	0.889214	0.920869
FO_OS1_ACAGCCGAGAGGATCC-1	CD4 T	0.769205	CD4 TEM	0.506791	CD4 TEM_2	0.406819	0.891233
FO_OS1_ACCAAACCAACGGGTA-1	CD4 T	0.57544	CD4 TEM	0.430824	CD4 TEM_1	0.359535	0.582158
FO_OS1_ACCACAACAGTAGTTC-1	NK	0.528329	NK	0.528329	NK_1	0.466518	0.843204
FO_OS1_ACCCAAAGTGTGTGGA-1	other T	0.42083	gdT	0.42083	NK_3	0.271135	0.639683
FO_OS1_ACCGTTCCACGTAGTT-1	NK	1	NK	1	NK_2	0.674269	0.880997
FO_OS1_ACCGTTCGTAGGTACG-1	CD8 T	0.887976	CD8 TEM	0.841841	CD8 TEM_1	0.797537	0.687576
FO_OS1_ACCTGTCGTAACGGTG-1	CD4 T	0.869097	CD4 TEM	0.457618	CD4 TEM_1	0.214839	0.542253
FO_OS1_ACGATGTAGAGGATGA-1	CD4 T	0.769131	CD4 TCM	0.45936	CD4 TCM_2	0.45936	0.84522
FO_OS1_ACGGAAGGTTCCGTTC-1	other T	0.394401	CD8 TEM	0.391559	MAIT	0.302896	0.715635
FO_OS1_ACGTAGTGTGCGTTTA-1	CD8 T	0.61373	CD8 TEM	0.586267	CD8 TEM_6	0.586267	0.894361
FO_OS1_ACGTCCTTCTACTCAT-1	CD8 T	0.802834	CD8 TEM	0.653256	CD8 TEM_6	0.639387	0.769543
FO_OS1_ACGTCCTTCTTAGCTT-1	CD8 T	0.690029	CD8 TEM	0.690029	CD8 TEM_5	0.47447	0.816546
FO_OS1_ACTACGACATTCATCT-1	CD8 T	0.655013	CD8 TEM	0.640981	CD8 TEM_6	0.543218	0.88681
FO_OS1_ACTTATCGTGTGTGTT-1	NK	0.825108	NK	0.721363	NK_4	0.389038	0.735875
FO_OS1_ACTTATCTCAAAGGTA-1	NK	0.719586	NK Proliferating	0.719586	NK Proliferating	0.719586	0.880543
FO_OS1_ACTTCCGTCGTGGTAT-1	other T	0.852262	MAIT	0.852262	MAIT	0.852262	0.857702
FO_OS1_AGAACCTCAACGACTT-1	CD4 T	0.986181	CD4 TCM	0.743175	CD4 TCM_2	0.743175	0.742783
FO_OS1_AGACAGGAGTGCAACG-1	CD4 T	0.865852	CD4 TCM	0.622099	CD4 TCM_3	0.309923	0.584885
FO_OS1_AGACCATAGCTTTGTG-1	CD8 T	0.530302	gdT	0.462898	gdT_3	0.462898	0.814393
FO_OS1_AGACCCGAGAAGAGCA-1	CD4 T	0.597012	CD4 Proliferating	0.498803	CD4 Proliferating	0.498803	0.871131
FO_OS1_AGACCCGAGCTCATAC-1	NK	0.639197	NK	0.639197	NK_3	0.42258	0.680743
FO_OS1_AGACTCATCTTCCGTG-1	CD4 T	1	Treg	0.514815	Treg Memory	0.514815	0.697168
FO_OS1_AGATCCAGTTTCACAG-1	NK	0.603436	NK	0.517342	NK_3	0.325991	0.599193
FO_OS1_AGCATCAAGGAGTCTG-1	CD8 T	0.808476	CD8 TEM	0.767586	CD8 TEM_6	0.767586	0.806125
FO_OS1_AGCCAATCATCTCATT-1	CD8 T	0.998167	CD8 Naive	0.601194	CD8 Naive	0.578843	0.861238
FO_OS1_AGCGCCATCGGTCATA-1	other T	0.983897	MAIT	0.899691	MAIT	0.899691	0.84757
FO_OS1_AGGAAATTCGTCTAAG-1	CD8 T	0.767252	CD8 TEM	0.767252	CD8 TEM_1	0.767252	0.767143
FO_OS1_AGGATAAGTAAGATTG-1	CD8 T	0.861966	CD8 TEM	0.809903	CD8 TEM_1	0.510526	0.750662
FO_OS1_AGGCCACGTACTAACC-1	other T	0.511878	MAIT	0.511878	MAIT	0.511878	0.682923
FO_OS1_AGGGCCTAGCCATATC-1	CD8 T	0.574076	CD8 TEM	0.546292	CD8 TEM_6	0.546292	0.878209
FO_OS1_AGGGTCCTCTAGCAAC-1	CD8 T	0.634014	CD8 TEM	0.594796	CD8 TEM_6	0.594796	0.880785
FO_OS1_AGGTTACAGAGGTGCT-1	CD8 T	0.386126	CD8 TEM	0.345562	CD8 TEM_1	0.345562	0.575492
FO_OS1_AGGTTACGTCGTATGT-1	other T	0.793874	MAIT	0.793874	MAIT	0.793874	0.731217
FO_OS1_AGGTTGTAGGTAAACT-1	CD8 T	0.826993	CD8 TEM	0.825719	CD8 TEM_1	0.808897	0.732925
FO_OS1_AGGTTGTTCAAGCTGT-1	CD4 T	1	Treg	0.604382	Treg Memory	0.604382	0.813331
FO_OS1_AGTTAGCAGGACGGAG-1	CD4 T	1	Treg	0.582087	Treg Memory	0.582087	0.755269
FO_OS1_ATACTTCTCAATCTCT-1	CD8 T	0.774993	CD8 TEM	0.756201	CD8 TEM_6	0.756201	0.785459
FO_OS1_ATAGAGACACCTGATA-1	CD8 T	0.882277	CD8 TEM	0.856581	CD8 TEM_1	0.753816	0.711075
FO_OS1_ATAGAGAGTATCCCAA-1	CD4 T	0.948959	CD4 TCM	0.921542	CD4 TCM_1	0.436144	0.614751
FO_OS1_ATCACGAAGGCGCTCT-1	Mono	0.619613	CD16 Mono	0.347979	CD16 Mono	0.347979	0.742256
FO_OS1_ATCACGATCGCCAACG-1	CD8 T	0.928047	CD8 TEM	0.928047	CD8 TEM_6	0.928047	0.813344
FO_OS1_ATCCATTCACTTGTGA-1	NK	0.814594	NK	0.814594	NK_1	0.484112	0.836281
FO_OS1_ATCGTAGTCAGACCGC-1	CD4 T	1	Treg	0.742058	Treg Memory	0.742058	0.916877
FO_OS1_ATCGTCCGTATCGAGG-1	CD4 T	0.899618	CD4 TCM	0.85465	CD4 TCM_3	0.715267	0.690828
FO_OS1_ATCTCTACAAGCACCC-1	CD8 T	0.942081	CD8 TEM	0.927407	CD8 TEM_2	0.914456	0.608886
FO_OS1_ATGAGGGCAGGCATGA-1	CD8 T	0.912807	CD8 TEM	0.835086	CD8 TEM_1	0.716704	0.662565
FO_OS1_ATGAGTCAGAGTGGCT-1	other	0.680293	ILC	0.680293	ILC	0.680293	0.936937
FO_OS1_ATGAGTCCAATAGTAG-1	other T	0.924156	MAIT	0.856388	MAIT	0.856388	0.673743
FO_OS1_ATGCATGGTAGTTCCA-1	CD8 T	0.588603	CD8 TEM	0.559669	CD8 TEM_6	0.559669	0.834686
FO_OS1_ATGCATGGTGCTCTTC-1	CD4 T	1	CD4 TCM	0.637145	CD4 TCM_2	0.623822	0.805623
FO_OS1_ATGGAGGGTACTAGCT-1	CD4 T	0.645298	CD4 TCM	0.62975	CD4 TCM_3	0.428065	0.676911
FO_OS1_ATGGTTGGTCTGTAGT-1	CD4 T	1	CD4 TCM	0.6454	CD4 TCM_2	0.6454	0.835664
FO_OS1_ATGTCCCCACCAGCCA-1	CD4 T	0.90068	CD4 TCM	0.863775	CD4 TCM_1	0.493823	0.491372
FO_OS1_ATTCCCGCACATCCCT-1	CD4 T	1	CD4 TCM	0.995467	CD4 TCM_1	0.662432	0.711138
FO_OS1_ATTCCCGGTTCAATCG-1	CD4 T	0.495556	CD4 TCM	0.300884	CD4 TCM_2	0.300884	0.68115
FO_OS1_ATTCGTTGTAAGGCCA-1	other	0.539281	ILC	0.539281	ILC	0.539281	0.839728
FO_OS1_CAACAACCAGGCGTTC-1	CD8 T	0.573544	CD8 TEM	0.514102	CD8 TEM_6	0.514102	0.840467
FO_OS1_CAACCTCCAGCTAACT-1	CD8 T	0.530231	CD8 TEM	0.530231	NK_1	0.452624	0.929048
FO_OS1_CAATACGTCTATCGCC-1	other T	0.961491	gdT	0.961491	gdT_1	0.821396	0.737056
FO_OS1_CAATTTCGTGCGTGCT-1	other T	0.748017	gdT	0.748017	gdT_1	0.442974	0.868138
FO_OS1_CACTGAAGTCGCTCGA-1	CD8 T	0.673915	CD8 TEM	0.623151	CD8 TEM_6	0.623151	0.679612
FO_OS1_CACTGGGAGAAACTCA-1	CD8 T	0.850929	CD8 TEM	0.850929	CD8 TEM_5	0.680616	0.846584
FO_OS1_CACTGGGTCGGACAAG-1	CD4 T	0.677917	CD4 TCM	0.677917	CD4 TCM_1	0.664969	0.543565
FO_OS1_CAGGTATGTGTCTTAG-1	CD8 T	0.836664	CD8 TEM	0.805428	CD8 TEM_1	0.672793	0.670701
FO_OS1_CAGTTCCGTCTTCAAG-1	CD8 T	0.966624	CD8 Proliferating	0.692124	CD8 Proliferating	0.692124	0.795831
FO_OS1_CATACAGAGCGCTTCG-1	CD4 T	0.931123	CD4 TCM	0.563506	CD4 TCM_3	0.433749	0.642738
FO_OS1_CATCCGTAGAGCAAGA-1	CD8 T	0.89151	CD8 TEM	0.89151	CD8 TEM_6	0.886907	0.838889
FO_OS1_CATCCGTCAAGCAGGT-1	CD4 T	0.655416	CD4 Proliferating	0.655416	CD4 Proliferating	0.655416	0.945828
FO_OS1_CATTGCCCATGGCCCA-1	CD8 T	0.960481	CD8 TEM	0.910234	CD8 TEM_1	0.670768	0.817594
FO_OS1_CCACCATTCCATTCGC-1	CD8 T	0.772972	CD8 TEM	0.683894	CD8 TEM_1	0.564134	0.722189
FO_OS1_CCCTAACGTATCAAGA-1	CD8 T	0.714937	CD8 TEM	0.701412	CD8 TEM_1	0.701412	0.757056
FO_OS1_CCGATGGCACAGCATT-1	CD8 T	0.978781	CD8 TEM	0.505278	CD8 Naive_2	0.473503	0.739872
FO_OS1_CCGGTAGCAGGTCCGT-1	CD8 T	0.901714	CD8 TEM	0.901714	CD8 TEM_1	0.864044	0.786836
FO_OS1_CCGGTGAGTCCACACG-1	CD8 T	0.873113	CD8 TEM	0.79363	CD8 TEM_6	0.79363	0.938852
FO_OS1_CCGTAGGAGTGGAATT-1	CD4 T	0.90314	CD4 TCM	0.782467	CD4 TCM_2	0.424521	0.714948
FO_OS1_CCTATCGGTGCTGTCG-1	CD4 T	1	Treg	0.66165	Treg Memory	0.66165	0.941724
FO_OS1_CCTATCGTCTGAACGT-1	CD4 T	0.995117	Treg	0.670964	Treg Memory	0.670964	0.914732
FO_OS1_CGAAGGAGTACTAGCT-1	CD8 T	0.752913	CD8 TEM	0.624044	CD8 TEM_6	0.624044	0.767594
FO_OS1_CGACAGCTCTAGCCTC-1	NK	0.974042	NK	0.974042	NK_2	0.584925	0.843522
FO_OS1_CGAGAAGCAACGCCCA-1	CD8 T	0.992568	CD8 TEM	0.992568	CD8 TEM_2	0.897161	0.877525
FO_OS1_CGAGGAAGTCGAAGCA-1	NK	0.852664	NK	0.852664	NK_1	0.720169	0.912959
FO_OS1_CGCAGGTGTGTCCAAT-1	CD4 T	0.985842	CD4 TCM	0.943835	CD4 TCM_3	0.540829	0.720777
FO_OS1_CGCAGGTTCGCCTAGG-1	NK	0.747794	NK	0.747794	NK_4	0.536418	0.719974
FO_OS1_CGCGTGACATGAGAAT-1	CD8 T	0.474925	CD8 TEM	0.444875	CD8 TEM_6	0.444875	0.650755
FO_OS1_CGCGTGATCTCTAAGG-1	CD4 T	0.486349	CD4 TEM	0.477634	CD8 TEM_1	0.391914	0.672079
FO_OS1_CGGGACTCAGACGGAT-1	CD8 T	0.678243	CD8 Proliferating	0.563962	CD8 Proliferating	0.563962	0.944046
FO_OS1_CGGGACTGTAGCGTCC-1	CD4 T	1	CD4 TCM	0.846763	CD4 TCM_2	0.554718	0.732894
FO_OS1_CGGGTCAGTGGACAGT-1	CD4 T	0.691474	CD4 TCM	0.527186	CD4 TCM_2	0.527186	0.886743
FO_OS1_CGGGTGTCAGTGGTGA-1	NK	0.840715	NK	0.578616	NK_4	0.50864	0.650758
FO_OS1_CGTGAATAGATCGCCC-1	CD8 T	0.906967	CD8 TEM	0.888295	CD8 TEM_1	0.454644	0.641895
FO_OS1_CGTGATAAGCCACAAG-1	CD8 T	0.854572	CD8 TEM	0.832757	CD8 TEM_1	0.832757	0.798994
FO_OS1_CGTGCTTTCGTAACTG-1	CD4 T	0.950002	Treg	0.561949	Treg Memory	0.561949	0.903162
FO_OS1_CGTTAGATCTTTGCTA-1	CD8 T	0.797448	CD8 TEM	0.728556	CD8 TEM_1	0.728556	0.608311
FO_OS1_CGTTCTGGTATAGCTC-1	CD8 T	0.839894	CD8 Naive	0.635074	CD8 Naive_2	0.635074	0.720371
FO_OS1_CGTTGGGCATCCGAGC-1	other T	0.963431	MAIT	0.903579	MAIT	0.903579	0.732073
FO_OS1_CTACATTGTTTCCCAC-1	other T	0.758933	MAIT	0.575703	MAIT	0.575703	0.824879
FO_OS1_CTACATTTCACATCAG-1	other T	0.985657	MAIT	0.985657	MAIT	0.985657	0.804516
FO_OS1_CTACGGGTCACGAACT-1	CD8 T	0.724297	CD8 TEM	0.700884	CD8 TEM_2	0.636747	0.659955
FO_OS1_CTAGGTAAGAACTCCT-1	CD4 T	0.908911	CD4 TCM	0.887353	CD4 TCM_2	0.740217	0.833927
FO_OS1_CTCAGGGCACAAAGTA-1	NK	0.526206	NK	0.489627	gdT_1	0.438949	0.695133
FO_OS1_CTCAGTCAGGAGACCT-1	CD8 T	0.932124	CD8 TEM	0.932124	CD8 TEM_1	0.539735	0.835539
FO_OS1_CTCCCTCTCCATGCAA-1	other	0.796955	HSPC	0.608322	HSPC	0.608322	0.98355
FO_OS1_CTCGAGGAGGTCATTC-1	NK	0.582591	NK Proliferating	0.544648	NK Proliferating	0.544648	0.907329
FO_OS1_CTCGAGGGTCCACTCT-1	NK	0.704408	NK	0.704408	NK_1	0.613867	0.964214
FO_OS1_CTCTGGTAGAGCAAGA-1	CD4 T	0.959668	CD4 TCM	0.922264	CD4 TCM_2	0.555109	0.79682
FO_OS1_CTCTGGTTCGTGCAGC-1	CD8 T	0.94314	CD8 TEM	0.908526	CD8 TEM_1	0.694675	0.746695
FO_OS1_CTGAGCGGTAGTATAG-1	CD4 T	0.925124	CD4 TCM	0.885651	CD4 TCM_3	0.464399	0.632978
FO_OS1_CTGCAGGTCTGCTTTA-1	CD4 T	0.922155	CD4 TCM	0.916916	CD4 TCM_2	0.490719	0.754595
FO_OS1_CTGCATCAGTGTAGTA-1	other T	0.943087	gdT	0.943087	gdT_1	0.860456	0.900343
FO_OS1_CTGGCAGGTTTAAGGA-1	CD4 T	0.978741	Treg	0.770313	Treg Memory	0.770313	0.923029
FO_OS1_CTTCTCTGTAGACTGG-1	CD8 T	0.606032	CD8 TEM	0.488358	CD8 TEM_6	0.488358	0.916008
FO_OS1_GAAACCTAGATGCGAC-1	CD8 T	0.634875	CD8 TEM	0.526904	CD8 TEM_6	0.526904	0.849909
FO_OS1_GAACACTAGATCCAAA-1	CD4 T	0.837362	CD4 TEM	0.562759	CD4 TEM_1	0.300239	0.777088
FO_OS1_GAACTGTCACTACCGG-1	CD4 T	0.890577	CD4 TCM	0.856913	CD4 TCM_2	0.83372	0.871735
FO_OS1_GAAGAATCATTGACAC-1	CD8 T	0.501839	CD8 TEM	0.445285	CD8 TEM_6	0.445285	0.801939
FO_OS1_GAAGCGAAGAATAACC-1	CD8 T	0.909824	CD8 TEM	0.898395	CD8 TEM_1	0.85559	0.549929
FO_OS1_GAAGCGACAATGTCAC-1	CD8 T	0.47402	CD8 TEM	0.4605	CD8 TEM_1	0.424903	0.701248
FO_OS1_GAAGGACAGCAATTCC-1	CD8 T	0.776135	CD8 TEM	0.764572	CD8 TEM_1	0.744641	0.734606
FO_OS1_GACCCAGAGACATAGT-1	CD8 T	0.638745	CD8 TEM	0.638745	CD8 TEM_5	0.568973	0.858443
FO_OS1_GAGAAATGTGGTAACG-1	CD4 T	0.934698	CD4 TEM	0.610091	CD4 TEM_1	0.57021	0.88778
FO_OS1_GAGACCCTCGATGGAG-1	CD4 T	1	Treg	0.589486	Treg Memory	0.589486	0.895312
FO_OS1_GAGTCTATCCTACTGC-1	CD8 T	0.826707	CD8 TEM	0.809619	CD8 TEM_6	0.809619	0.708728
FO_OS1_GAGTTGTGTAGAGACC-1	other T	0.870072	MAIT	0.805827	MAIT	0.805827	0.805463
FO_OS1_GATCAGTTCAACGAGG-1	CD8 T	0.972263	CD8 TEM	0.972263	CD8 TEM_6	0.952849	0.868974
FO_OS1_GCACATACATGTAACC-1	CD4 T	1	CD4 TCM	0.998637	CD4 TCM_1	0.849428	0.820916
FO_OS1_GCACATAGTTCAATCG-1	CD4 T	0.627326	CD4 TCM	0.441686	MAIT	0.27432	0.636325
FO_OS1_GCACGGTAGAACAGGA-1	CD8 T	0.841028	CD8 TEM	0.6908	CD8 TEM_6	0.670179	0.942947
FO_OS1_GCACTAAAGACTGGGT-1	CD8 T	0.848376	CD8 TEM	0.620719	CD8 TEM_5	0.235195	0.669403
FO_OS1_GCACTAACACATGAAA-1	CD8 T	0.545148	CD8 TEM	0.484594	CD8 TEM_6	0.484594	0.927411
FO_OS1_GCATCTCGTCCGGTGT-1	CD8 T	0.771016	CD8 TEM	0.771016	CD8 TEM_1	0.712344	0.782787
FO_OS1_GCCAGGTAGACGATAT-1	CD8 T	0.871241	CD8 TEM	0.849126	CD8 TEM_1	0.849126	0.75001
FO_OS1_GCCAGGTTCAGATTGC-1	CD4 T	0.586315	CD4 TCM	0.448988	CD4 TCM_3	0.426354	0.727916
FO_OS1_GCCAGTGGTACACGCC-1	CD4 T	0.637495	CD4 TCM	0.583015	CD4 TCM_2	0.555105	0.76146
FO_OS1_GCCGATGCAGTTCACA-1	NK	0.630763	NK	0.630763	NK_1	0.508515	0.858486
FO_OS1_GCGAGAAAGAGAGGGC-1	other	0.785927	HSPC	0.618509	HSPC	0.618509	0.504549
FO_OS1_GCGTTTCCAGCATTGT-1	CD8 T	0.700227	CD8 TEM	0.700227	CD8 TEM_5	0.524417	0.899386
FO_OS1_GCTACAAAGCCTGAGA-1	CD8 T	0.834835	CD8 TEM	0.691695	CD8 TEM_6	0.66649	0.924142
FO_OS1_GCTACCTAGTGCTCGC-1	CD4 T	0.86931	CD4 TCM	0.82042	CD4 TCM_2	0.744542	0.767332
FO_OS1_GCTGCAGCAACAGCCC-1	CD4 T	0.707179	CD4 TCM	0.679323	CD4 TCM_2	0.521807	0.781502
FO_OS1_GGACGTCGTGATTAGA-1	other T	0.883682	MAIT	0.883682	MAIT	0.883682	0.683167
FO_OS1_GGAGAACTCCAATCCC-1	other	0.911189	ILC	0.911189	ILC	0.911189	0.892418
FO_OS1_GGATGTTGTCCTCCTA-1	CD8 T	0.886177	CD8 TEM	0.865679	CD8 TEM_1	0.835641	0.675309
FO_OS1_GGCGTCAAGCAGGCAT-1	NK	0.586548	NK Proliferating	0.586548	NK Proliferating	0.586548	0.985157
FO_OS1_GGCTTGGAGTACGTCT-1	CD8 T	0.913583	CD8 TEM	0.895851	CD8 TEM_1	0.829617	0.683809
FO_OS1_GGCTTGGTCGGAGTGA-1	CD4 T	0.844612	CD4 TCM	0.549414	CD4 TCM_3	0.386295	0.581093
FO_OS1_GGCTTTCGTTGACTGT-1	CD4 T	1	CD4 TCM	0.538767	CD4 TCM_2	0.538767	0.832644
FO_OS1_GGGATGAGTATAATGG-1	NK	0.610917	NK Proliferating	0.610917	NK Proliferating	0.610917	0.958314
FO_OS1_GGGCGTTTCTCTAAGG-1	CD8 T	0.970966	CD8 TEM	0.767747	CD8 TEM_2	0.678451	0.542647
FO_OS1_GGGTAGACACCTCTGT-1	NK	0.868856	NK	0.868856	NK_3	0.605969	0.807376
FO_OS1_GGGTGAATCCGATGCG-1	CD8 T	0.666633	CD8 TEM	0.612863	CD8 TEM_1	0.612863	0.657487
FO_OS1_GGGTGAATCGTGGAAG-1	CD8 T	0.588506	CD8 TEM	0.543425	CD8 TEM_6	0.543425	0.925357
FO_OS1_GGGTTTACAAATAGCA-1	CD8 T	0.457912	CD8 TEM	0.363802	CD8 TEM_1	0.347652	0.715276
FO_OS1_GGTAACTGTGGTACAG-1	other T	0.816391	gdT	0.816391	gdT_1	0.554297	0.751149
FO_OS1_GGTAATCTCCGCTTAC-1	CD4 T	0.995615	CD4 TCM	0.995615	CD4 TCM_1	0.916351	0.970491
FO_OS1_GGTGATTAGTGGACGT-1	CD8 T	0.666389	CD8 TEM	0.660628	CD8 TEM_1	0.628255	0.883824
FO_OS1_GGTGGCTGTCCTCCAT-1	CD8 T	0.937473	CD8 TEM	0.925467	CD8 TEM_6	0.871769	0.790096
FO_OS1_GGTGTCGAGAAATCCA-1	CD8 T	0.731543	CD8 TEM	0.693105	CD8 TEM_6	0.693105	0.810939
FO_OS1_GTAACCAGTTGCCATA-1	CD8 T	0.936894	CD8 TEM	0.936894	CD8 TEM_2	0.694883	0.869855
FO_OS1_GTAATGCTCTTGGCTC-1	CD4 T	1	Treg	0.715948	Treg Memory	0.715948	0.925938
FO_OS1_GTAGGAGCAACCACGC-1	CD8 T	0.51792	CD8 TEM	0.499398	CD8 TEM_6	0.499398	0.926366
FO_OS1_GTCAAACGTATATGGA-1	CD8 T	0.80764	CD8 TEM	0.745558	CD8 TEM_1	0.745558	0.521664
FO_OS1_GTCACTCTCTCTCTTC-1	CD4 T	0.948802	CD4 TCM	0.634723	CD4 TCM_1	0.634723	0.955964
FO_OS1_GTCAGCGGTGCCTAAT-1	NK	0.929737	NK	0.929737	NK_1	0.720022	0.830891
FO_OS1_GTCATGAGTTGATGTC-1	CD4 T	0.559904	CD4 Proliferating	0.559904	CD4 Proliferating	0.559904	0.927364
FO_OS1_GTCGAATTCCCATACC-1	CD8 T	0.805333	CD8 Naive	0.400992	CD8 Naive_2	0.400992	0.642351
FO_OS1_GTCGTAACATCCGTTC-1	CD8 T	0.848415	CD8 TEM	0.847208	CD8 TEM_1	0.847208	0.731433
FO_OS1_GTCTAGAGTAGCTTGT-1	other T	0.70053	gdT	0.598647	gdT_1	0.560774	0.809511
FO_OS1_GTCTCACAGTGATGGC-1	other T	0.611458	gdT	0.611458	gdT_1	0.378166	0.689356
FO_OS1_GTCTGTCAGAAATCCA-1	CD4 T	0.519408	CD4 Proliferating	0.519408	CD4 Proliferating	0.519408	0.806164
FO_OS1_GTGAGGATCATCCTAT-1	CD4 T	0.908044	CD4 TCM	0.724627	CD4 TCM_2	0.724627	0.729691
FO_OS1_GTGATGTCAATGACCT-1	CD8 T	0.733497	CD8 TEM	0.678706	CD8 TEM_6	0.678706	0.828621
FO_OS1_GTGCTTCGTCCTTAAG-1	CD4 T	0.860578	CD4 TCM	0.727629	CD4 TCM_2	0.727629	0.921157
FO_OS1_GTGGCGTGTGTGAGCA-1	other	0.703254	ILC	0.703254	ILC	0.703254	0.837565
FO_OS1_GTGGCGTTCACGATAC-1	CD8 T	0.589038	CD8 TEM	0.564743	CD8 TEM_1	0.54892	0.741255
FO_OS1_GTGTGATAGTGAGGTC-1	other T	0.811574	gdT	0.811574	gdT_1	0.706519	0.732855
FO_OS1_GTTCGCTCAAATAGCA-1	CD8 T	0.95455	CD8 TEM	0.95455	CD8 TEM_6	0.95455	0.959613
FO_OS1_GTTGAACCACCCTGTT-1	CD4 T	0.901273	CD4 TCM	0.616834	CD4 TCM_3	0.32173	0.569231
FO_OS1_TAACCAGTCTTAGTTC-1	CD8 T	0.848273	CD8 TEM	0.836972	CD8 TEM_1	0.829101	0.705637
FO_OS1_TAAGCACCAACAAGAT-1	CD4 T	1	Treg	0.644694	Treg Memory	0.644694	0.917982
FO_OS1_TAATCTCTCGCTCTCA-1	CD4 T	0.844096	CD4 TEM	0.701021	CD4 TEM_1	0.445028	0.810742
FO_OS1_TACATTCGTACAATAG-1	other T	0.574188	MAIT	0.413508	MAIT	0.413508	0.576857
FO_OS1_TACCCACAGGGCCCTT-1	CD8 T	1	CD8 Naive	0.657199	CD8 Naive	0.657199	0.935317
FO_OS1_TACCTGCAGCAACTCT-1	NK	0.641775	NK Proliferating	0.641775	NK Proliferating	0.641775	0.940575
FO_OS1_TACCTGCAGCTGTCCG-1	CD8 T	0.433544	CD8 TEM	0.433544	CD8 TEM_5	0.389748	0.828073
FO_OS1_TACGGTATCGTGGTAT-1	CD4 T	1	Treg	0.532684	Treg Memory	0.532684	0.781284
FO_OS1_TACGTCCAGAGAATCT-1	CD8 T	0.815147	CD8 TEM	0.429765	CD8 TEM_1	0.420558	0.88892
FO_OS1_TAGGTACCAGAGTTGG-1	CD8 T	0.76042	CD8 TEM	0.736957	CD8 TEM_1	0.613111	0.704691
FO_OS1_TATACCTTCGGCATTA-1	other T	0.650186	MAIT	0.650186	MAIT	0.650186	0.778239
FO_OS1_TATCTGTCACAACGTT-1	CD8 T	0.967107	CD8 TEM	0.726117	CD8 TEM_2	0.246591	0.681698
FO_OS1_TATTGCTTCGCGATCG-1	NK	0.943261	NK_CD56bright	0.943261	NK_CD56bright	0.943261	0.950368
FO_OS1_TATTTCGTCCGACGGT-1	CD4 T	1	CD4 TCM	0.506613	CD4 TCM_2	0.506613	0.701966
FO_OS1_TCAATCTTCCTGCTAC-1	NK	0.857708	NK	0.575907	NK_4	0.352437	0.611327
FO_OS1_TCACACCTCGACGAGA-1	CD8 T	0.721865	CD8 TEM	0.655124	CD8 TEM_6	0.655124	0.762938
FO_OS1_TCACGGGAGGTAGTAT-1	NK	0.688187	NK	0.688187	NK_1	0.457706	0.885205
FO_OS1_TCAGCAAAGTTGCCTA-1	CD8 T	0.881309	CD8 TEM	0.868678	CD8 TEM_6	0.864788	0.859729
FO_OS1_TCAGCCTCAAAGGGTC-1	NK	0.653951	NK Proliferating	0.653951	NK Proliferating	0.653951	0.986424
FO_OS1_TCAGCCTGTCATCGCG-1	Mono	0.789962	CD16 Mono	0.464613	CD16 Mono	0.464613	0.766746
FO_OS1_TCAGCCTTCCGGCAAC-1	CD4 T	1	Treg	0.525621	Treg Memory	0.525621	0.842611
FO_OS1_TCAGGTAAGGTCATTC-1	CD4 T	0.649919	CD4 Proliferating	0.649919	CD4 Proliferating	0.649919	0.824619
FO_OS1_TCAGGTAAGTCACGAG-1	CD8 T	0.896337	CD8 TEM	0.804736	CD8 TEM_1	0.649327	0.641034
FO_OS1_TCAGTCCCAGATACTC-1	CD4 T	0.768765	CD4 Proliferating	0.768765	CD4 Proliferating	0.768765	0.940276
FO_OS1_TCATATCAGGCATCTT-1	CD8 T	0.800349	CD8 TEM	0.609287	CD8 TEM_2	0.298928	0.643447
FO_OS1_TCATATCAGGGTCAAC-1	CD4 T	0.915871	CD4 TCM	0.856034	CD4 TCM_2	0.74802	0.763551
FO_OS1_TCATGAGCAAGAGGTC-1	NK	0.439991	NK	0.439991	NK_3	0.33943	0.749056
FO_OS1_TCATGGAGTCGCAGTC-1	CD8 T	0.674953	CD8 TEM	0.674953	CD8 TEM_2	0.625882	0.797779
FO_OS1_TCATGTTTCCATTTAC-1	CD8 T	0.887026	CD8 TEM	0.757488	CD8 TEM_1	0.463306	0.558702
FO_OS1_TCCACGTGTAACAAGT-1	NK	0.518148	NK Proliferating	0.518148	NK Proliferating	0.518148	0.932606
FO_OS1_TCCATGCTCCAGGACC-1	CD4 T	0.989158	CD4 TCM	0.989158	CD4 TCM_1	0.864117	0.886226
FO_OS1_TCCCAGTAGTCTGTAC-1	CD8 T	0.512065	CD8 TEM	0.512065	CD8 TEM_5	0.313869	0.810788
FO_OS1_TCCGGGAAGACGCAGT-1	CD4 T	0.957934	CD4 TCM	0.950958	CD4 TCM_1	0.584929	0.70296
FO_OS1_TCCGGGATCCACGGAC-1	CD8 T	0.567819	CD8 TEM	0.495319	CD8 TEM_1	0.492089	0.706445
FO_OS1_TCCTAATCAGAGGACT-1	CD4 T	0.653262	CD4 TCM	0.572664	CD4 TCM_2	0.300854	0.229262
FO_OS1_TCCTCTTTCCATTTCA-1	CD8 T	0.947406	CD8 TEM	0.947406	CD8 TEM_6	0.943453	0.724132
FO_OS1_TCCTCTTTCCGACATA-1	CD8 T	0.868043	CD8 TEM	0.868043	CD8 TEM_6	0.864778	0.8058
FO_OS1_TCCTGCATCACCTGTC-1	other	0.794647	HSPC	0.629645	HSPC	0.629645	0.842047
FO_OS1_TCCTTTCGTAGACACG-1	CD4 T	1	Treg	0.724885	Treg Memory	0.724885	0.919388
FO_OS1_TCGACCTCAGATCCAT-1	CD8 T	0.94995	CD8 TEM	0.696319	CD8 TEM_2	0.414862	0.483306
FO_OS1_TCGACCTGTCGCCTAG-1	CD4 T	0.986391	CD4 TCM	0.635811	CD4 TCM_2	0.446803	0.676838
FO_OS1_TCGCACTCAGACAATA-1	CD8 T	0.857477	CD8 TEM	0.789304	CD8 TEM_1	0.634881	0.591844
FO_OS1_TCGCACTTCTATCACT-1	CD4 T	0.870013	CD4 TCM	0.445798	CD4 TEM_1	0.22199	0.690758
FO_OS1_TCGGGACTCGAAATCC-1	other T	0.893453	MAIT	0.698746	MAIT	0.698746	0.926835
FO_OS1_TCGGGCATCCAAGGGA-1	CD4 T	0.716875	CD4 TCM	0.702419	CD4 TCM_3	0.521822	0.765191
FO_OS1_TCGGTCTCATCTAGAC-1	CD4 T	0.641262	CD4 Proliferating	0.632012	CD4 Proliferating	0.632012	0.879955
FO_OS1_TCGTAGAAGGGTGAAA-1	CD4 T	0.614188	CD4 Proliferating	0.614188	CD4 Proliferating	0.614188	0.900204
FO_OS1_TCGTAGACAGATCCAT-1	CD4 T	0.879709	CD4 TCM	0.766373	CD4 TCM_2	0.623605	0.620787
FO_OS1_TCGTAGAGTGGTAATA-1	CD4 T	0.703308	CD4 TEM	0.511727	CD4 TEM_2	0.477183	0.816115
FO_OS1_TCTATCAAGCCATATC-1	CD4 T	0.940334	CD4 TCM	0.826254	CD4 TCM_3	0.468236	0.9405
FO_OS1_TCTCCGAAGGGAGTGG-1	CD8 T	0.90999	CD8 TEM	0.863565	CD8 TEM_6	0.803311	0.825643
FO_OS1_TCTTTGAAGAGGGTGG-1	CD4 T	0.868647	CD4 TCM	0.868647	CD4 TCM_2	0.531644	0.797119
FO_OS1_TGAATGCAGTCTGTAC-1	CD8 T	0.898111	CD8 TEM	0.896259	CD8 TEM_1	0.72812	0.684413
FO_OS1_TGAATGCCAACGGCCT-1	CD8 T	0.573678	CD8 TEM	0.555896	CD8 TEM_1	0.555896	0.666205
FO_OS1_TGACCCTTCTAACACG-1	CD4 T	0.907067	CD4 TCM	0.840459	CD4 TCM_2	0.828731	0.787383
FO_OS1_TGACGCGAGGACGGAG-1	CD4 T	0.804814	CD4 TCM	0.764908	CD4 TCM_3	0.490844	0.640532
FO_OS1_TGACTCCCAATTGTGC-1	CD4 T	0.78089	CD4 TCM	0.759413	CD4 TCM_2	0.516468	0.639605
FO_OS1_TGAGACTAGAAGCGGG-1	CD8 T	0.99001	CD8 TEM	0.833617	CD8 TEM_1	0.57063	0.613643
FO_OS1_TGAGCATCACTCTAGA-1	CD4 T	1	CD4 TCM	0.565366	CD4 TCM_2	0.565366	0.721534
FO_OS1_TGAGCATGTGCAATAA-1	CD8 T	0.983415	CD8 Naive	0.502721	CD8 Naive_2	0.502721	0.707678
FO_OS1_TGAGGGAAGATGCAGC-1	CD4 T	1	Treg	0.543298	Treg Memory	0.543298	0.816589
FO_OS1_TGATTCTCACGGCCAT-1	CD8 T	0.88956	CD8 TEM	0.861366	CD8 TEM_1	0.750744	0.712484
FO_OS1_TGCACGGAGCACCGAA-1	CD4 T	0.493517	CD4 TEM	0.489065	CD8 TEM_1	0.450118	0.811588
FO_OS1_TGCAGTACAGGTATGG-1	CD4 T	0.570609	CD4 Proliferating	0.570609	CD4 Proliferating	0.570609	0.929148
FO_OS1_TGCGATACAGTCCGTG-1	CD4 T	0.584752	CD4 TCM	0.430486	CD4 TCM_2	0.430486	0.831244
FO_OS1_TGCGATAGTTGAGAGC-1	CD8 T	0.953002	CD8 TEM	0.747063	CD8 TEM_1	0.469616	0.797655
FO_OS1_TGCGGCATCACCGGGT-1	CD8 T	0.807713	CD8 TEM	0.807713	CD8 TEM_2	0.749697	0.777096
FO_OS1_TGGAGGATCCCAAGTA-1	CD4 T	0.876604	CD4 TCM	0.508349	Treg Memory	0.363334	0.695734
FO_OS1_TGGATGTGTCACTTCC-1	CD8 T	0.820791	CD8 TEM	0.820791	CD8 TEM_6	0.806589	0.795469
FO_OS1_TGGCGTGCATCGAACT-1	CD4 T	0.987225	CD4 TCM	0.941946	CD4 TCM_3	0.49412	0.910553
FO_OS1_TGGGCGTCATGCAGCC-1	CD4 T	0.730821	CD4 TCM	0.730821	CD4 TCM_1	0.694657	0.610865
FO_OS1_TGGTACAGTTAGTCGT-1	CD8 T	0.542259	gdT	0.454305	CD8 TEM_6	0.420036	0.850553
FO_OS1_TGGTACATCTACTATC-1	CD4 T	0.516148	CD4 TCM	0.516148	CD4 TCM_1	0.429614	0.312535
FO_OS1_TGTAACGCATGGCACC-1	CD8 T	0.933555	CD8 TEM	0.861655	CD8 TEM_2	0.805818	0.624856
FO_OS1_TGTCAGAAGCCTATTG-1	NK	0.982211	NK	0.982211	NK_2	0.456272	0.814457
FO_OS1_TGTGAGTTCGAATCCA-1	NK	0.519867	NK	0.392133	NK_4	0.286525	0.659309
FO_OS1_TGTGTGAGTAGACACG-1	CD8 T	0.662302	CD8 TEM	0.604384	CD8 TEM_6	0.604384	0.790519
FO_OS1_TGTGTGATCGAAGGAC-1	CD4 T	1	CD4 TCM	0.650429	CD4 TCM_2	0.650429	0.761407
FO_OS1_TGTTACTAGGTTAGTA-1	other T	0.989693	MAIT	0.554443	MAIT	0.554443	0.975084
FO_OS1_TGTTACTCAGCCCACA-1	other T	0.59871	gdT	0.59871	gdT_1	0.390418	0.656088
FO_OS1_TGTTACTGTATGGGAC-1	CD4 T	0.935324	CD4 TCM	0.774936	CD4 TCM_3	0.462703	0.647083
FO_OS1_TGTTCATTCTCTGACC-1	other	0.937435	ILC	0.937435	ILC	0.937435	0.929712
FO_OS1_TGTTTGTCACCTAAAC-1	CD4 T	0.591281	CD4 TEM	0.329818	CD8 TEM_1	0.264618	0.706658
FO_OS1_TTAATCCGTCTAATCG-1	CD4 T	0.951797	CD4 TEM	0.717444	CD4 TEM_1	0.446087	0.857637
FO_OS1_TTACAGGGTGCCTACG-1	CD8 T	0.728459	CD8 TEM	0.707915	CD8 TEM_1	0.611262	0.75021
FO_OS1_TTACGCCGTACGGTTT-1	NK	0.611213	NK	0.611213	NK_1	0.580476	0.916899
FO_OS1_TTACGTTCACCGTGGT-1	CD8 T	0.831676	CD8 TEM	0.81637	CD8 TEM_1	0.811246	0.813846
FO_OS1_TTAGGGTAGAGAGCAA-1	CD8 T	0.452524	CD8 TEM	0.43081	CD8 TEM_6	0.406894	0.594461
FO_OS1_TTCGCTGGTATTCTCT-1	CD8 T	0.837358	CD8 TEM	0.837358	CD8 TEM_1	0.833647	0.696974
FO_OS1_TTCTCTCGTACTGCGC-1	CD8 T	0.778107	CD8 TEM	0.756481	CD8 TEM_1	0.751707	0.674628
FO_OS1_TTGAACGAGGCTGGAT-1	other T	1	gdT	0.552373	gdT_1	0.552373	0.794845
FO_OS1_TTGCGTCTCTTCGTAT-1	NK	0.93706	NK	0.93706	NK_1	0.688798	0.923083
FO_OS1_TTGGATGGTGACAACG-1	NK	0.780144	NK	0.780144	NK_1	0.743015	0.858011
FO_OS1_TTGGATGTCACTAGCA-1	CD8 T	0.831303	CD8 TCM	0.582421	CD8 TCM_1	0.305998	0.960543
FO_OS1_TTGGGATTCCGATAAC-1	CD4 T	0.937196	CD4 TEM	0.593924	CD4 TEM_1	0.354381	0.893392
FO_OS1_TTGTTTGTCTTTGCAT-1	other	0.81511	ILC	0.81511	ILC	0.81511	0.813496
FO_OS1_TTTACCAAGGCGAACT-1	CD8 T	0.680887	CD8 TEM	0.680887	CD8 TEM_5	0.388138	0.878811
FO_OS1_TTTACCACAAACCGGA-1	CD4 T	0.91825	CD4 TCM	0.893121	CD4 TCM_3	0.754762	0.898285
FO_OS1_TTTACTGTCCATTGTT-1	CD4 T	0.904633	CD4 TCM	0.895763	CD4 TCM_1	0.691421	0.865442
FO_OS1_TTTCACATCAAGTCGT-1	CD8 T	0.367131	CD8 TEM	0.365564	ILC	0.162033	0.450508
FO_OS1_TTTCATGAGCTCAGAG-1	other T	0.845819	MAIT	0.831945	MAIT	0.831945	0.802782
FO_OS1_TTTGACTTCTGTCGCT-1	CD8 T	0.772859	CD8 TEM	0.652287	CD8 TEM_1	0.60726	0.584042
FO_OS1_TTTGATCTCTTAGCCC-1	CD4 T	0.72827	CD4 TCM	0.72562	CD4 TCM_3	0.53322	0.686833
FO_OS1_TTTGTTGAGACATGCG-1	CD4 T	0.957896	CD4 TCM	0.70499	CD4 TCM_1	0.602186	0.642873
FO_OS2_AAACCCAAGCCGAATG-1	CD4 T	0.755651	CD4 TCM	0.697184	CD4 TCM_2	0.290046	0.452737
FO_OS2_AAACGCTGTGCGAGTA-1	CD8 T	0.768527	CD8 TEM	0.709909	CD8 TEM_1	0.533222	0.583188
FO_OS2_AAAGGGCAGACTGTTC-1	CD8 T	0.840309	CD8 Naive	0.60772	CD8 Naive	0.560603	0.722672
FO_OS2_AAAGGTAAGACTCAAA-1	CD4 T	0.923746	CD4 TCM	0.86808	CD4 TCM_2	0.696691	0.855979
FO_OS2_AAAGTCCGTCTTGCTC-1	CD4 T	0.747035	CD4 TEM	0.384755	CD4 TEM_1	0.246081	0.537368
FO_OS2_AAAGTGACATGAGATA-1	CD4 T	0.814605	CD4 TEM	0.574184	CD4 TEM_1	0.439541	0.700995
FO_OS2_AAATGGAAGCGTGCTC-1	NK	0.665903	NK	0.665903	NK_1	0.545826	0.918959
FO_OS2_AACAGGGCACCGTACG-1	NK	0.954068	NK	0.954068	NK_2	0.742016	0.776587
FO_OS2_AACAGGGGTAGCTTTG-1	CD4 T	0.874848	CD4 TCM	0.785199	CD4 TCM_1	0.561141	0.650473
FO_OS2_AACGAAATCGTTATCT-1	CD4 T	0.437204	CD8 TEM	0.227183	CD8 TEM_1	0.227183	0.692664
FO_OS2_AACGGGACACTGGCGT-1	CD8 T	0.789707	CD8 TEM	0.788022	CD8 TEM_1	0.788022	0.701218
FO_OS2_AACGTCACACCATATG-1	CD4 T	0.899999	CD4 Proliferating	0.597544	CD4 Proliferating	0.597544	0.874695
FO_OS2_AAGACAAAGGTAGGCT-1	other T	0.992958	gdT	0.992958	gdT_1	0.754712	0.925014
FO_OS2_AAGACAATCAGTGATC-1	NK	1	NK	1	NK_2	0.717562	0.832878
FO_OS2_AAGCCATGTCAAAGAT-1	other T	0.867866	MAIT	0.867866	MAIT	0.867866	0.823207
FO_OS2_AAGCCATGTCGCGGTT-1	CD4 T	0.919451	CD4 TCM	0.862099	CD4 TCM_3	0.525897	0.683488
FO_OS2_AAGCGAGCAGGCGTTC-1	other T	0.891523	MAIT	0.891523	MAIT	0.891523	0.70639
FO_OS2_AAGCGAGGTCCTTAAG-1	CD4 T	0.904005	CD4 TCM	0.767637	CD4 TCM_3	0.522054	0.932551
FO_OS2_AAGCGAGTCTGCTTTA-1	other T	0.804221	gdT	0.804221	gdT_1	0.50586	0.674297
FO_OS2_AAGGAATTCACACCGG-1	other T	0.974564	MAIT	0.974564	MAIT	0.974564	0.89859
FO_OS2_AAGTACCAGATAGGGA-1	other	0.78987	HSPC	0.652493	HSPC	0.652493	0.971275
FO_OS2_AAGTACCCAAGAGAGA-1	CD4 T	0.951453	CD4 TCM	0.61332	CD4 TCM_1	0.61332	0.864814
FO_OS2_AAGTCGTAGCACTAGG-1	other T	0.838377	MAIT	0.646874	MAIT	0.646874	0.868992
FO_OS2_AAGTCGTTCTTGTTAC-1	CD4 T	0.81292	CD4 TCM	0.678105	CD4 TCM_3	0.26332	0.551391
FO_OS2_AATCGACGTGTATTCG-1	CD8 T	0.505448	CD8 Proliferating	0.505448	CD8 Proliferating	0.505448	0.960589
FO_OS2_AATGAAGTCACCTGGG-1	NK	1	NK	1	NK_2	0.901213	0.879071
FO_OS2_AATTCCTTCCACGGGT-1	other T	0.887233	MAIT	0.887233	MAIT	0.887233	0.93628
FO_OS2_AATTTCCTCCAGTGTA-1	CD4 T	1	Treg	0.711358	Treg Memory	0.711358	0.901502
FO_OS2_ACAACCACACAAGTTC-1	other T	0.522655	gdT	0.522655	gdT_1	0.419456	0.399955
FO_OS2_ACAAGCTAGACTAAGT-1	CD4 T	0.897866	CD4 TCM	0.897866	CD4 TCM_3	0.671348	0.844725
FO_OS2_ACACAGTCAGTACTAC-1	CD4 T	0.644597	CD4 Proliferating	0.644597	CD4 Proliferating	0.644597	0.864396
FO_OS2_ACACAGTGTCCACAGC-1	CD8 T	0.670809	CD8 TEM	0.646246	CD8 TEM_6	0.623968	0.902673
FO_OS2_ACACGCGGTCTATGAC-1	CD4 T	0.617812	CD4 TCM	0.592776	CD4 TCM_1	0.567152	0.70399
FO_OS2_ACAGAAACAGAGGTAC-1	CD4 T	0.969174	Treg	0.543416	Treg Memory	0.543416	0.73321
FO_OS2_ACAGAAACAGGCTCTG-1	NK	1	NK	1	NK_2	0.494293	0.878478
FO_OS2_ACAGCCGCACTGCTTC-1	other T	0.796301	MAIT	0.638887	MAIT	0.638887	0.933409
FO_OS2_ACAGGGAAGTGAGTTA-1	CD4 T	0.755688	CD4 TCM	0.650544	CD4 TCM_2	0.489781	0.677397
FO_OS2_ACAGGGACAGACCGCT-1	CD8 T	0.42873	NK Proliferating	0.338509	NK Proliferating	0.338509	0.792013
FO_OS2_ACAGGGACAGCATTGT-1	other T	0.51687	MAIT	0.454604	MAIT	0.454604	0.743218
FO_OS2_ACATCGACAGTCGGAA-1	CD4 T	0.791272	CD4 TCM	0.783033	CD4 TCM_3	0.734703	0.847911
FO_OS2_ACCAAACTCGCAGTGC-1	CD8 T	0.989448	CD8 TEM	0.79263	CD8 TEM_2	0.540943	0.675404
FO_OS2_ACCACAAAGCTAGATA-1	other T	0.986966	MAIT	0.942556	MAIT	0.942556	0.82693
FO_OS2_ACGATCAAGACAACTA-1	CD4 T	0.758157	CD4 TCM	0.756028	CD4 TCM_2	0.589764	0.776266
FO_OS2_ACGATCAAGTGATGGC-1	NK	0.972916	NK	0.972916	NK_4	0.527542	0.889064
FO_OS2_ACGATGTAGCCGTTAT-1	CD4 T	0.674683	CD4 TCM	0.56983	CD4 TCM_3	0.471255	0.702202
FO_OS2_ACGCACGCATGCGGTC-1	CD8 T	0.795135	CD8 TEM	0.684101	CD8 TEM_2	0.394308	0.66514
FO_OS2_ACGGGTCCAATACCTG-1	CD8 T	0.745842	CD8 TEM	0.74314	CD8 TEM_5	0.546361	0.824441
FO_OS2_ACGTAACAGCGAGGAG-1	other T	0.932132	MAIT	0.813034	MAIT	0.813034	0.749142
FO_OS2_ACGTACAAGGAATTAC-1	CD8 T	0.962523	CD8 TEM	0.962523	CD8 TEM_5	0.744634	0.836982
FO_OS2_ACGTAGTTCAAAGCCT-1	CD8 T	0.837263	CD8 TEM	0.837263	CD8 TEM_1	0.717727	0.891393
FO_OS2_ACGTTCCGTAAGCGGT-1	CD8 T	0.939117	CD8 TEM	0.939117	CD8 TEM_2	0.695913	0.911982
FO_OS2_ACTACGAAGTGCTACT-1	CD4 T	0.980947	CD4 TCM	0.979064	CD4 TCM_1	0.837127	0.91078
FO_OS2_ACTACGAAGTTAACAG-1	NK	0.835057	NK	0.835057	NK_1	0.651044	0.773483
FO_OS2_ACTACGATCATTACGG-1	CD4 T	0.867901	CD4 TCM	0.867901	CD4 TCM_3	0.499841	0.799977
FO_OS2_ACTATCTTCACCATAG-1	CD4 T	0.896057	CD4 TCM	0.855757	CD4 TCM_1	0.621128	0.766632
FO_OS2_ACTATGGGTTCAAACC-1	CD4 T	0.884241	CD4 TCM	0.800128	CD4 TCM_2	0.407083	0.532604
FO_OS2_ACTATTCCAAACTGCT-1	other T	0.501229	CD4 TCM	0.486195	CD4 TCM_1	0.406435	0.645494
FO_OS2_ACTCTCGCATTGTACG-1	other	0.81022	HSPC	0.678315	HSPC	0.678315	0.96053
FO_OS2_ACTGATGCAATCGCCG-1	CD4 T	1	Treg	0.662258	Treg Memory	0.662258	0.877658
FO_OS2_ACTGTCCCATTCATCT-1	CD4 T	0.830513	CD4 TCM	0.806758	CD4 TCM_2	0.658254	0.704465
FO_OS2_ACTGTCCTCCCGGTAG-1	CD4 T	0.987084	CD4 TCM	0.905662	CD4 TCM_3	0.853954	0.848544
FO_OS2_ACTGTGATCCATTTCA-1	CD4 T	0.989934	Treg	0.671586	Treg Memory	0.671586	0.774634
FO_OS2_ACTTAGGAGTTCATGC-1	CD4 T	0.887909	CD4 TCM	0.842279	CD4 TCM_1	0.485706	0.918841
FO_OS2_ACTTATCGTAAGTTGA-1	other T	0.985851	MAIT	0.985851	MAIT	0.985851	0.838042
FO_OS2_AGAACCTAGTACTCGT-1	other T	0.677782	MAIT	0.677782	MAIT	0.677782	0.831746
FO_OS2_AGAAGCGGTAACTTCG-1	CD8 T	0.966506	CD8 Naive	0.691121	CD8 Naive	0.661361	0.899295
FO_OS2_AGAAGTACAGAAATCA-1	CD4 T	0.947391	CD4 TCM	0.724304	CD4 TCM_2	0.563605	0.766112
FO_OS2_AGAAGTAGTACACGCC-1	CD8 T	0.987493	CD8 Naive	0.697855	CD8 Naive	0.652329	0.762123
FO_OS2_AGAAGTATCGCTGCGA-1	CD4 T	0.644252	CD4 TCM	0.325309	CD8 TCM_1	0.205347	0.644996
FO_OS2_AGACACTGTCCAAGAG-1	CD4 T	1	CD4 TCM	0.673391	CD4 TCM_1	0.673391	0.888942
FO_OS2_AGACAGGCACTAGTAC-1	CD4 T	0.931799	CD4 TCM	0.851692	CD4 TCM_2	0.851692	0.723849
FO_OS2_AGACCCGGTTACGATC-1	CD8 T	0.850371	CD8 TEM	0.738933	CD8 TEM_1	0.727273	0.717985
FO_OS2_AGAGAATTCCACGAAT-1	CD8 T	0.525685	CD8 Proliferating	0.330288	CD8 Proliferating	0.330288	0.85861
FO_OS2_AGAGAGCAGTCCCAGC-1	CD4 T	0.969954	CD4 TCM	0.96751	CD4 TCM_1	0.751321	0.819015
FO_OS2_AGAGAGCCACAGCTGC-1	NK	0.852221	NK	0.852221	NK_1	0.495148	0.800926
FO_OS2_AGATAGAAGATCCAAA-1	CD4 T	0.978183	CD4 TCM	0.976449	CD4 TCM_1	0.766	0.66239
FO_OS2_AGATGAAGTATCCTCC-1	CD4 T	0.784498	CD4 TEM	0.464759	CD4 TEM_1	0.46359	0.754574
FO_OS2_AGATGCTAGTCCCAGC-1	CD4 T	1	Treg	0.516645	Treg Memory	0.516645	0.686848
FO_OS2_AGATGCTCAGGAGACT-1	CD4 T	0.91848	CD4 TCM	0.916106	CD4 TCM_2	0.877574	0.857152
FO_OS2_AGATGCTGTGATATAG-1	NK	0.691457	NK	0.691457	NK_2	0.321092	0.834709
FO_OS2_AGCATCACACTCACTC-1	CD4 T	0.693261	CD4 TCM	0.454367	CD4 TCM_2	0.454367	0.241995
FO_OS2_AGCGATTAGCCTCATA-1	CD4 T	0.792909	CD4 TCM	0.782851	CD4 TCM_2	0.716008	0.810636
FO_OS2_AGCTACAAGAAACACT-1	other T	0.530786	MAIT	0.530786	MAIT	0.530786	0.679362
FO_OS2_AGCTACAGTGGTTCTA-1	CD4 T	0.693217	CD4 TCM	0.312066	CD4 TCM_2	0.306838	0.912024
FO_OS2_AGCTCAAAGGTATCTC-1	other T	0.971057	MAIT	0.971057	MAIT	0.971057	0.801319
FO_OS2_AGGACGAGTGCATTTG-1	CD4 T	0.935613	CD4 TCM	0.895202	CD4 TCM_2	0.601331	0.718311
FO_OS2_AGGACGAGTTCCGCTT-1	CD8 T	0.712215	CD8 TEM	0.706868	CD8 TEM_3	0.375245	0.800008
FO_OS2_AGGAGGTGTGTGGTCC-1	CD8 T	0.728266	CD8 TCM	0.435891	CD8 TCM_2	0.400498	0.849366
FO_OS2_AGGCATTCATCCTGTC-1	other T	0.944555	MAIT	0.944555	MAIT	0.944555	0.630985
FO_OS2_AGGCATTGTTTCGTGA-1	NK	1	NK	1	NK_2	1	0.782948
FO_OS2_AGGCCACCACGGTGCT-1	other T	0.762498	MAIT	0.762498	MAIT	0.762498	0.962824
FO_OS2_AGGCTGCGTAGTGCGA-1	CD8 T	1	CD8 Naive	0.724712	CD8 Naive	0.655529	0.856272
FO_OS2_AGGGCTCAGAACCGCA-1	CD4 T	0.594727	CD4 Proliferating	0.594727	CD4 Proliferating	0.594727	0.862294
FO_OS2_AGGGCTCGTACGGCAA-1	other T	0.393627	gdT	0.393627	gdT_2	0.329238	0.79762
FO_OS2_AGGGTCCTCAAGAGGC-1	other T	0.689244	gdT	0.634778	gdT_1	0.475719	0.863102
FO_OS2_AGGTAGGCAAGTATCC-1	other T	0.883567	gdT	0.514866	gdT_1	0.514866	0.80375
FO_OS2_AGGTCTAAGGGCAATC-1	NK	1	NK	1	NK_2	0.700367	0.831332
FO_OS2_AGGTGTTAGCGTATGG-1	CD4 T	0.870555	CD4 TEM	0.401659	CD4 TEM_2	0.384157	0.904862
FO_OS2_AGGTTGTTCCATACAG-1	NK	0.975899	NK	0.975899	NK_2	0.577247	0.786973
FO_OS2_AGTAACCCACTTCTCG-1	NK	0.493518	NK Proliferating	0.493518	NK Proliferating	0.493518	0.905564
FO_OS2_AGTAGCTGTTCTGACA-1	CD4 T	0.487973	CD8 TEM	0.443186	CD4 TCM_2	0.337389	0.243224
FO_OS2_AGTAGTCGTGGGAGAG-1	NK	1	NK	1	NK_2	0.649758	0.929431
FO_OS2_AGTGATCGTATTCCGA-1	NK	1	NK	1	NK_2	0.854376	0.810621
FO_OS2_AGTGCCGTCACACCGG-1	CD4 T	0.91929	CD4 TCM	0.800378	CD4 TCM_3	0.702803	0.90568
FO_OS2_AGTGCCGTCTAGTCAG-1	CD4 T	0.985545	CD4 TEM	0.841429	CD4 TEM_1	0.801273	0.980945
FO_OS2_AGTTAGCAGGCTTAAA-1	CD4 T	0.860177	CD4 TCM	0.788986	CD4 TCM_3	0.397336	0.709204
FO_OS2_AGTTCCCAGAGAGCCT-1	CD4 T	0.936522	CD4 TCM	0.880833	CD4 TCM_2	0.869032	0.855557
FO_OS2_AGTTCCCCATGTTCGA-1	CD8 T	0.934588	CD8 TEM	0.737227	CD8 TEM_2	0.49734	0.436879
FO_OS2_AGTTCCCGTGTTTCTT-1	CD4 T	0.94921	CD4 TCM	0.709663	CD4 TCM_2	0.44356	0.835359
FO_OS2_ATACCGAAGTATTAGG-1	CD8 T	0.53067	CD8 TEM	0.422302	CD4 TCM_2	0.35433	0.642312
FO_OS2_ATACCGAGTTCGGCGT-1	other T	0.925895	MAIT	0.801959	MAIT	0.801959	0.718887
FO_OS2_ATAGACCAGGGCAGAG-1	other T	0.976804	gdT	0.976804	gdT_1	0.618958	0.873576
FO_OS2_ATATCCTCAGCTAACT-1	CD4 T	0.830147	CD4 TCM	0.791811	CD4 TCM_1	0.491575	0.821131
FO_OS2_ATCACAGAGGCTGGAT-1	CD8 T	0.927143	CD8 TEM	0.832852	CD8 TEM_1	0.728014	0.690115
FO_OS2_ATCACAGGTCGTACTA-1	other T	0.975243	MAIT	0.885454	MAIT	0.885454	0.893175
FO_OS2_ATCACAGGTTAATGAG-1	CD8 T	0.956802	CD8 Naive	0.638563	CD8 Naive	0.57817	0.90606
FO_OS2_ATCACAGTCCTGGGAC-1	CD8 T	0.903252	CD8 TEM	0.879854	CD8 TEM_1	0.82295	0.508859
FO_OS2_ATCAGGTCAGGCTCTG-1	CD4 T	0.845592	CD4 TCM	0.718354	CD4 TCM_2	0.379439	0.559055
FO_OS2_ATCATTCGTTGTTTGG-1	CD8 T	0.654243	CD8 TEM	0.654243	CD8 TEM_2	0.594445	0.782359
FO_OS2_ATCCATTAGGTTCATC-1	NK	1	NK	1	NK_2	0.791398	0.949327
FO_OS2_ATCCATTCAGACAAAT-1	CD4 T	1	Treg	0.651837	Treg Memory	0.651837	0.904017
FO_OS2_ATCCATTTCCGTCACT-1	other T	0.472953	MAIT	0.416405	MAIT	0.416405	0.627959
FO_OS2_ATCCCTGAGAGCCATG-1	other T	0.855368	MAIT	0.783807	MAIT	0.783807	0.808807
FO_OS2_ATCCCTGGTGCAATGG-1	NK	1	NK	1	NK_2	0.813968	0.604313
FO_OS2_ATCGATGGTAATCAAG-1	NK	1	NK	1	NK_2	0.690744	0.882743
FO_OS2_ATCGGCGCATCCGTTC-1	NK	1	NK	1	NK_2	0.899655	0.727907
FO_OS2_ATCGGCGTCACCTCGT-1	CD8 T	0.763221	CD8 TEM	0.723363	CD8 TEM_1	0.671503	0.640213
FO_OS2_ATCGTCCAGTCGCGAA-1	CD8 T	0.792792	CD8 TCM	0.487008	CD8 TCM_2	0.458176	0.790843
FO_OS2_ATCGTCCCAATCTCTT-1	other T	0.942247	MAIT	0.909976	MAIT	0.909976	0.738496
FO_OS2_ATCGTGATCCAAGCAT-1	NK	1	NK	1	NK_2	0.739323	0.784815
FO_OS2_ATCTTCAGTAACGCGA-1	CD4 T	0.789051	CD4 TCM	0.78263	CD4 TCM_1	0.487876	0.78369
FO_OS2_ATGACCAGTAAGCGGT-1	NK	1	NK	1	NK_2	0.957252	0.732373
FO_OS2_ATGACCAGTTCTTAGG-1	other T	0.887504	MAIT	0.887504	MAIT	0.887504	0.714084
FO_OS2_ATGACCATCGGCATAT-1	CD8 T	0.993866	CD8 Naive	0.688622	CD8 Naive	0.61883	0.873533
FO_OS2_ATGAGGGAGCTGCCTG-1	CD4 T	0.917642	CD4 TCM	0.899818	CD4 TCM_3	0.455322	0.913003
FO_OS2_ATGATCGTCCGATAAC-1	other T	0.978642	MAIT	0.978642	MAIT	0.978642	0.754544
FO_OS2_ATGCGATAGGTCACCC-1	CD8 T	0.813097	CD8 TEM	0.669155	CD8 TEM_3	0.61538	0.724028
FO_OS2_ATGCGATCAAGAAACT-1	other T	0.923893	MAIT	0.811602	MAIT	0.811602	0.657801
FO_OS2_ATGCGATTCACAAGGG-1	other T	0.951765	gdT	0.951765	gdT_1	0.743026	0.842591
FO_OS2_ATGGAGGCAAATGAGT-1	CD8 T	0.705219	CD8 TEM	0.705219	CD8 TEM_5	0.363001	0.896883
FO_OS2_ATGGAGGGTCCTGTTC-1	NK	0.944542	NK	0.944542	NK_2	0.594718	0.862832
FO_OS2_ATGGATCAGGGCAGGA-1	other T	0.510962	gdT	0.510962	gdT_2	0.49822	0.923149
FO_OS2_ATGGATCCAGGGAGAG-1	NK	0.953725	NK	0.953725	NK_2	0.599789	0.768752
FO_OS2_ATGGGAGGTAAGTTGA-1	CD8 T	0.863183	CD8 TEM	0.66741	CD8 TEM_3	0.545448	0.889713
FO_OS2_ATGTCTTCACTGCGTG-1	CD8 T	0.813189	CD8 TCM	0.433467	CD8 TCM_2	0.397148	0.89716
FO_OS2_ATGTCTTGTCGCGTCA-1	CD8 T	0.450561	CD8 TEM	0.435937	CD8 TEM_1	0.299849	0.632273
FO_OS2_ATTACCTAGAAACACT-1	NK	1	NK	1	NK_2	0.67478	0.975738
FO_OS2_ATTCACTGTAAGTCAA-1	other T	0.921814	MAIT	0.732291	MAIT	0.732291	0.803641
FO_OS2_ATTCCCGCAAACAGGC-1	CD8 T	1	CD8 Naive	0.765842	CD8 Naive	0.720836	0.92989
FO_OS2_ATTCCTATCGTTCGCT-1	CD8 T	0.861632	CD8 TEM	0.861632	CD8 TEM_1	0.807678	0.715186
FO_OS2_ATTCGTTTCATTACGG-1	NK	0.829026	NK Proliferating	0.829026	NK Proliferating	0.829026	0.742297
FO_OS2_ATTCGTTTCTGGTCAA-1	other T	0.494574	gdT	0.494574	NK_3	0.372119	0.750266
FO_OS2_ATTGGGTGTATTTCGG-1	CD4 T	0.996531	CD4 TCM	0.996531	CD4 TCM_1	0.894214	0.927276
FO_OS2_ATTGGGTTCGAAATCC-1	CD8 T	0.721739	CD8 TEM	0.583568	CD4 CTL	0.241052	0.682616
FO_OS2_ATTGTTCAGCGTCAAG-1	CD4 T	0.802415	CD4 TCM	0.769854	CD4 TCM_2	0.680496	0.755841
FO_OS2_ATTGTTCAGGTTATAG-1	other T	0.757873	gdT	0.757873	gdT_1	0.624051	0.886722
FO_OS2_ATTGTTCAGTGCCGAA-1	other	0.77472	HSPC	0.632139	HSPC	0.632139	0.945497
FO_OS2_ATTTCACGTGCTAGCC-1	other T	0.755559	gdT	0.755559	gdT_1	0.604114	0.878816
FO_OS2_ATTTCTGCAAGATGTA-1	NK	0.920188	NK	0.920188	NK_1	0.760612	0.955153
FO_OS2_CAAAGAAAGAGTCAGC-1	NK	0.987264	NK	0.987264	NK_2	0.854867	0.824689
FO_OS2_CAACAACCATGACTAC-1	CD4 T	1	CD4 TCM	0.686561	CD4 TCM_1	0.686561	0.904813
FO_OS2_CAACAGTTCAATCTCT-1	CD8 T	0.967445	CD8 TEM	0.95667	CD8 TEM_2	0.853756	0.692468
FO_OS2_CAACCAAAGGGCAAGG-1	CD4 T	0.974273	CD4 TCM	0.816749	CD4 TCM_1	0.816749	0.896507
FO_OS2_CAACCTCCAGTAGAAT-1	other T	0.885871	MAIT	0.823925	MAIT	0.823925	0.724838
FO_OS2_CAAGAGGAGAACTGAT-1	CD4 T	0.946434	CD4 TCM	0.927564	CD4 TCM_1	0.87341	0.548672
FO_OS2_CAAGAGGAGACCTCCG-1	CD8 T	0.989319	CD8 TEM	0.747819	CD8 TEM_1	0.480382	0.794066
FO_OS2_CAAGCTAAGTCTAGAA-1	CD8 T	0.839161	CD8 Naive	0.485533	CD8 Naive_2	0.485533	0.692304
FO_OS2_CAAGCTACATGCCGAC-1	CD8 T	0.396048	CD8 Proliferating	0.396048	CD8 Proliferating	0.396048	0.888125
FO_OS2_CAAGCTATCTCGACGG-1	other T	0.880383	gdT	0.880383	gdT_1	0.639415	0.677174
FO_OS2_CAAGGGATCATGCGGC-1	CD4 T	1	CD4 TCM	0.904198	CD4 TCM_2	0.857853	0.796433
FO_OS2_CAAGGGATCTCTCAAT-1	CD8 T	0.475077	CD8 TEM	0.475077	CD8 TEM_5	0.349592	0.77098
FO_OS2_CAATACGTCGCTAAAC-1	CD8 T	0.49887	CD8 TEM	0.493617	CD8 TEM_1	0.485649	0.639156
FO_OS2_CAATCGATCAGGGTAG-1	CD4 T	0.889374	CD4 TCM	0.871107	CD4 TCM_3	0.695966	0.872207
FO_OS2_CAATGACAGAGATCGC-1	CD4 T	0.905408	CD4 TCM	0.807658	CD4 TCM_3	0.58724	0.783469
FO_OS2_CAATGACTCTTTCGAT-1	other T	0.984642	MAIT	0.822834	MAIT	0.822834	0.849292
FO_OS2_CAATTTCGTAGCTAAA-1	CD8 T	0.868956	CD8 TEM	0.556974	CD8 TEM_1	0.463645	0.752755
FO_OS2_CAATTTCGTTACCTGA-1	other T	1	gdT	0.933749	gdT_1	0.933749	0.946132
FO_OS2_CACACAACAGTAACCT-1	CD8 T	0.955519	CD8 TEM	0.955519	CD8 TEM_2	0.8631	0.87419
FO_OS2_CACACAACATCCTAAG-1	CD4 T	0.979802	CD4 TCM	0.97481	CD4 TCM_1	0.549606	0.618006
FO_OS2_CACACAATCATGCCAA-1	other T	0.849349	gdT	0.849349	gdT_1	0.674526	0.823253
FO_OS2_CACAGATGTCTGTCCT-1	CD4 T	0.9617	CD4 TCM	0.876515	CD4 TCM_3	0.61171	0.735854
FO_OS2_CACCAAAGTAAGATAC-1	NK	0.782618	NK	0.782618	NK_4	0.337544	0.82559
FO_OS2_CACGAATCACCAGCTG-1	CD8 T	0.8058	CD8 TEM	0.592263	CD8 TEM_6	0.450461	0.877252
FO_OS2_CACGAATTCCGGCAAC-1	CD4 T	0.641966	CD4 TCM	0.641966	CD4 TCM_3	0.629809	0.762304
FO_OS2_CACGAATTCGCCAGTG-1	CD4 T	0.705769	CD4 TCM	0.613807	CD4 TCM_2	0.395982	0.647035
FO_OS2_CACGGGTCAGCCGGTT-1	CD8 T	0.852513	CD8 TEM	0.848689	CD8 TEM_3	0.66045	0.853392
FO_OS2_CACGTGGGTGCAGTGA-1	CD8 T	0.829817	CD8 TEM	0.829817	CD8 TEM_1	0.807893	0.804014
FO_OS2_CACGTGGGTGCCAAGA-1	CD4 T	0.904531	CD4 TEM	0.880131	CD4 TEM_1	0.46537	0.897049
FO_OS2_CACGTGGTCGGATACT-1	NK	0.68873	NK_CD56bright	0.433064	NK_CD56bright	0.433064	0.827754
FO_OS2_CACGTTCAGTAGACCG-1	CD4 T	0.954754	CD4 TCM	0.650829	CD4 TCM_2	0.650829	0.731609
FO_OS2_CACTGTCAGCGTTACT-1	CD4 T	0.970221	CD4 TCM	0.871241	CD4 TCM_3	0.835934	0.899471
FO_OS2_CACTGTCCAGAGCCCT-1	NK	1	NK	1	NK_2	0.80796	0.874393
FO_OS2_CACTTCGGTATACAGA-1	CD4 T	0.883355	CD4 TCM	0.854436	CD4 TCM_1	0.70786	0.798282
FO_OS2_CAGAGCCCATAGCTGT-1	CD4 T	0.874334	CD4 TCM	0.846497	CD4 TCM_3	0.670086	0.611556
FO_OS2_CAGAGCCGTAGGCAGT-1	other T	0.875735	gdT	0.875735	gdT_1	0.672152	0.861227
FO_OS2_CAGATCAAGGTTACCT-1	CD4 T	0.922482	CD4 TCM	0.908097	CD4 TCM_3	0.762863	0.710708
FO_OS2_CAGATTGCATCTCAAG-1	other	0.67257	ILC	0.67257	ILC	0.67257	0.872861
FO_OS2_CAGCAATCATTCCTCG-1	CD8 T	0.998716	CD8 Naive	0.646305	CD8 Naive	0.631716	0.865096
FO_OS2_CAGGGCTTCCGAGTGC-1	CD4 T	0.90044	CD4 TCM	0.893978	CD4 TCM_2	0.574347	0.559458
FO_OS2_CAGGTATGTTAGTCGT-1	CD4 T	0.684101	CD4 TEM	0.650915	CD4 TEM_1	0.528109	0.810221
FO_OS2_CAGTGCGCACCCAATA-1	other T	0.97816	gdT	0.798022	gdT_1	0.798022	0.954301
FO_OS2_CAGTTAGCATTGCCGG-1	other T	0.837317	gdT	0.802019	gdT_1	0.559544	0.88316
FO_OS2_CAGTTCCAGACTCATC-1	CD4 T	0.807819	CD4 TEM	0.589268	CD4 TEM_1	0.373443	0.671062
FO_OS2_CATAAGCAGCATTTGC-1	CD8 T	0.884095	CD8 TEM	0.841273	CD8 TEM_1	0.789965	0.564716
FO_OS2_CATACCCAGGGCTTCC-1	CD4 T	0.807843	CD4 TCM	0.807843	CD4 TCM_3	0.705936	0.766819
FO_OS2_CATCCACAGAAGCCAC-1	NK	1	NK	1	NK_1	0.589992	0.968832
FO_OS2_CATCCACAGCATGCGA-1	other T	0.837626	MAIT	0.632812	MAIT	0.632812	0.752164
FO_OS2_CATCCACTCTAGGCCG-1	CD8 T	0.778407	CD8 TEM	0.696573	CD8 TEM_1	0.69021	0.546455
FO_OS2_CATCCCATCTAGGCCG-1	NK	0.997989	NK Proliferating	0.764881	NK Proliferating	0.764881	0.929931
FO_OS2_CATCGCTGTACAGGTG-1	CD4 T	0.577213	CD4 Proliferating	0.564216	CD4 Proliferating	0.564216	0.85986
FO_OS2_CATCGCTGTTGACTGT-1	NK	0.86977	NK	0.86977	NK_2	0.422848	0.678296
FO_OS2_CATCGTCAGCAACTTC-1	CD8 T	0.849863	CD8 TEM	0.849863	CD8 TEM_4	0.519786	0.967815
FO_OS2_CATGAGTCACTTGTGA-1	CD4 T	0.974599	CD4 TCM	0.81563	CD4 TCM_2	0.778475	0.704472
FO_OS2_CATGCAATCAGTAGGG-1	CD8 T	0.809119	CD8 TEM	0.796247	CD8 TEM_1	0.793619	0.496283
FO_OS2_CATGCCTCAGGTGACA-1	NK	0.871175	NK	0.871175	NK_1	0.525589	0.724054
FO_OS2_CATGCCTTCCGTGGGT-1	NK	0.524435	NK	0.524435	NK_3	0.339919	0.676897
FO_OS2_CATGCCTTCTCATGCC-1	other T	0.83231	gdT	0.466721	gdT_1	0.419058	0.711265
FO_OS2_CATGGATCAGATAAAC-1	CD8 T	0.8447	CD8 TEM	0.783392	CD8 TEM_1	0.476401	0.742784
FO_OS2_CATGGTACATAGATCC-1	CD4 T	0.812989	CD4 TCM	0.777837	CD4 TCM_3	0.765606	0.9509
FO_OS2_CATTCATCAATCGAAA-1	NK	0.976328	NK	0.867189	NK_4	0.439561	0.733037
FO_OS2_CATTCCGTCATCTATC-1	CD4 T	0.623152	CD4 TCM	0.372167	CD4 TCM_1	0.202806	0.443089
FO_OS2_CATTCTACAATCAGCT-1	CD4 T	0.975292	CD4 TCM	0.761005	CD4 TCM_2	0.428191	0.58499
FO_OS2_CATTCTAGTTCAACGT-1	CD8 T	0.946146	CD8 TEM	0.86362	CD8 TEM_1	0.592363	0.752463
FO_OS2_CATTGTTCACTACTTT-1	NK	1	NK	1	NK_2	0.971501	0.891541
FO_OS2_CCAAGCGAGACATACA-1	other T	0.97224	gdT	0.495757	gdT_1	0.495757	0.8982
FO_OS2_CCAAGCGGTGGCACTC-1	CD4 T	0.838184	CD4 TCM	0.568473	CD4 TCM_2	0.320141	0.484856
FO_OS2_CCAATGACAGGTGTTT-1	CD8 T	0.692107	CD8 TEM	0.692107	CD8 TEM_4	0.347164	0.951578
FO_OS2_CCACACTGTGCATCTA-1	CD4 T	0.902028	CD4 TCM	0.710782	CD4 TCM_3	0.61248	0.763263
FO_OS2_CCACGAGAGGTCCGAA-1	CD4 T	0.989353	CD4 TCM	0.761284	CD4 TCM_2	0.730098	0.696592
FO_OS2_CCACGAGCAGAAGTTA-1	NK	1	NK	1	NK_4	0.667887	0.95209
FO_OS2_CCACTTGCAACCTAAC-1	CD4 T	0.747894	CD4 TCM	0.655332	CD4 TCM_3	0.363156	0.68974
FO_OS2_CCCGGAAAGGAACTCG-1	NK	1	NK	1	NK_2	0.993364	0.883407
FO_OS2_CCCTAACAGTCCCAAT-1	other T	0.83994	MAIT	0.79661	MAIT	0.79661	0.816045
FO_OS2_CCCTAACCACGAAAGC-1	other T	0.81027	gdT	0.81027	gdT_2	0.52902	0.899526
FO_OS2_CCCTAACTCCATACAG-1	CD8 T	0.982482	CD8 Naive	0.884761	CD8 Naive	0.792986	0.82101
FO_OS2_CCCTCAACATACCAGT-1	CD8 T	0.942633	CD8 Naive	0.509876	CD8 Naive_2	0.509876	0.744885
FO_OS2_CCCTCAAGTCTCAAGT-1	CD4 T	0.803132	CD4 TCM	0.784089	CD4 TCM_2	0.746246	0.844612
FO_OS2_CCCTCTCAGTAACGAT-1	CD4 T	0.689142	CD4 Proliferating	0.660289	CD4 Proliferating	0.660289	0.749844
FO_OS2_CCCTGATAGCAAGGAA-1	other T	0.870354	MAIT	0.452564	MAIT	0.452564	0.793948
FO_OS2_CCCTGATGTTACCGTA-1	CD4 T	0.826588	CD4 TCM	0.70562	CD4 TCM_3	0.365471	0.675592
FO_OS2_CCGATCTGTAACAGGC-1	CD8 T	0.963318	CD8 TEM	0.824684	CD8 TEM_1	0.56034	0.783809
FO_OS2_CCGGTGAGTGTCGCTG-1	CD4 T	1	CD4 TCM	0.909439	CD4 TCM_2	0.571201	0.705809
FO_OS2_CCGTGAGAGCCTAGGA-1	CD4 T	0.59449	CD4 TCM	0.574529	CD4 TCM_2	0.574529	0.870019
FO_OS2_CCGTGAGGTTTCGCTC-1	CD8 T	0.647894	CD8 TEM	0.647894	CD8 TEM_1	0.647894	0.937321
FO_OS2_CCGTTCACACTACCCT-1	CD4 T	0.924148	CD4 TCM	0.882988	CD4 TCM_3	0.821249	0.683297
FO_OS2_CCGTTCAGTCCTGTTC-1	other T	0.848984	MAIT	0.504218	MAIT	0.504218	0.629561
FO_OS2_CCTAACCTCCCGAGTG-1	CD8 T	0.94968	CD8 Naive	0.554209	CD8 Naive	0.538275	0.853562
FO_OS2_CCTCAACCATGACACT-1	CD8 T	0.793037	CD8 Naive	0.546381	CD8 Naive	0.546381	0.885978
FO_OS2_CCTCACATCGGATACT-1	NK	0.942955	NK	0.942955	NK_2	0.717026	0.618093
FO_OS2_CCTCAGTCACAGAGCA-1	other T	0.813181	MAIT	0.769469	MAIT	0.769469	0.754657
FO_OS2_CCTCATGGTCTCCTGT-1	NK	0.985106	NK	0.985106	NK_2	0.694091	0.743345
FO_OS2_CCTCATGTCGAACACT-1	other T	0.921948	MAIT	0.921948	MAIT	0.921948	0.961871
FO_OS2_CCTCCAAAGAGCATTA-1	CD4 T	0.949605	CD4 TCM	0.938018	CD4 TCM_2	0.33394	0.666655
FO_OS2_CCTCCAAGTGAGCAGT-1	NK	1	NK	1	NK_2	0.483298	0.849771
FO_OS2_CCTCTAGTCGGCATTA-1	NK	0.971977	NK	0.971977	NK_2	0.796642	0.838951
FO_OS2_CCTCTCCCAGCTTTCC-1	CD4 T	0.67411	CD4 TCM	0.672278	CD4 TCM_2	0.672278	0.709859
FO_OS2_CCTGCATGTCGCCACA-1	NK	0.970535	NK	0.970535	NK_1	0.530109	0.878064
FO_OS2_CCTGCATGTTGGTGTT-1	CD4 T	0.946034	CD4 TCM	0.925051	CD4 TCM_1	0.682029	0.943491
FO_OS2_CCTGTTGAGACCAAAT-1	CD4 T	0.904326	CD4 TCM	0.884596	CD4 TCM_1	0.736104	0.703212
FO_OS2_CCTGTTGTCGGAATGG-1	NK	0.984465	NK	0.91972	NK_4	0.557249	0.867838
FO_OS2_CCTTTGGCATGACCCG-1	CD8 T	0.773698	CD8 TEM	0.723192	CD8 TEM_1	0.692358	0.757997
FO_OS2_CCTTTGGGTTCGGTAT-1	CD8 T	0.815136	CD8 TEM	0.758524	CD8 TEM_2	0.632137	0.754953
FO_OS2_CGAGGCTAGATCGCCC-1	other T	0.594001	gdT	0.594001	gdT_2	0.494479	0.850045
FO_OS2_CGAGGCTCAACCGGAA-1	NK	1	NK	1	NK_2	0.663792	0.717885
FO_OS2_CGAGTTAGTCATTCCC-1	other T	0.776004	MAIT	0.38902	MAIT	0.38902	0.796076
FO_OS2_CGATCGGTCATTATCC-1	other T	0.637797	MAIT	0.445316	MAIT	0.445316	0.856724
FO_OS2_CGATGCGAGAACAAGG-1	CD4 T	0.936572	CD4 TCM	0.861557	CD4 TCM_2	0.793474	0.705065
FO_OS2_CGATGGCAGCGCCGTT-1	other T	0.727315	gdT	0.727315	gdT_2	0.590872	0.940835
FO_OS2_CGCAGGTGTCGAGATG-1	CD4 T	0.816044	CD4 TCM	0.62506	CD4 TCM_1	0.330527	0.613484
FO_OS2_CGCATGGAGCTCCCTT-1	other T	0.515517	MAIT	0.515517	MAIT	0.515517	0.771254
FO_OS2_CGCCAGAAGTTTGCTG-1	NK	0.977357	NK	0.977357	NK_3	0.437159	0.913846
FO_OS2_CGCCAGATCGCGGTAC-1	CD8 T	0.757053	CD8 TEM	0.659632	CD8 TEM_1	0.54897	0.652728
FO_OS2_CGCCATTGTAGGCTGA-1	CD4 T	0.776224	CD4 TCM	0.588488	CD4 TCM_2	0.566847	0.792318
FO_OS2_CGGACACCACAGCATT-1	other T	0.919403	MAIT	0.850764	MAIT	0.850764	1
FO_OS2_CGGAGAAAGGTTCAGG-1	CD8 T	0.49191	CD4 TEM	0.39723	CD4 TEM_1	0.262231	0.630541
FO_OS2_CGGAGAATCACCTACC-1	other T	0.384967	gdT	0.381921	NK_3	0.249618	0.690958
FO_OS2_CGGCAGTCAAATAGCA-1	CD8 T	0.645221	CD8 TEM	0.643152	CD8 TEM_2	0.587213	0.8032
FO_OS2_CGGCAGTGTGTGACCC-1	CD8 T	0.682094	CD8 TEM	0.682094	CD8 TEM_1	0.682094	0.808655
FO_OS2_CGGGCATGTGATACAA-1	other T	0.610489	MAIT	0.610489	MAIT	0.610489	0.624133
FO_OS2_CGTCAAAAGCGGACAT-1	CD4 T	0.797606	CD4 TEM	0.464661	CD4 TEM_1	0.282592	0.56568
FO_OS2_CGTGAATAGTATCTGC-1	CD4 T	0.909267	CD4 TCM	0.691323	CD4 TCM_2	0.61035	0.779367
FO_OS2_CGTGAATAGTCACTAC-1	CD4 T	1	Treg	0.672503	Treg Memory	0.672503	0.8158
FO_OS2_CGTTAGATCCGGTTCT-1	other T	0.868847	gdT	0.736466	gdT_1	0.681355	0.769827
FO_OS2_CGTTCTGTCTGGGTCG-1	CD8 T	1	CD8 Naive	0.84972	CD8 Naive	0.791563	0.871799
FO_OS2_CGTTGGGAGAGGACTC-1	CD8 T	0.721371	CD8 TEM	0.721371	CD8 TEM_5	0.570539	0.791558
FO_OS2_CTAACCCGTACGGTTT-1	other T	0.979052	MAIT	0.798695	MAIT	0.798695	0.784626
FO_OS2_CTAACCCTCTTAGGAC-1	CD4 T	0.492095	CD4 TCM	0.35644	CD4 TCM_2	0.35644	0.77217
FO_OS2_CTAACTTGTAGAAACT-1	CD4 T	0.940013	CD4 TCM	0.89188	CD4 TCM_1	0.573132	0.840389
FO_OS2_CTAACTTTCTTCGTAT-1	CD8 T	0.595302	CD8 Naive	0.28864	CD8 Naive	0.271007	0.793932
FO_OS2_CTAAGTGAGGATATAC-1	CD4 T	0.98671	CD4 TCM	0.976731	CD4 TCM_1	0.93359	0.92938
FO_OS2_CTAAGTGAGTTCTACG-1	CD4 T	0.644565	CD4 TCM	0.637263	CD4 TCM_3	0.387778	0.687982
FO_OS2_CTACCTGCACGACCTG-1	CD8 T	0.782682	CD8 TEM	0.690464	CD8 TEM_1	0.259753	0.727057
FO_OS2_CTACGGGGTGGGAGAG-1	CD4 T	1	CD4 TCM	0.840425	CD4 TCM_1	0.424111	0.693246
FO_OS2_CTAGACACAAATCGTC-1	NK	1	NK	1	NK_2	1	0.867792
FO_OS2_CTAGACACAGATGCGA-1	CD8 T	0.7911	CD8 TEM	0.740962	CD8 TEM_1	0.740962	0.660803
FO_OS2_CTAGGTACACAATCTG-1	NK	0.668419	NK	0.668419	NK_1	0.551822	0.845989
FO_OS2_CTATAGGTCTCTAAGG-1	NK	1	NK	1	NK_2	0.92864	0.784613
FO_OS2_CTATCCGAGAGTTGAT-1	CD8 T	0.899374	CD8 TEM	0.899374	CD8 TEM_1	0.828732	0.626838
FO_OS2_CTCAACCCACCTTCCA-1	CD4 T	0.986329	CD4 TCM	0.670565	CD4 TCM_1	0.670565	0.879674
FO_OS2_CTCAAGACACGAAAGC-1	CD8 T	0.876562	CD8 TEM	0.493288	CD8 TEM_3	0.413608	0.708095
FO_OS2_CTCAATTAGACGCCAA-1	CD4 T	0.880422	CD4 TCM	0.580206	CD4 TCM_3	0.3303	0.503275
FO_OS2_CTCAATTAGCGCCTCA-1	other T	0.951479	gdT	0.951479	gdT_1	0.782606	0.948326
FO_OS2_CTCAATTAGCTGCCAC-1	NK	0.567728	NK Proliferating	0.567728	NK Proliferating	0.567728	0.866453
FO_OS2_CTCAATTTCCTAGCGG-1	CD8 T	0.888715	CD8 TEM	0.809997	CD8 TEM_1	0.759215	0.902084
FO_OS2_CTCACTGTCTAGATCG-1	CD4 T	0.938131	CD4 TCM	0.852413	CD4 TCM_3	0.717393	0.828839
FO_OS2_CTCAGGGAGCCTTGAT-1	CD4 T	0.91861	CD4 TCM	0.905903	CD4 TCM_2	0.6529	0.661277
FO_OS2_CTCAGGGCAACAGCCC-1	CD4 T	0.861216	CD4 TCM	0.649567	CD4 TCM_2	0.649567	0.850368
FO_OS2_CTCATGCAGATGATTG-1	CD4 T	0.552534	CD4 TCM	0.522584	CD4 TCM_1	0.522584	0.906479
FO_OS2_CTCATGCGTAGTGTGG-1	CD4 T	0.497043	MAIT	0.404428	MAIT	0.404428	0.782055
FO_OS2_CTCCAACTCCCTCTAG-1	NK	0.718247	NK	0.689893	NK_3	0.520865	0.627695
FO_OS2_CTCCATGGTGAGGCAT-1	other T	0.957995	gdT	0.957995	gdT_1	0.847687	0.853784
FO_OS2_CTCCCAATCCCAGGCA-1	NK	1	NK	1	NK_2	0.824145	0.865594
FO_OS2_CTCCTCCTCTTCGGAA-1	other T	0.968254	MAIT	0.968254	MAIT	0.968254	0.842864
FO_OS2_CTCTCAGTCGCTACAA-1	CD8 T	0.991589	CD8 Naive	0.542282	CD8 Naive_2	0.542282	0.933328
FO_OS2_CTCTCGAGTTATGGTC-1	Mono	0.439484	CD16 Mono	0.324955	CD16 Mono	0.324955	0.849612
FO_OS2_CTGAATGGTACTCGCG-1	CD8 T	0.698589	CD8 TEM	0.698589	CD8 TEM_1	0.573435	0.633976
FO_OS2_CTGAGCGGTAGGCAAC-1	NK	0.669151	NK	0.669151	NK_1	0.340566	0.908303
FO_OS2_CTGAGGCAGTAATCCC-1	CD4 T	0.944655	CD4 TCM	0.546812	CD4 TCM_1	0.546812	0.890731
FO_OS2_CTGCAGGGTTTACGAC-1	other	0.867288	HSPC	0.758291	HSPC	0.758291	0.970418
FO_OS2_CTGCCATAGCATGGGT-1	other T	0.632728	gdT	0.632728	gdT_1	0.322561	0.788061
FO_OS2_CTGCCTAGTGATTCAC-1	CD4 T	0.93774	CD4 TCM	0.907253	CD4 TCM_1	0.808006	0.897465
FO_OS2_CTGGACGGTAGTACGG-1	NK	0.810977	NK	0.810977	NK_2	0.364591	0.689174
FO_OS2_CTGGCAGTCCAAGGGA-1	other T	0.528307	gdT	0.528307	gdT_2	0.494993	0.813926
FO_OS2_CTGGCAGTCTTGGTGA-1	NK	1	NK	1	NK_2	0.638419	0.818773
FO_OS2_CTGGTCTAGCAGCCTC-1	other T	0.774498	MAIT	0.770848	MAIT	0.770848	0.76691
FO_OS2_CTGGTCTCAACAAAGT-1	CD8 T	0.750511	CD8 TEM	0.674592	CD8 TEM_1	0.608146	0.665462
FO_OS2_CTGTACCCAACACGAG-1	other T	0.984665	MAIT	0.984665	MAIT	0.984665	0.893496
FO_OS2_CTGTACCCACCCTTGT-1	NK	1	NK	1	NK_2	0.848482	0.910184
FO_OS2_CTGTACCTCTCGGCTT-1	CD4 T	0.878972	CD4 TCM	0.878972	CD4 TCM_3	0.551508	0.777485
FO_OS2_CTGTAGATCAAACGTC-1	CD8 T	0.834279	CD8 TEM	0.834279	CD8 TEM_1	0.798099	0.62001
FO_OS2_CTTAGGAAGTGGTTAA-1	CD4 T	0.972117	CD4 TCM	0.951147	CD4 TCM_1	0.901294	0.690356
FO_OS2_CTTCCGATCCAACCAA-1	CD4 T	0.539494	CD4 TCM	0.407317	CD4 TCM_2	0.391442	0.519582
FO_OS2_CTTCCTTGTGGTCCCA-1	CD8 T	0.952042	CD8 TEM	0.811578	CD8 TEM_3	0.351791	0.821029
FO_OS2_CTTCTAATCGGCATTA-1	other T	0.503577	MAIT	0.43654	MAIT	0.43654	0.665623
FO_OS2_CTTGAGAAGCATTTCG-1	CD4 T	1	Treg	0.536191	Treg Memory	0.536191	0.667994
FO_OS2_CTTTCAATCCATTGGA-1	other T	0.744864	MAIT	0.744864	MAIT	0.744864	0.944954
FO_OS2_CTTTCGGAGTTCCATG-1	NK	1	NK	1	NK_2	0.989178	0.953372
FO_OS2_GAACACTAGCTGACTT-1	CD4 T	0.905189	CD4 TCM	0.905189	CD4 TCM_3	0.774774	0.977583
FO_OS2_GAACACTAGTCCTACA-1	other T	0.977799	MAIT	0.838064	MAIT	0.838064	0.922538
FO_OS2_GAACACTTCCACGTGG-1	CD8 T	1	CD8 Naive	0.848042	CD8 Naive	0.848042	0.893286
FO_OS2_GAACGTTCACCGTACG-1	CD4 T	0.955174	CD4 TCM	0.539895	CD4 TCM_1	0.539895	0.866726
FO_OS2_GAACTGTGTTAAGGAT-1	other T	0.506699	CD8 TEM	0.453266	CD8 TEM_1	0.400672	0.669846
FO_OS2_GAAGCGAAGGAGGCAG-1	CD8 T	0.817121	CD8 TEM	0.802894	CD8 TEM_1	0.802894	0.891812
FO_OS2_GAAGGGTCAAGTGACG-1	other T	0.968549	MAIT	0.867232	MAIT	0.867232	0.937469
FO_OS2_GAAGGGTGTGGCCACT-1	CD4 T	0.769554	CD4 TCM	0.570147	CD4 TCM_1	0.427311	0.718772
FO_OS2_GAAGTAAGTCTCGGGT-1	CD4 T	0.657536	CD4 TCM	0.441556	CD4 TCM_2	0.228164	0.566115
FO_OS2_GAATAGAGTATTCCTT-1	other T	0.88398	gdT	0.88398	gdT_1	0.583091	0.67772
FO_OS2_GACACGCCACGTCATA-1	CD4 T	0.990266	CD4 TCM	0.987944	CD4 TCM_1	0.621289	0.751523
FO_OS2_GACCAATGTACTTGTG-1	NK	1	NK	1	NK_2	0.968312	0.96927
FO_OS2_GACCAATTCCAGGACC-1	NK	1	NK	1	NK_2	0.610783	0.887158
FO_OS2_GACCGTGCAGACACCC-1	CD4 T	0.443118	MAIT	0.269158	MAIT	0.269158	0.557434
FO_OS2_GACCGTGTCACCATAG-1	CD4 T	0.98964	CD4 TCM	0.792185	CD4 TCM_2	0.482169	0.738766
FO_OS2_GACGTTACAAGAATGT-1	CD4 T	0.893202	CD4 TCM	0.852225	CD4 TCM_2	0.813457	0.778673
FO_OS2_GACTATGCACTTGAAC-1	NK	1	NK	1	NK_2	0.517833	0.876512
FO_OS2_GACTCTCCAATATCCG-1	CD8 T	0.489468	CD4 TCM	0.381272	CD4 TCM_1	0.381272	0.686513
FO_OS2_GACTCTCGTCGGTGAA-1	NK	0.960342	NK	0.960342	NK_2	0.74196	0.747469
FO_OS2_GACTGATTCTTGATTC-1	NK	1	NK	1	NK_2	0.648361	0.876709
FO_OS2_GAGACCCAGCCTTTCC-1	CD4 T	0.940538	CD4 TCM	0.940538	CD4 TCM_3	0.549129	0.808967
FO_OS2_GAGACTTCATCGGATT-1	CD8 T	0.92947	CD8 TEM	0.92947	CD8 TEM_2	0.522785	0.932177
FO_OS2_GAGACTTGTTAGGCTT-1	CD8 T	0.872122	CD8 TEM	0.853843	CD8 TEM_6	0.853843	0.704965
FO_OS2_GAGACTTTCGCAGAGA-1	CD4 T	1	CD4 TCM	0.962053	CD4 TCM_2	0.596672	0.891239
FO_OS2_GAGCTGCAGGACGCAT-1	CD4 T	0.939579	CD4 TCM	0.859932	CD4 TCM_1	0.707184	0.860523
FO_OS2_GAGGCAAAGACGGAAA-1	CD4 T	0.913087	CD4 TCM	0.894552	CD4 TCM_1	0.458536	0.832667
FO_OS2_GAGGGATAGACTCATC-1	CD8 T	0.70106	CD8 TEM	0.675362	CD8 TEM_1	0.665191	0.784056
FO_OS2_GAGGGATGTAGGCAGT-1	CD4 T	0.956983	CD4 TCM	0.9389	CD4 TCM_1	0.84029	0.835682
FO_OS2_GAGGGTAGTAGAGATT-1	CD4 T	0.54723	CD4 TCM	0.486797	MAIT	0.39257	0.549095
FO_OS2_GAGTTACAGAAACTGT-1	CD4 T	0.989895	CD4 TCM	0.98514	CD4 TCM_2	0.503211	0.650099
FO_OS2_GAGTTGTCAGCACACC-1	other T	0.455314	gdT	0.455314	gdT_1	0.341892	0.706333
FO_OS2_GAGTTGTGTATTGCCA-1	CD4 T	0.882389	CD4 TCM	0.81884	CD4 TCM_2	0.660935	0.710292
FO_OS2_GAGTTTGCAGTAGTGG-1	CD4 T	0.963866	CD4 TCM	0.963866	CD4 TCM_3	0.569255	0.934201
FO_OS2_GATAGAAAGACAACAT-1	NK	1	NK	1	NK_2	0.721385	0.931242
FO_OS2_GATAGAAGTCTATGAC-1	CD4 T	1	CD4 TCM	0.878975	CD4 TCM_2	0.798243	0.712343
FO_OS2_GATCAGTAGGTGTGAC-1	CD4 T	0.467471	CD4 TCM	0.373574	MAIT	0.314386	0.638804
FO_OS2_GATCAGTTCTCAAAGC-1	other T	0.922345	MAIT	0.922345	MAIT	0.922345	0.946219
FO_OS2_GATCATGGTCTCGACG-1	NK	1	NK	1	NK_2	0.845898	0.881619
FO_OS2_GATCCCTAGCAGCAGT-1	CD4 T	0.98687	CD4 TCM	0.985072	CD4 TCM_2	0.890153	0.76157
FO_OS2_GATGATCCAAATCAAG-1	CD4 T	0.494593	CD4 TCM	0.392811	CD4 TCM_2	0.378689	0.626998
FO_OS2_GATTCTTCAGCGTACC-1	CD4 T	0.92398	CD4 TCM	0.773101	CD4 TCM_3	0.757226	0.757286
FO_OS2_GATTCTTGTATCGATC-1	CD8 T	0.712255	CD8 TEM	0.671232	CD8 TEM_1	0.656742	0.67566
FO_OS2_GATTCTTTCGTCGATA-1	CD8 T	0.988372	CD8 Naive	0.764562	CD8 Naive_2	0.764562	0.800422
FO_OS2_GATTGGTAGAAGTCCG-1	CD4 T	0.470238	CD4 TEM	0.430348	CD8 TEM_1	0.405652	0.690284
FO_OS2_GATTTCTAGTTGCATC-1	CD8 T	0.812278	CD8 TEM	0.789491	CD8 TEM_1	0.567352	0.545864
FO_OS2_GCAACATGTATTTCCT-1	CD4 T	0.594354	CD4 TEM	0.526493	CD4 TEM_2	0.262516	0.72428
FO_OS2_GCAACCGCAAACCACT-1	CD4 T	0.951813	CD4 TCM	0.943393	CD4 TCM_2	0.787342	0.695358
FO_OS2_GCACATAAGCTGACTT-1	NK	0.58461	NK Proliferating	0.58461	NK Proliferating	0.58461	0.958321
FO_OS2_GCACGTGAGGAGCTGT-1	CD4 T	0.632638	CD4 Proliferating	0.522186	CD4 Proliferating	0.522186	0.903404
FO_OS2_GCAGCTGAGAGATTCA-1	CD4 T	0.7314	CD4 Proliferating	0.7314	CD4 Proliferating	0.7314	0.881816
FO_OS2_GCAGCTGAGCCACCGT-1	CD4 T	0.95548	CD4 TCM	0.8828	CD4 TCM_3	0.498933	0.767836
FO_OS2_GCAGCTGGTGTCCAAT-1	other T	0.969187	MAIT	0.809769	MAIT	0.809769	0.787116
FO_OS2_GCAGGCTGTCGAGTTT-1	CD8 T	0.966018	CD8 TEM	0.966018	CD8 TEM_2	0.838549	0.899937
FO_OS2_GCAGTTAAGGTCTACT-1	NK	0.971253	NK	0.971253	NK_1	0.506667	0.824593
FO_OS2_GCATCTCGTCATACCA-1	CD4 T	0.862693	CD4 TCM	0.845104	CD4 TCM_2	0.383268	0.576291
FO_OS2_GCCAACGAGCTGGTGA-1	CD4 T	0.537182	CD4 Proliferating	0.530225	CD4 Proliferating	0.530225	0.973906
FO_OS2_GCCAACGAGGAGTCTG-1	CD4 T	0.576632	CD4 Proliferating	0.566295	CD4 Proliferating	0.566295	0.990131
FO_OS2_GCCAACGCACGTATAC-1	CD8 T	0.79761	CD8 TEM	0.789864	CD8 TEM_1	0.789864	0.779221
FO_OS2_GCCAGTGTCCACTGAA-1	CD4 T	0.670522	CD4 Proliferating	0.670522	CD4 Proliferating	0.670522	0.957725
FO_OS2_GCCAGTGTCTGTGTGA-1	CD4 T	0.920918	CD4 TCM	0.915413	CD4 TCM_1	0.722918	0.820811
FO_OS2_GCCATGGCACTAACGT-1	CD4 T	1	CD4 TCM	0.823201	CD4 TCM_2	0.788727	0.764277
FO_OS2_GCCCGAATCGCTTGCT-1	CD8 T	0.909317	CD8 TEM	0.851932	CD8 TEM_1	0.780351	0.593292
FO_OS2_GCCTGTTCACCATATG-1	other T	0.93327	MAIT	0.93327	MAIT	0.93327	0.938967
FO_OS2_GCCTGTTTCATCACAG-1	other T	0.462888	MAIT	0.462888	MAIT	0.462888	0.863354
FO_OS2_GCGAGAAAGAGTACCG-1	CD4 T	0.482234	CD4 Proliferating	0.465228	CD4 Proliferating	0.465228	0.972852
FO_OS2_GCGAGAAAGGTTATAG-1	CD8 T	0.72867	CD8 TEM	0.720731	CD8 TEM_1	0.720731	0.926405
FO_OS2_GCGATCGAGAGGACTC-1	NK	0.939382	NK	0.939382	NK_2	0.462792	0.876674
FO_OS2_GCGATCGAGTTCATGC-1	CD8 T	0.866803	CD8 TEM	0.866803	CD8 TEM_2	0.775818	0.800114
FO_OS2_GCGGAAATCGTCAACA-1	NK	0.971873	NK	0.971873	NK_2	0.653644	0.862378
FO_OS2_GCTACCTCACGGTGCT-1	CD4 T	0.857553	CD4 TCM	0.494458	CD4 TCM_1	0.494458	0.880492
FO_OS2_GCTCAAAAGACCAAGC-1	other T	0.961214	MAIT	0.961214	MAIT	0.961214	0.904127
FO_OS2_GCTTCACGTGTCTTAG-1	CD8 T	0.809491	CD8 TEM	0.732253	CD8 TEM_1	0.715175	0.692414
FO_OS2_GGAACCCGTCTGATCA-1	CD4 T	0.731675	CD4 TCM	0.686896	CD4 TCM_3	0.645673	0.899314
FO_OS2_GGAAGTGCACCTTCGT-1	CD4 T	1	CD4 TCM	0.760712	CD4 TCM_2	0.736665	0.64604
FO_OS2_GGAATCTCACTTGGGC-1	other T	0.811518	MAIT	0.811518	MAIT	0.811518	0.942015
FO_OS2_GGAATGGCAACGCATT-1	CD8 T	0.612345	CD8 TEM	0.59658	CD8 TEM_1	0.581219	0.645194
FO_OS2_GGAATGGTCCAGCCTT-1	other T	0.94069	MAIT	0.91196	MAIT	0.91196	0.72124
FO_OS2_GGACGTCAGAACTCCT-1	NK	1	NK	1	NK_2	0.985924	0.880451
FO_OS2_GGACGTCCATGAGTAA-1	other T	0.940404	gdT	0.877329	gdT_1	0.778292	0.831874
FO_OS2_GGACGTCTCTAGACAC-1	CD8 T	0.524546	CD8 TEM	0.524546	CD8 TEM_5	0.250746	0.72295
FO_OS2_GGAGAACAGAACAAGG-1	CD4 T	0.816939	CD4 TCM	0.622765	CD4 TCM_1	0.214828	0.512294
FO_OS2_GGAGGATAGAAACACT-1	CD8 T	0.885455	CD8 Naive	0.564839	CD8 Naive	0.525233	0.716536
FO_OS2_GGAGGTATCTCCGAGG-1	NK	1	NK	1	NK_2	0.798425	0.856235
FO_OS2_GGATGTTCAAACTAAG-1	CD4 T	0.994863	CD4 TCM	0.982797	CD4 TCM_1	0.931581	0.939341
FO_OS2_GGATGTTGTGATCATC-1	NK	1	NK	1	NK_2	0.64665	0.890367
FO_OS2_GGATGTTGTTTCCCAC-1	CD4 T	0.470141	CD4 TCM	0.457552	CD4 TCM_1	0.457552	0.693845
FO_OS2_GGCACGTTCAATCGGT-1	CD8 T	0.818902	CD8 TEM	0.811256	CD8 TEM_1	0.777818	0.944924
FO_OS2_GGCGTCACAAAGACTA-1	NK	0.973463	NK	0.973463	NK_2	0.641101	0.857571
FO_OS2_GGCTTGGGTCGGTACC-1	CD8 T	0.570873	CD8 TCM	0.332029	CD8 TCM_2	0.296164	0.888353
FO_OS2_GGCTTGGTCACCGCTT-1	CD4 T	0.986594	CD4 TCM	0.983788	CD4 TCM_1	0.77711	0.828013
FO_OS2_GGGACAACAGAGTCAG-1	CD4 T	0.725338	CD4 TCM	0.634889	CD4 TCM_1	0.554615	0.386778
FO_OS2_GGGACCTCACTGTGAT-1	CD8 T	0.553046	CD8 TEM	0.502642	CD8 TEM_1	0.502642	0.744666
FO_OS2_GGGACCTTCCCGTTCA-1	CD4 T	0.898408	CD4 TCM	0.600221	CD4 TCM_1	0.541255	0.506838
FO_OS2_GGGACCTTCGCGGACT-1	CD8 T	0.947778	CD8 Naive	0.475788	CD8 Naive	0.452471	0.81805
FO_OS2_GGGACCTTCGTCAACA-1	CD4 T	0.963262	CD4 TCM	0.863388	CD4 TCM_3	0.796073	0.79632
FO_OS2_GGGAGATAGCCGTAAG-1	CD4 T	0.990605	CD4 TCM	0.871474	CD4 TCM_2	0.808442	0.773888
FO_OS2_GGGAGATGTTAGTTCG-1	CD4 T	0.759789	CD4 TCM	0.696893	CD4 TCM_1	0.30887	0.448255
FO_OS2_GGGATCCAGCACCGAA-1	CD4 T	0.896747	CD4 TCM	0.832782	CD4 TCM_1	0.720108	0.878783
FO_OS2_GGGATCCAGCACGTCC-1	NK	0.977046	NK	0.977046	NK_2	0.813031	0.810825
FO_OS2_GGGCCATAGGTAGTAT-1	CD8 T	0.830942	CD8 TEM	0.830942	CD8 TEM_1	0.802618	0.796766
FO_OS2_GGGCGTTAGTACGTCT-1	other T	0.498987	gdT	0.498987	gdT_1	0.255793	0.268563
FO_OS2_GGGCTACAGGGCAAGG-1	other T	0.935173	MAIT	0.860615	MAIT	0.860615	0.766387
FO_OS2_GGGTATTTCTTCGCTG-1	CD4 T	0.947901	CD4 TCM	0.937292	CD4 TCM_1	0.533681	0.886347
FO_OS2_GGGTCACTCGAACGGA-1	CD8 T	0.994115	CD8 Naive	0.68843	CD8 Naive	0.672503	0.874239
FO_OS2_GGGTGTCCAGAAGCTG-1	other T	0.958518	gdT	0.906139	gdT_1	0.896532	0.840993
FO_OS2_GGGTTTACACTATGTG-1	CD8 T	0.849985	CD8 TEM	0.738888	CD8 TEM_6	0.6978	0.707133
FO_OS2_GGGTTTAGTCATAGTC-1	CD4 T	0.961515	CD4 TCM	0.897712	CD4 TCM_1	0.881637	0.954633
FO_OS2_GGTAACTAGTTTCGAC-1	CD4 T	0.857756	CD4 TCM	0.774157	CD4 TCM_3	0.324181	0.720869
FO_OS2_GGTAACTCATGTGACT-1	CD4 T	0.516461	CD4 Proliferating	0.516461	CD4 Proliferating	0.516461	0.900606
FO_OS2_GGTAGAGGTAACGATA-1	NK	0.861485	NK	0.861485	NK_1	0.54133	0.844033
FO_OS2_GGTCACGCAGCAAGAC-1	CD8 T	0.922636	CD8 TCM	0.480325	CD8 TCM_2	0.451723	0.871192
FO_OS2_GGTCTGGTCGCCAATA-1	CD8 T	0.723464	CD8 Naive	0.385689	CD8 Naive	0.317555	0.869396
FO_OS2_GGTGAAGGTTACACAC-1	CD4 T	0.98779	CD4 TCM	0.98779	CD4 TCM_1	0.671415	0.685444
FO_OS2_GGTGAAGTCTCCGATC-1	NK	1	NK	1	NK_2	0.641546	0.788222
FO_OS2_GGTGATTTCGCATAGT-1	CD4 T	1	CD4 TCM	0.676291	CD4 TCM_2	0.658428	0.613189
FO_OS2_GGTGGCTCACATGGTT-1	CD4 T	0.945511	CD4 TCM	0.897198	CD4 TCM_2	0.838455	0.866222
FO_OS2_GGTGTTAAGGTCGAGT-1	CD4 T	0.768005	CD4 Proliferating	0.768005	CD4 Proliferating	0.768005	0.941238
FO_OS2_GGTGTTAAGTCCCGGT-1	CD8 T	0.892775	CD8 TEM	0.892775	CD8 TEM_2	0.745852	0.823844
FO_OS2_GGTGTTACAGCTGGTC-1	other T	0.867332	MAIT	0.867332	MAIT	0.867332	0.755896
FO_OS2_GGTGTTACAGTGGTGA-1	other T	0.84449	gdT	0.54613	gdT_1	0.543315	0.712253
FO_OS2_GGTTAACTCATCGGGC-1	CD8 T	0.951894	CD8 Naive	0.772988	CD8 Naive_2	0.772988	0.869476
FO_OS2_GTAACACGTAGCACGA-1	CD8 T	0.529304	CD8 TCM	0.27527	CD8 TCM_2	0.256621	0.867345
FO_OS2_GTAATCGGTGAAAGTT-1	CD8 T	0.597565	CD8 TEM	0.597565	CD8 TEM_5	0.345082	0.796092
FO_OS2_GTAATGCCACTTGTGA-1	CD4 T	0.623173	CD4 TCM	0.598529	CD4 TCM_2	0.346884	0.821127
FO_OS2_GTACAACAGCGCCATC-1	CD4 T	0.966716	CD4 TCM	0.965016	CD4 TCM_1	0.842734	0.764628
FO_OS2_GTACAGTTCATGGAGG-1	CD8 T	0.918343	CD8 TEM	0.662963	CD8 TEM_1	0.658018	0.925339
FO_OS2_GTAGATCCACGGGCTT-1	CD4 T	0.451481	CD8 TEM	0.376901	CD8 TEM_1	0.213183	0.618457
FO_OS2_GTAGATCGTCAGTTTG-1	CD8 T	0.851429	CD8 TEM	0.828214	CD8 TEM_1	0.443071	0.630442
FO_OS2_GTAGATCTCCAAAGGG-1	NK	0.4721	NK	0.4721	NK_3	0.272311	0.727285
FO_OS2_GTAGCTACAATTTCCT-1	NK	1	NK	1	NK_2	0.786533	0.787051
FO_OS2_GTAGCTAGTCATACCA-1	CD4 T	0.416317	CD4 TCM	0.319671	MAIT	0.270934	0.69172
FO_OS2_GTAGCTAGTCCATACA-1	CD4 T	0.919124	CD4 TCM	0.789223	CD4 TCM_2	0.347144	0.45582
FO_OS2_GTAGGTTAGAGTCGAC-1	CD4 T	0.612674	CD4 TCM	0.612674	CD4 TCM_3	0.602357	0.789102
FO_OS2_GTAGGTTTCCTCATAT-1	CD4 T	0.73821	CD4 TCM	0.577466	CD4 TCM_3	0.359791	0.900668
FO_OS2_GTAGTACCAGCGGTTC-1	NK	1	NK	1	NK_2	0.556706	0.887388
FO_OS2_GTAGTACGTACAAGTA-1	CD4 T	0.735792	CD4 TCM	0.609182	CD4 TCM_1	0.454185	0.737334
FO_OS2_GTAGTACGTGCTGCAC-1	other T	0.614361	gdT	0.614361	gdT_1	0.418906	0.462803
FO_OS2_GTATTGGAGCGGGTAT-1	CD4 T	0.964309	CD4 TCM	0.856902	CD4 TCM_2	0.796816	0.852333
FO_OS2_GTATTGGAGTGCACAG-1	other T	0.975098	MAIT	0.918765	MAIT	0.918765	0.740146
FO_OS2_GTATTTCTCTGTTCAT-1	CD4 T	0.865347	CD4 TCM	0.865347	CD4 TCM_1	0.828557	0.792934
FO_OS2_GTCACTCAGCCTCATA-1	CD4 T	0.52441	CD4 TCM	0.477589	CD4 TCM_1	0.438955	0.669032
FO_OS2_GTCACTCGTAGGTACG-1	NK	0.986848	NK	0.986848	NK_2	0.634575	0.867086
FO_OS2_GTCAGCGGTGGTCCCA-1	NK	0.93598	NK	0.93598	NK_1	0.567626	0.869501
FO_OS2_GTCATCCCACCTCTAC-1	other T	0.704357	gdT	0.704357	gdT_3	0.704357	0.905862
FO_OS2_GTCATGAGTCATCCGG-1	CD8 T	0.655808	CD8 TEM	0.655808	CD8 TEM_5	0.471448	0.955734
FO_OS2_GTCCACTCACAAGCCC-1	NK	0.387993	NK	0.387993	NK_1	0.366797	0.910874
FO_OS2_GTCCTCAAGTCAAGCG-1	CD8 T	0.804361	CD8 TEM	0.803376	CD8 TEM_1	0.803376	0.78303
FO_OS2_GTCGAATAGGTCGAGT-1	CD8 T	0.90516	CD8 TEM	0.90516	CD8 TEM_5	0.69766	0.940186
FO_OS2_GTCGAATGTACCCACG-1	CD8 T	0.885402	CD8 TEM	0.826123	CD8 TEM_1	0.826123	0.750748
FO_OS2_GTCGTTCAGTCACTCA-1	CD4 T	0.918121	CD4 TCM	0.81645	CD4 TCM_2	0.681851	0.743482
FO_OS2_GTCGTTCCAGGCGATA-1	other	0.801627	HSPC	0.659345	HSPC	0.659345	0.961184
FO_OS2_GTCTACCCACTACCGG-1	CD8 T	0.685884	CD8 TEM	0.508083	CD8 TEM_1	0.387716	0.626367
FO_OS2_GTCTACCTCGCTAAAC-1	other T	0.79574	MAIT	0.79574	MAIT	0.79574	0.751184
FO_OS2_GTCTGTCAGAGGTCAC-1	CD4 T	0.587895	CD4 TEM	0.587895	CD4 TEM_1	0.380239	0.743406
FO_OS2_GTCTTTAAGAGTTGAT-1	CD4 T	0.986166	CD4 TCM	0.496695	CD4 TCM_2	0.496695	0.598909
FO_OS2_GTCTTTAAGCCTCGTG-1	CD4 T	0.930705	CD4 TCM	0.908404	CD4 TCM_1	0.792706	0.490218
FO_OS2_GTCTTTACAGTTTGGT-1	NK	1	NK	1	NK_3	0.40929	0.863108
FO_OS2_GTGAGCCCAAAGAACT-1	CD4 T	0.919396	CD4 TCM	0.919396	CD4 TCM_1	0.883567	0.685843
FO_OS2_GTGAGGACACTACCCT-1	other T	0.633914	gdT	0.633914	gdT_4	0.345835	0.815417
FO_OS2_GTGCAGCCACATTGTG-1	NK	0.938236	NK	0.938236	NK_1	0.572739	0.900044
FO_OS2_GTGCTGGGTTCTCAGA-1	CD8 T	0.534499	CD8 TCM	0.476012	CD8 TCM_1	0.327992	0.848257
FO_OS2_GTGCTGGTCAACTACG-1	CD8 T	0.713431	CD8 TEM	0.606031	CD8 TEM_1	0.592522	0.574811
FO_OS2_GTGCTTCTCTCAAAGC-1	other T	0.983301	gdT	0.983301	gdT_1	0.577601	0.89685
FO_OS2_GTGGTTAAGAGGTGCT-1	CD8 T	0.713162	CD8 TEM	0.713162	CD8 TEM_2	0.456192	0.92309
FO_OS2_GTGTCCTGTGGTCCCA-1	NK	1	NK	1	NK_2	0.839697	0.874129
FO_OS2_GTGTGATCAAGTCGTT-1	CD8 T	0.94479	CD8 TEM	0.94479	CD8 TEM_5	0.474086	0.967653
FO_OS2_GTGTGGCTCCACACAA-1	NK	1	NK	1	NK_2	0.766792	0.966346
FO_OS2_GTTACAGGTCGTTGGC-1	CD8 T	0.722587	CD8 TEM	0.722587	CD8 TEM_1	0.704022	0.90546
FO_OS2_GTTAGACCATCATGAC-1	other T	0.967138	MAIT	0.954332	MAIT	0.954332	0.938278
FO_OS2_GTTATGGCACGGTGCT-1	CD4 T	1	CD4 TCM	0.63083	CD4 TCM_2	0.63083	0.641417
FO_OS2_GTTCGCTCACAGCCAC-1	CD4 T	0.990683	CD4 TCM	0.982634	CD4 TCM_1	0.916122	0.925335
FO_OS2_GTTCGCTTCGGTGCAC-1	CD8 T	0.727022	CD8 TEM	0.727022	CD8 TEM_1	0.71327	0.847394
FO_OS2_GTTCTATCATGCCATA-1	CD4 T	0.826168	CD4 Proliferating	0.818565	CD4 Proliferating	0.818565	0.901852
FO_OS2_GTTGCGGGTCTCGGGT-1	NK	1	NK	1	NK_2	0.62565	0.803467
FO_OS2_GTTGTCCGTCGTGGAA-1	NK	1	NK	1	NK_2	0.776278	0.906399
FO_OS2_TAACTTCAGAGGGTGG-1	CD8 T	0.876066	CD8 TEM	0.864825	CD8 TEM_3	0.805119	0.719663
FO_OS2_TAAGCCAAGGCATTTC-1	CD4 T	0.784524	CD4 TCM	0.763744	CD4 TCM_2	0.634648	0.801601
FO_OS2_TAAGCCAGTTGTGTAC-1	CD4 T	0.864021	CD4 TCM	0.699398	CD4 TCM_2	0.53549	0.70875
FO_OS2_TAAGCGTAGCTAATCC-1	CD4 T	0.739001	CD4 TCM	0.698344	CD4 TCM_3	0.557529	0.800584
FO_OS2_TAATTCCAGTTCTCTT-1	NK	1	NK_CD56bright	0.942452	NK_CD56bright	0.942452	0.98143
FO_OS2_TAATTCCGTGGTCAAG-1	other T	0.94672	MAIT	0.94672	MAIT	0.94672	0.789672
FO_OS2_TAATTCCTCAAGTTGC-1	other T	0.940962	gdT	0.940962	gdT_1	0.812435	0.961252
FO_OS2_TAATTCCTCGCACTCT-1	CD4 T	0.853808	Treg	0.477518	Treg Memory	0.477518	0.753062
FO_OS2_TACAACGCAGTTTCGA-1	CD4 T	0.539123	CD4 TEM	0.366326	MAIT	0.361089	0.681051
FO_OS2_TACAACGTCAAATGCC-1	CD8 T	0.405898	CD8 TEM	0.361197	CD8 TEM_1	0.361197	0.625588
FO_OS2_TACACCCCACGTATAC-1	CD8 T	0.560371	CD8 Proliferating	0.560371	CD8 Proliferating	0.560371	0.95814
FO_OS2_TACACCCGTAACAGTA-1	CD4 T	0.737162	CD4 TCM	0.568264	CD4 TCM_1	0.45034	0.698359
FO_OS2_TACACCCGTGGGACAT-1	CD8 T	0.807471	CD8 TEM	0.807471	CD8 TEM_2	0.72752	0.756923
FO_OS2_TACACCCGTTGGGATG-1	CD8 T	0.445137	CD8 TEM	0.445137	CD8 TEM_5	0.300406	0.823054
FO_OS2_TACCCGTTCGCTTACC-1	CD8 T	0.838368	CD8 TEM	0.797214	CD8 TEM_6	0.789167	0.714427
FO_OS2_TACCGAACACCTGCAG-1	other T	0.970331	MAIT	0.970331	MAIT	0.970331	0.841565
FO_OS2_TACCGAATCTCCCTAG-1	other T	0.933324	MAIT	0.901214	MAIT	0.901214	0.718435
FO_OS2_TACCGGGAGACTAAGT-1	NK	1	NK	1	NK_2	0.585617	0.817788
FO_OS2_TACCGGGGTGACTAAA-1	other T	0.784302	MAIT	0.784302	MAIT	0.784302	0.617525
FO_OS2_TACCTCGAGGCATTTC-1	CD8 T	0.824993	CD8 TEM	0.824993	CD8 TEM_1	0.819942	0.832777
FO_OS2_TACGCTCAGTGAACAT-1	CD4 T	0.976308	CD4 TCM	0.976308	CD4 TCM_2	0.69234	0.529936
FO_OS2_TACGCTCTCACCGACG-1	CD4 T	0.960374	CD4 TCM	0.696659	CD4 TCM_2	0.696659	0.728181
FO_OS2_TACGGGCCACCTCAGG-1	CD4 T	0.818889	CD4 TCM	0.737961	CD4 TCM_3	0.541408	0.684218
FO_OS2_TACTGCCAGACTTCAC-1	CD8 T	0.583194	CD8 TEM	0.565636	CD8 TEM_1	0.339036	0.724749
FO_OS2_TACTTACGTGGTTTAC-1	CD8 T	0.80084	CD8 TEM	0.790024	CD8 TEM_1	0.765596	0.732112
FO_OS2_TACTTCAAGTCCCAAT-1	CD4 T	0.876107	CD4 TCM	0.762441	CD4 TCM_3	0.584286	0.68035
FO_OS2_TACTTCAGTGAACTAA-1	CD4 T	0.587269	CD4 TCM	0.552131	MAIT	0.379544	0.55135
FO_OS2_TACTTGTCATGGCACC-1	NK	0.984127	NK	0.921328	NK_3	0.566984	0.801664
FO_OS2_TAGACTGGTGCAGGAT-1	Mono	0.544236	CD16 Mono	0.370789	CD16 Mono	0.370789	0.681223
FO_OS2_TAGATCGGTGAGGCAT-1	NK	0.965747	NK	0.965747	NK_1	0.504191	0.849127
FO_OS2_TAGCACAGTGCTCGTG-1	NK	0.82539	NK	0.82539	NK_2	0.499585	0.861873
FO_OS2_TAGGGTTAGATCGACG-1	other T	0.522239	gdT	0.519477	gdT_1	0.35483	0.610262
FO_OS2_TAGTGCAGTACGCTAT-1	other T	0.987447	gdT	0.637318	gdT_1	0.637318	0.856745
FO_OS2_TATACCTTCCTTGACC-1	CD8 T	0.944793	CD8 Naive	0.725821	CD8 Naive_2	0.725821	0.805092
FO_OS2_TATATCCAGAAACTAC-1	CD8 T	0.91301	CD8 TEM	0.885165	CD8 TEM_1	0.730171	0.683252
FO_OS2_TATCCTAAGGAACGAA-1	CD4 T	0.810418	CD4 TCM	0.682058	CD4 TCM_2	0.34499	0.602735
FO_OS2_TATCGCCCAACGTAAA-1	other T	0.920965	MAIT	0.918805	MAIT	0.918805	0.746918
FO_OS2_TATCTGTTCGAGATAA-1	CD8 T	0.718093	CD8 TEM	0.362355	CD8 Naive_2	0.355737	0.617577
FO_OS2_TATCTTGTCCATATGG-1	NK	0.814239	NK	0.814239	NK_2	0.402021	0.61036
FO_OS2_TATGTTCTCGGACTTA-1	CD8 T	0.827394	CD8 Naive	0.436177	CD8 Naive	0.417486	0.955513
FO_OS2_TATTCCAGTGACTATC-1	other T	0.96224	MAIT	0.96224	MAIT	0.96224	0.931391
FO_OS2_TATTGGGGTTAATGAG-1	CD4 T	0.811102	CD4 Proliferating	0.792267	CD4 Proliferating	0.792267	0.879779
FO_OS2_TCAAGACGTCAGCTTA-1	CD4 T	1	Treg	0.665549	Treg Memory	0.665549	0.884142
FO_OS2_TCAATCTTCGATTGGT-1	CD4 T	1	Treg	0.513309	Treg Memory	0.513309	0.838242
FO_OS2_TCAATCTTCTAAACGC-1	CD8 T	0.855814	CD8 TEM	0.81556	CD8 TEM_2	0.437718	0.797554
FO_OS2_TCACACCGTGTCTTCC-1	other T	0.690403	gdT	0.690403	gdT_1	0.442165	0.921784
FO_OS2_TCACATTAGATGGTCG-1	other T	0.986847	MAIT	0.925424	MAIT	0.925424	0.898315
FO_OS2_TCACATTCAGCGCGTT-1	NK	0.994207	NK	0.994207	NK_2	0.66159	0.856947
FO_OS2_TCACGCTTCACCATAG-1	other T	0.732408	MAIT	0.732408	MAIT	0.732408	0.887406
FO_OS2_TCACGGGTCCAATCCC-1	NK	0.617095	NK Proliferating	0.617095	NK Proliferating	0.617095	0.963772
FO_OS2_TCACTCGTCGAACACT-1	CD8 T	0.998715	CD8 Naive	0.628844	CD8 Naive	0.582664	0.856498
FO_OS2_TCACTCGTCGATACAC-1	other T	0.53545	gdT	0.53545	CD8 TEM_6	0.33428	0.754649
FO_OS2_TCAGCAACACCGTGCA-1	other T	0.969037	gdT	0.969037	gdT_1	0.701864	0.865517
FO_OS2_TCAGGGCGTGAGCAGT-1	CD4 T	0.886006	CD4 TCM	0.879461	CD4 TCM_1	0.726788	0.834615
FO_OS2_TCAGGTAGTAGCTAAA-1	CD8 T	0.364714	CD8 TEM	0.355413	CD8 TEM_2	0.267025	0.478204
FO_OS2_TCAGTGAGTGGCCACT-1	CD4 T	0.84404	CD4 TCM	0.79954	CD4 TCM_1	0.313316	0.682665
FO_OS2_TCAGTGAGTTCTTAGG-1	other T	0.98606	gdT	0.921621	gdT_1	0.921621	0.9681
FO_OS2_TCAGTTTAGGTTCTTG-1	other T	0.761463	gdT	0.668702	gdT_1	0.342978	0.75281
FO_OS2_TCATACTCACAATGAA-1	CD4 T	0.951957	CD4 TCM	0.928317	CD4 TCM_1	0.624931	0.88856
FO_OS2_TCATCATTCGTCGACG-1	other T	0.916645	MAIT	0.662967	MAIT	0.662967	0.921172
FO_OS2_TCATCCGAGTGCGTCC-1	CD8 T	0.723261	CD8 TEM	0.684319	CD8 TEM_2	0.40916	0.722962
FO_OS2_TCATGAGAGTATGCAA-1	NK	0.977035	NK	0.977035	NK_1	0.521965	0.939436
FO_OS2_TCATGTTAGGTGATCG-1	NK	1	NK	1	NK_2	0.960863	0.943555
FO_OS2_TCATGTTAGTGAACAT-1	CD4 T	0.581484	CD4 TEM	0.546839	CD4 TEM_1	0.372638	0.622868
FO_OS2_TCATGTTTCGGTTGTA-1	CD8 T	0.817654	CD8 TEM	0.798636	CD8 TEM_1	0.471102	0.59675
FO_OS2_TCATTGTGTTTAGAGA-1	CD4 T	0.938821	CD4 TCM	0.705205	CD4 TCM_3	0.586591	0.847961
FO_OS2_TCCACGTCATTCCTAT-1	CD4 T	0.994948	CD4 TCM	0.964309	CD4 TCM_1	0.84582	0.952568
FO_OS2_TCCACGTTCATTTGGG-1	NK	1	NK	1	NK_2	0.600558	0.547329
FO_OS2_TCCAGAACATCTGTTT-1	CD8 T	0.649808	CD8 TEM	0.649808	CD8 TEM_2	0.501396	0.760707
FO_OS2_TCCAGAAGTGGATACG-1	NK	0.987028	NK	0.987028	NK_2	0.64909	0.881779
FO_OS2_TCCATCGTCGTAGTGT-1	CD4 T	0.914521	CD4 TCM	0.839586	CD4 TCM_1	0.338738	0.414025
FO_OS2_TCCATGCGTCGGAACA-1	CD8 T	0.369704	NK Proliferating	0.356326	NK Proliferating	0.356326	0.846155
FO_OS2_TCCCAGTCAGTAGGAC-1	CD8 T	0.776671	CD8 TEM	0.775242	CD8 TEM_1	0.775242	0.691252
FO_OS2_TCCCATGTCGATTGGT-1	CD4 T	0.706527	CD4 TCM	0.594145	CD4 TCM_3	0.557399	0.794608
FO_OS2_TCCGAAAAGTTAACGA-1	NK	0.995359	NK	0.995359	NK_2	0.870122	0.70384
FO_OS2_TCCGATCAGTAAACGT-1	NK	1	NK	1	NK_2	0.81804	0.860107
FO_OS2_TCCTCTTTCCCTCTTT-1	CD4 T	0.951483	CD4 TCM	0.938501	CD4 TCM_2	0.736899	0.799799
FO_OS2_TCCTGCACACGTGTGC-1	other	0.849852	ILC	0.849852	ILC	0.849852	0.786526
FO_OS2_TCCTGCATCTAATTCC-1	CD4 T	0.969632	CD4 TCM	0.85784	CD4 TCM_1	0.807627	0.693272
FO_OS2_TCCTTCTCAAATCCCA-1	CD4 T	0.90818	CD4 TCM	0.521364	CD4 TCM_2	0.499668	0.609461
FO_OS2_TCCTTTCAGCCTCAGC-1	CD4 T	0.706995	CD4 TCM	0.598549	CD4 TCM_2	0.598549	0.891732
FO_OS2_TCCTTTCAGGAACTCG-1	CD8 T	0.884594	CD8 TEM	0.808668	CD8 TEM_1	0.789146	0.593502
FO_OS2_TCGATTTTCAAGCCAT-1	CD8 T	0.874114	CD8 TCM	0.439356	CD8 TCM_2	0.408013	0.879653
FO_OS2_TCGCAGGCATCCTATT-1	CD4 T	0.974651	CD4 TEM	0.745038	CD4 TEM_1	0.673394	0.927056
FO_OS2_TCGCTCATCTGCGGCA-1	other T	0.420619	gdT	0.420619	gdT_1	0.248365	0.459937
FO_OS2_TCGGATATCTGTAACG-1	other T	0.965741	MAIT	0.890553	MAIT	0.890553	0.902641
FO_OS2_TCGGGACGTCTGTAAC-1	CD8 T	0.564401	CD8 TEM	0.533092	CD8 TEM_6	0.533092	0.806607
FO_OS2_TCGGGACGTGGGTCAA-1	CD8 T	0.971061	CD8 TEM	0.971061	CD8 TEM_1	0.83108	0.783547
FO_OS2_TCGGTCTGTGAATGAT-1	CD8 T	0.858641	CD8 Naive	0.473963	CD8 Naive	0.458485	0.790826
FO_OS2_TCGGTCTTCTTCCCGA-1	NK	0.978286	NK	0.978286	NK_2	0.538108	0.871319
FO_OS2_TCGTAGATCAACTGAC-1	other T	0.840657	MAIT	0.828113	MAIT	0.828113	0.746634
FO_OS2_TCTAACTAGCTGTTCA-1	CD8 T	0.547439	CD8 TCM	0.398296	CD8 TCM_2	0.329651	0.858191
FO_OS2_TCTAACTTCAGCAGAG-1	CD8 T	0.627647	CD8 TEM	0.599441	CD8 TEM_2	0.472905	0.648238
FO_OS2_TCTACCGGTACCAATC-1	NK	1	NK	1	NK_2	0.719756	0.945684
FO_OS2_TCTCAGCCATACGCAT-1	CD4 T	0.897215	CD4 TCM	0.887222	CD4 TCM_2	0.887222	0.888312
FO_OS2_TCTCAGCCATGCACTA-1	CD4 T	0.637246	CD4 TCM	0.632734	ILC	0.344551	0.56779
FO_OS2_TCTCTGGAGGTTCTAC-1	NK	0.975785	NK	0.975785	NK_2	0.440838	0.850881
FO_OS2_TCTCTGGGTACCGGAA-1	NK	0.972673	NK	0.972673	NK_1	0.637133	0.886927
FO_OS2_TCTCTGGGTATGAGCG-1	NK	0.795506	NK	0.795506	NK_1	0.70759	0.857131
FO_OS2_TCTCTGGTCTCTATGT-1	CD4 T	0.620056	CD4 TEM	0.545072	CD4 TEM_2	0.442489	0.800997
FO_OS2_TCTGGCTAGGATAATC-1	CD4 T	0.996052	CD4 TCM	0.98506	CD4 TCM_1	0.835561	0.949828
FO_OS2_TCTGGCTCAAGGACAC-1	other T	0.846482	MAIT	0.846482	MAIT	0.846482	0.875541
FO_OS2_TCTGTCGCACACGCCA-1	CD4 T	1	Treg	0.720449	Treg Memory	0.720449	0.893274
FO_OS2_TCTTAGTGTACCTAGT-1	other T	0.504887	CD8 TEM	0.406334	CD8 TEM_1	0.396759	0.836369
FO_OS2_TCTTGCGGTTTAGACC-1	CD4 T	0.742954	CD4 TEM	0.737599	CD4 TEM_1	0.47109	0.741694
FO_OS2_TCTTTGAAGGTTGGAC-1	NK	0.833972	NK	0.833972	NK_1	0.37018	0.735988
FO_OS2_TCTTTGAGTGTATACC-1	other T	0.86775	MAIT	0.674998	MAIT	0.674998	0.766443
FO_OS2_TCTTTGATCAAGCCAT-1	CD8 T	0.405279	CD8 TEM	0.405279	gdT_1	0.221301	0.507614
FO_OS2_TGAATGCAGGGAGGTG-1	CD4 T	0.962572	CD4 TCM	0.864889	CD4 TCM_3	0.749269	0.907344
FO_OS2_TGACCCTGTCCGTACG-1	CD4 T	0.970504	CD4 TCM	0.518366	CD4 TEM_1	0.419178	0.906347
FO_OS2_TGACTCCCAAAGGCGT-1	CD8 T	0.727981	CD8 Naive	0.478582	CD8 Naive	0.478582	0.925703
FO_OS2_TGACTCCCATCGTGGC-1	other T	0.930516	gdT	0.789002	gdT_1	0.72902	0.884585
FO_OS2_TGACTCCGTTGCCATA-1	CD4 T	0.647426	CD4 TEM	0.597335	CD4 TEM_2	0.446407	0.810982
FO_OS2_TGAGACTTCAGGACGA-1	CD8 T	0.798229	CD8 Naive	0.629514	CD8 Naive	0.629514	0.943851
FO_OS2_TGAGCATCAGGTAGTG-1	other T	0.849464	MAIT	0.689998	MAIT	0.689998	0.72205
FO_OS2_TGAGGAGCAGGGTCTC-1	NK	1	NK_CD56bright	0.983885	NK_CD56bright	0.983885	0.972013
FO_OS2_TGAGGGACAGCAAGAC-1	NK	1	NK	1	NK_2	0.498997	0.876788
FO_OS2_TGAGGTTCATGGAAGC-1	CD4 T	0.893638	CD4 TCM	0.690384	CD4 TCM_1	0.366435	0.770868
FO_OS2_TGATCTTGTCGGATTT-1	other T	0.538022	MAIT	0.508207	MAIT	0.508207	0.734143
FO_OS2_TGATGCAAGAAGCCTG-1	other T	0.812979	MAIT	0.761953	MAIT	0.761953	0.780526
FO_OS2_TGATGGTCAACCCTAA-1	CD8 T	0.987925	CD8 TEM	0.510819	CD8 Naive_2	0.477107	0.884879
FO_OS2_TGATTTCCAGTAGTGG-1	other T	0.689877	MAIT	0.689877	MAIT	0.689877	0.734996
FO_OS2_TGATTTCTCTCTTCAA-1	CD8 T	0.895775	CD8 TEM	0.895775	CD8 TEM_5	0.504071	0.842429
FO_OS2_TGCAGATGTTCGTACA-1	CD4 T	0.931087	CD4 TCM	0.609904	CD4 TCM_1	0.609904	0.865933
FO_OS2_TGCAGTAAGTATTCCG-1	CD8 T	0.532633	CD8 Naive	0.422921	CD8 Naive	0.386968	0.789784
FO_OS2_TGCATGAAGCGCCGTT-1	CD4 T	0.446752	CD8 TEM	0.424837	CD8 TEM_1	0.424837	0.65915
FO_OS2_TGCCGAGCACCTGCTT-1	other T	0.968549	gdT	0.791006	gdT_1	0.791006	0.83373
FO_OS2_TGCCGAGTCGATAACC-1	CD4 T	1	CD4 TCM	0.996813	CD4 TCM_2	0.641817	0.721622
FO_OS2_TGCTCGTTCCATTTGT-1	CD4 T	0.895693	CD4 TEM	0.496466	CD4 TEM_1	0.363333	0.666329
FO_OS2_TGGAACTCAGAAGTTA-1	other T	0.888049	MAIT	0.842483	MAIT	0.842483	0.911173
FO_OS2_TGGAGAGTCTACTGCC-1	CD4 T	0.950821	CD4 TCM	0.923142	CD4 TCM_1	0.830761	0.606021
FO_OS2_TGGCGTGTCAAAGCCT-1	CD4 T	0.841428	CD4 TCM	0.674273	CD4 TCM_3	0.569254	0.546914
FO_OS2_TGGGAAGCATCTCGTC-1	CD8 T	0.745671	CD8 TEM	0.73464	CD8 TEM_1	0.679351	0.785468
FO_OS2_TGGGATTAGTTACTCG-1	CD4 T	0.766318	CD4 Proliferating	0.759552	CD4 Proliferating	0.759552	0.957422
FO_OS2_TGGGCGTCACCGTCGA-1	NK	0.960203	NK	0.960203	NK_2	0.510423	0.838841
FO_OS2_TGGGTTAGTGACTGTT-1	CD8 T	0.495112	CD8 TEM	0.495112	CD8 TEM_5	0.282472	0.828371
FO_OS2_TGGGTTATCACCGGTG-1	other T	0.616814	MAIT	0.54433	MAIT	0.54433	0.647816
FO_OS2_TGGTAGTCACTTCAAG-1	CD4 T	0.647286	CD4 TCM	0.607639	CD4 TCM_2	0.607639	0.885749
FO_OS2_TGTAACGGTGATACAA-1	other T	0.790455	MAIT	0.790455	MAIT	0.790455	0.944634
FO_OS2_TGTAACGTCATTCGTT-1	NK	1	NK	1	NK_2	0.825869	0.892598
FO_OS2_TGTACAGCAAGCGAAC-1	CD4 T	0.930325	CD4 TCM	0.914583	CD4 TCM_3	0.760159	0.784657
FO_OS2_TGTAGACGTATTGACC-1	CD4 T	1	Treg	0.568645	Treg Memory	0.568645	0.748881
FO_OS2_TGTCAGAGTCATAGTC-1	CD8 T	0.371286	CD8 TEM	0.367734	CD8 TEM_5	0.18549	0.874435
FO_OS2_TGTCCCATCCGGTAAT-1	CD4 T	0.820072	CD4 TCM	0.820072	CD4 TCM_2	0.779996	0.847461
FO_OS2_TGTGATGAGCACCGAA-1	other T	0.798283	gdT	0.785931	gdT_1	0.63225	0.846726
FO_OS2_TGTGGCGTCTTCTGTA-1	other T	0.519325	gdT	0.519325	gdT_1	0.253926	0.862384
FO_OS2_TGTTACTGTATCCTCC-1	NK	0.765401	NK	0.753567	NK_3	0.247887	0.731442
FO_OS2_TGTTCCGCAGAACTCT-1	CD4 T	0.746816	CD4 Proliferating	0.746816	CD4 Proliferating	0.746816	0.976397
FO_OS2_TGTTGGACAACTCGAT-1	CD8 T	0.484527	CD8 TEM	0.484527	CD8 TEM_1	0.416734	0.646908
FO_OS2_TGTTGGAGTGTTCCTC-1	CD4 T	0.910599	CD4 TCM	0.86148	CD4 TCM_1	0.771004	0.430486
FO_OS2_TTAATCCAGCAAGTCG-1	NK	1	NK	1	NK_2	0.905099	0.801057
FO_OS2_TTACCGCAGCGTATAA-1	CD8 T	0.544301	CD8 TEM	0.544301	NK_1	0.412478	0.928635
FO_OS2_TTAGGCACAGGATCTT-1	NK	1	NK	1	NK_2	0.822155	0.643417
FO_OS2_TTAGGGTCAGATCATC-1	CD4 T	0.845565	CD4 TCM	0.675907	CD4 TCM_2	0.675907	0.952965
FO_OS2_TTAGTCTGTGTCTTGA-1	CD8 T	0.783064	CD8 TEM	0.783064	CD8 TEM_1	0.778165	0.720325
FO_OS2_TTCAATCGTGGTTTAC-1	NK	1	NK	1	NK_2	0.634591	0.808872
FO_OS2_TTCAGGACAGCATCTA-1	CD4 T	0.921174	CD4 TCM	0.921174	CD4 TCM_2	0.477099	0.756378
FO_OS2_TTCAGGATCATTCATC-1	NK	0.453134	NK	0.453134	NK_4	0.264512	0.570762
FO_OS2_TTCATGTCATCCGTTC-1	CD4 T	0.958811	CD4 TCM	0.958811	CD4 TCM_1	0.893944	0.815113
FO_OS2_TTCATTGTCTAGTTCT-1	CD8 T	0.891879	CD8 TEM	0.883254	CD8 TEM_1	0.762549	0.784963
FO_OS2_TTCCAATTCTTAGGAC-1	CD4 T	0.889322	CD4 TCM	0.82484	CD4 TCM_3	0.384926	0.49257
FO_OS2_TTCCGGTGTTGTGCCG-1	NK	0.997793	NK_CD56bright	0.566816	NK_CD56bright	0.566816	0.947152
FO_OS2_TTCCGTGAGTGGATTA-1	other T	0.623645	gdT	0.623645	gdT_2	0.413008	0.866166
FO_OS2_TTCGATTGTAACATAG-1	CD8 T	0.969203	CD8 Naive	0.666585	CD8 Naive	0.650445	0.802142
FO_OS2_TTCTCTCAGATCCGAG-1	CD4 T	0.959396	CD4 TCM	0.943814	CD4 TCM_2	0.749607	0.809362
FO_OS2_TTCTTCCTCTTTCCGG-1	NK	0.495265	NK	0.495265	NK_1	0.46662	0.869387
FO_OS2_TTGACCCAGTATGTAG-1	CD8 T	0.980935	CD8 TEM	0.980935	CD8 TEM_4	0.394602	0.924631
FO_OS2_TTGAGTGAGACTTGTC-1	CD8 T	0.773623	CD8 Naive	0.502578	CD8 Naive	0.479455	0.782759
FO_OS2_TTGAGTGAGTTGAAAC-1	NK	0.858357	NK	0.858357	NK_1	0.426086	0.845355
FO_OS2_TTGCATTGTCCAGCCA-1	CD4 T	0.927463	CD4 TEM	0.479886	CD4 TCM_3	0.371187	0.861528
FO_OS2_TTGCTGCAGCCATCCG-1	NK	1	NK	1	NK_2	0.727521	0.918999
FO_OS2_TTGCTGCGTGGACTAG-1	NK	1	NK	1	NK_2	1	0.962744
FO_OS2_TTGCTGCTCTCACGAA-1	CD8 T	0.947845	CD8 TEM	0.947845	CD8 TEM_2	0.629365	0.937286
FO_OS2_TTGGGATAGCCGGAAT-1	CD8 T	0.990414	CD8 TEM	0.898211	CD8 TEM_1	0.565178	0.756532
FO_OS2_TTGGGATCAGGTGTTT-1	CD4 T	0.610143	CD4 TEM	0.601465	CD4 TEM_1	0.476417	0.714946
FO_OS2_TTGGGTAGTCGTCAGC-1	CD4 T	0.83679	CD4 TCM	0.804479	CD4 TCM_3	0.389765	0.608112
FO_OS2_TTGGGTATCATCACAG-1	CD4 T	0.734486	CD4 Proliferating	0.734486	CD4 Proliferating	0.734486	0.896125
FO_OS2_TTGGTTTTCGTGTGAT-1	other T	0.820521	gdT	0.820521	gdT_1	0.73316	0.917992
FO_OS2_TTGTTCAGTTGAAGTA-1	NK	1	NK	1	NK_2	0.626138	0.825906
FO_OS2_TTGTTCATCACACCGG-1	other T	0.965767	MAIT	0.771095	MAIT	0.771095	0.762791
FO_OS2_TTTACCAAGGAGCTGT-1	NK	0.902433	NK	0.902433	NK_1	0.435185	0.788753
FO_OS2_TTTACCATCTTACACT-1	CD8 T	0.846342	CD8 TCM	0.424457	CD8 TCM_2	0.385895	0.877163
FO_OS2_TTTAGTCTCTTGTTAC-1	NK	0.781311	NK	0.781311	NK_2	0.412793	0.726904
FO_OS2_TTTCACAAGCACGATG-1	other T	0.973258	MAIT	0.902762	MAIT	0.902762	0.826557
FO_OS2_TTTCACAGTCTCGGGT-1	CD8 T	0.623905	CD8 TEM	0.617934	CD8 TEM_3	0.287149	0.733419
FO_OS2_TTTCAGTTCTTCGACC-1	NK	0.865987	NK	0.865987	NK_3	0.457546	0.784365
FO_OS2_TTTCCTCCACATGGTT-1	NK	1	NK	1	NK_2	0.972479	0.859699
FO_OS2_TTTGACTAGCACTCAT-1	CD4 T	0.888272	CD4 TCM	0.859304	CD4 TCM_2	0.646472	0.756462
FO_OS2_TTTGGAGTCCGTAGGC-1	other T	0.679006	MAIT	0.679006	MAIT	0.679006	0.91497
FO_OS3_AAACGCTCATCTGTTT-1	CD8 T	0.843232	CD8 TEM	0.837887	CD8 TEM_2	0.72498	0.664698
FO_OS3_AAATGGACAGTCGGAA-1	CD8 T	0.744866	CD8 TEM	0.702849	CD8 TEM_2	0.320048	0.610152
FO_OS3_AACAACCTCTAGGCAT-1	CD4 T	0.839256	CD4 TCM	0.488039	CD4 TCM_2	0.488039	0.449532
FO_OS3_AACCACACAATAACCC-1	CD8 T	0.724295	CD8 TEM	0.724295	CD8 TEM_1	0.603526	0.565967
FO_OS3_AAGAACAGTCAAAGTA-1	CD8 T	0.821608	CD8 TEM	0.733734	CD8 TEM_1	0.635985	0.691048
FO_OS3_AAGCATCCAGCGTATT-1	CD8 T	0.804994	CD8 TEM	0.804994	CD8 TEM_1	0.768958	0.807223
FO_OS3_AAGCATCTCGTAGCTA-1	CD8 T	0.72081	CD8 TEM	0.699661	CD8 TEM_1	0.6681	0.734468
FO_OS3_AATGAAGAGATACTGA-1	other T	0.8018	MAIT	0.8018	MAIT	0.8018	0.735363
FO_OS3_AATGGAATCTGAGATC-1	CD4 T	0.495141	CD4 Proliferating	0.309784	CD4 Proliferating	0.309784	0.653152
FO_OS3_ACAGAAAAGAGTTGCG-1	CD8 T	0.792134	CD8 TEM	0.451898	CD8 TEM_1	0.412393	0.614076
FO_OS3_ACCCAAACATCCGATA-1	CD4 T	0.722052	CD4 TCM	0.435439	CD4 TEM_1	0.244953	0.404445
FO_OS3_ACCCAAATCGTTAGTG-1	CD8 T	0.687996	CD8 Proliferating	0.429648	CD8 Proliferating	0.429648	0.919746
FO_OS3_ACCCTCACACTTGTGA-1	CD8 T	0.479148	CD8 TEM	0.393318	CD8 TEM_1	0.380664	0.597092
FO_OS3_ACGTAACGTTAAGGGC-1	CD8 T	0.718056	CD8 TEM	0.702849	CD8 TEM_1	0.694594	0.794629
FO_OS3_ACGTACAAGCGACCCT-1	CD8 T	0.792855	CD8 TEM	0.74349	CD8 TEM_1	0.476787	0.716564
FO_OS3_ACGTCCTAGCGTTCCG-1	CD4 T	0.851413	CD4 TCM	0.58276	CD4 TCM_2	0.58276	0.935529
FO_OS3_ACTGCAACAGCTCGGT-1	CD8 T	0.666398	CD8 TEM	0.639304	CD8 TEM_1	0.527541	0.684833
FO_OS3_ACTTCGCAGCTCGCAC-1	NK	0.44636	NK	0.44636	NK_1	0.4229	0.864487
FO_OS3_AGAACAACAGACGATG-1	CD8 T	0.698054	CD8 TEM	0.689935	CD8 TEM_1	0.442814	0.570039
FO_OS3_AGAACCTAGGGCAGTT-1	CD8 T	0.657148	CD8 TEM	0.646364	CD8 TEM_2	0.397899	0.614094
FO_OS3_AGAACCTCATAGGTTC-1	CD8 T	0.759151	CD8 TEM	0.724069	CD8 TEM_1	0.672385	0.598874
FO_OS3_AGACACTAGCGACTTT-1	NK	0.802039	NK	0.453526	NK_CD56bright	0.348513	0.850872
FO_OS3_AGAGAATAGCGCTGAA-1	CD8 T	0.57964	CD8 TEM	0.322482	CD8 TEM_1	0.296978	0.493212
FO_OS3_AGCCAGCAGATAGCTA-1	CD4 T	0.946422	CD4 TCM	0.820945	CD4 TCM_2	0.793488	0.843956
FO_OS3_AGGAAATCACGACGCT-1	other T	0.663042	gdT	0.663042	gdT_1	0.348398	0.725227
FO_OS3_AGGAGGTTCCCAAGTA-1	CD8 T	0.675339	CD8 TEM	0.53937	CD8 TEM_1	0.507098	0.591403
FO_OS3_AGGATAATCTACCAGA-1	other T	0.502827	MAIT	0.502827	MAIT	0.502827	0.711885
FO_OS3_AGGATCTAGAAACCAT-1	CD8 T	0.755751	CD8 TEM	0.728978	CD8 TEM_1	0.664599	0.785584
FO_OS3_AGGCCACCAATTGCAC-1	CD4 T	0.590397	CD4 TCM	0.399328	CD4 TCM_2	0.393125	0.893407
FO_OS3_AGGGCTCAGCACTCTA-1	CD8 T	0.856107	CD8 TEM	0.77255	CD8 TEM_1	0.587331	0.617647
FO_OS3_AGGGTCCTCTCTCTTC-1	CD8 T	0.521609	CD8 TEM	0.380709	CD8 TEM_1	0.258688	0.472253
FO_OS3_AGGTGTTTCAGCAATC-1	CD8 T	0.716529	CD8 TEM	0.641066	CD8 TEM_1	0.576879	0.660582
FO_OS3_AGTACTGAGGAGGTTC-1	CD4 T	0.833324	CD4 TCM	0.576836	CD4 TCM_1	0.296919	0.660586
FO_OS3_AGTACTGCAAATTGGA-1	CD8 T	0.816648	CD8 TEM	0.753953	CD8 TEM_1	0.700762	0.664938
FO_OS3_AGTCAACAGCGAGGAG-1	NK	1	NK	1	NK_2	0.490091	0.7856
FO_OS3_AGTCAACTCTCGCAGG-1	CD8 T	0.617519	CD8 TEM	0.458397	CD8 TEM_2	0.256973	0.631447
FO_OS3_AGTGATCAGCTGAGCA-1	CD8 T	0.536329	CD8 TEM	0.504104	CD8 TEM_1	0.407852	0.617818
FO_OS3_AGTGATCTCGATGGAG-1	CD8 T	0.684098	CD8 TEM	0.639345	CD8 TEM_1	0.569239	0.64897
FO_OS3_AGTGCCGGTTCCAGGC-1	CD8 T	0.897561	CD8 TEM	0.852929	CD8 TEM_1	0.639339	0.741746
FO_OS3_AGTGTTGGTACAAGCG-1	other T	0.77539	gdT	0.77539	gdT_1	0.557708	0.853009
FO_OS3_ATCACAGAGCCATTTG-1	CD4 T	0.963624	Treg	0.506165	Treg Memory	0.506165	0.868104
FO_OS3_ATCCACCGTTCAGTAC-1	other T	0.460084	gdT	0.460084	CD8 TEM_2	0.312071	0.565567
FO_OS3_ATCGTCCGTAGCTAAA-1	CD8 T	0.696388	CD8 TEM	0.619374	CD8 TEM_2	0.358272	0.542996
FO_OS3_ATGAAAGTCAACCCGG-1	CD4 T	0.84678	CD4 TCM	0.833648	CD4 TCM_1	0.454022	0.55697
FO_OS3_ATGAGTCTCCCGAATA-1	CD8 T	0.724023	CD8 TEM	0.675217	CD8 TEM_1	0.56774	0.666138
FO_OS3_ATGCCTCAGAGCATAT-1	NK	0.732455	NK	0.479224	NK_4	0.416938	0.306286
FO_OS3_ATGGAGGGTCGTTGGC-1	CD4 T	0.717829	CD4 TEM	0.430025	CD4 TEM_1	0.255439	0.56349
FO_OS3_ATGGGTTTCTCTTCAA-1	CD8 T	0.874296	CD8 TEM	0.874296	CD8 TEM_2	0.645706	0.659743
FO_OS3_ATGTCCCGTTACGTAC-1	CD4 T	0.96213	CD4 TCM	0.903627	CD4 TCM_2	0.555228	0.660305
FO_OS3_ATGTCTTCATCGCCTT-1	CD8 T	0.571671	CD8 TEM	0.571671	CD8 TEM_2	0.224636	0.54806
FO_OS3_ATGTCTTGTGAATGAT-1	CD8 T	0.566296	CD8 TEM	0.531625	CD8 TEM_6	0.363342	0.695212
FO_OS3_ATTCATCAGGTTTACC-1	CD8 T	0.909148	CD8 TEM	0.909148	CD8 TEM_2	0.7877	0.746635
FO_OS3_ATTGTTCGTACGACAG-1	NK	0.971864	NK	0.971864	NK_2	0.629731	0.870577
FO_OS3_CAATGACGTTAAGACA-1	CD8 T	0.395969	CD8 TEM	0.287454	gdT_1	0.185046	0.57612
FO_OS3_CAATTTCAGTAGTGCG-1	CD4 T	0.40868	CD4 TCM	0.264776	MAIT	0.213789	0.490856
FO_OS3_CACAACAGTTCATCTT-1	CD8 T	0.497979	CD8 TEM	0.49306	CD8 TEM_2	0.327826	0.619079
FO_OS3_CACGTTCAGACCGCCT-1	other	0.836213	HSPC	0.717763	HSPC	0.717763	0.986161
FO_OS3_CAGCACGAGTATTCCG-1	NK	0.990635	NK	0.990635	NK_2	0.719601	0.879488
FO_OS3_CAGCACGGTTGTAAAG-1	CD4 T	0.928469	CD4 TEM	0.528114	CD4 TCM_3	0.32232	0.763464
FO_OS3_CATACTTGTGACGTCC-1	CD4 T	0.9623	CD4 TCM	0.740854	CD4 TCM_2	0.719417	0.699251
FO_OS3_CATCAAGGTGTCGATT-1	CD4 T	0.663566	CD4 TCM	0.581872	CD4 TCM_3	0.242918	0.689644
FO_OS3_CATCGCTAGTCTCGTA-1	CD8 T	0.72008	CD8 Naive	0.537449	CD8 Naive_2	0.537449	0.72003
FO_OS3_CATGCAATCGCGTGCA-1	CD8 T	0.559434	CD4 TEM	0.317182	CD8 TEM_1	0.275145	0.694002
FO_OS3_CATTCCGTCGCAGTTA-1	CD4 T	0.584111	CD4 TCM	0.328783	CD4 TCM_2	0.32258	0.877398
FO_OS3_CATTGTTAGTGGATAT-1	NK	0.555105	NK Proliferating	0.555105	NK Proliferating	0.555105	0.988068
FO_OS3_CATTGTTTCCCAATAG-1	CD8 T	0.917464	CD8 TEM	0.89684	CD8 TEM_1	0.89684	0.863453
FO_OS3_CCAAGCGCAAGTATAG-1	CD8 T	0.688804	CD8 TEM	0.688804	CD8 TEM_1	0.657314	0.801534
FO_OS3_CCACAAACATGTACGT-1	other T	0.970014	MAIT	0.91853	MAIT	0.91853	0.743354
FO_OS3_CCATAAGCACATATGC-1	CD8 T	0.480815	CD8 TEM	0.480815	CD8 TEM_2	0.42626	0.390664
FO_OS3_CCCATTGAGAGATTCA-1	NK	0.680297	NK	0.680297	NK_1	0.563813	0.791645
FO_OS3_CCTAAGAAGTAAAGCT-1	CD8 T	0.508907	CD8 TEM	0.508907	CD8 TEM_1	0.448871	0.61479
FO_OS3_CCTCAGTCAGAGGAAA-1	CD4 T	0.886574	CD4 TCM	0.726169	CD4 TCM_2	0.439196	0.51556
FO_OS3_CCTTTGGTCGACCAAT-1	CD8 T	0.802936	CD8 TEM	0.802936	CD8 TEM_2	0.388706	0.633922
FO_OS3_CGAGTGCCATGTGTCA-1	CD4 T	0.502999	CD4 TEM	0.296146	CD8 TEM_1	0.286217	0.600403
FO_OS3_CGATGGCTCATGAAAG-1	CD4 T	0.693111	CD4 TCM	0.416313	CD4 TCM_3	0.300268	0.647181
FO_OS3_CGCAGGTCACGTAGAG-1	CD8 T	0.864702	CD8 TEM	0.864702	CD8 TEM_2	0.690085	0.734903
FO_OS3_CGGACACTCGCGTCGA-1	CD4 T	0.863412	CD4 TCM	0.70008	CD4 TCM_2	0.590397	0.728385
FO_OS3_CGGGCATCATCAGCGC-1	CD8 T	0.743792	CD8 TEM	0.683347	CD8 TEM_1	0.683347	0.581089
FO_OS3_CGTGAATGTAATGCTC-1	CD8 T	0.663023	CD8 TEM	0.513971	CD8 TEM_1	0.452283	0.579605
FO_OS3_CGTGATACAAGAGGTC-1	other	0.805146	HSPC	0.637814	HSPC	0.637814	0.942737
FO_OS3_CGTTCTGCACATCATG-1	CD4 T	1	CD4 TCM	0.977494	CD4 TCM_2	0.61177	0.776924
FO_OS3_CGTTGGGTCGTGACTA-1	other T	0.727023	MAIT	0.578932	MAIT	0.578932	0.641142
FO_OS3_CGTTGGGTCTACTGAG-1	CD4 T	0.923087	CD4 TCM	0.853832	CD4 TCM_2	0.793893	0.791238
FO_OS3_CTACAGAAGGTCATTC-1	CD8 T	0.813676	CD8 TEM	0.747056	CD8 TEM_1	0.682099	0.662248
FO_OS3_CTAGGTATCATTTCGT-1	NK	0.591842	NK	0.591842	CD8 TEM_2	0.334636	0.640473
FO_OS3_CTATCTAGTCGATTCA-1	CD4 T	0.919798	CD4 TCM	0.717568	CD4 TCM_2	0.432101	0.588871
FO_OS3_CTCAGTCCACGATAGG-1	other T	0.479372	gdT	0.479372	gdT_1	0.285464	0.499113
FO_OS3_CTCATCGAGAGCTTTC-1	CD8 T	0.626029	CD8 Naive	0.491466	CD8 Naive_2	0.491466	0.578416
FO_OS3_CTCCAACCACATGTTG-1	CD4 T	0.582043	CD4 TEM	0.331864	CD4 TEM_1	0.204224	0.541396
FO_OS3_CTGATCCAGAAGAACG-1	NK	0.918694	NK	0.918694	NK_2	0.598756	0.75909
FO_OS3_CTGCCATCAGTAACGG-1	other T	0.865446	MAIT	0.865446	MAIT	0.865446	0.797496
FO_OS3_CTGCCTATCACCTGTC-1	CD8 T	0.451647	CD8 TEM	0.412049	CD8 TEM_6	0.203788	0.519211
FO_OS3_CTGCTCACAATACCTG-1	CD4 T	0.943839	CD4 TCM	0.85339	CD4 TCM_1	0.501074	0.769487
FO_OS3_CTTCTCTCATGACTAC-1	CD8 T	0.745985	CD8 TEM	0.745985	CD8 TEM_2	0.486482	0.638467
FO_OS3_GAAACCTGTAGCTAAA-1	CD8 T	0.439998	CD8 TEM	0.41018	CD8 TEM_1	0.41018	0.26483
FO_OS3_GAACACTGTCTCGCGA-1	CD8 T	0.747879	CD8 TEM	0.746456	CD8 TEM_1	0.746456	0.716956
FO_OS3_GAAGGGTGTTCTCGCT-1	CD8 T	0.490336	CD8 Proliferating	0.262842	CD8 Proliferating	0.262842	0.662382
FO_OS3_GAATCGTCATAGGCGA-1	other T	0.601354	gdT	0.596854	gdT_1	0.406306	0.655432
FO_OS3_GACCAATCACTGATTG-1	CD4 T	0.847729	CD4 TCM	0.702185	CD4 TCM_2	0.297412	0.676056
FO_OS3_GACCCTTAGGGTCTTT-1	CD8 T	0.560833	CD8 TEM	0.501897	CD8 TEM_1	0.486899	0.700906
FO_OS3_GACTCAACACTGGCCA-1	CD4 T	1	CD4 TCM	0.949262	CD4 TCM_1	0.748654	0.760766
FO_OS3_GACTCAACAGGTACGA-1	CD4 T	0.552365	CD4 TEM	0.552365	CD4 TEM_2	0.309346	0.685987
FO_OS3_GACTGATAGTGTTGTC-1	CD4 T	0.704704	CD4 TCM	0.51735	CD4 TCM_2	0.51735	0.354711
FO_OS3_GAGAAATCATTGACTG-1	CD8 T	0.683198	CD8 TEM	0.625021	CD8 TEM_3	0.419553	0.624572
FO_OS3_GAGACTTGTCCCAAAT-1	other	0.653697	HSPC	0.524454	HSPC	0.524454	0.977411
FO_OS3_GAGACTTTCGAGAAGC-1	CD8 T	0.868881	CD8 TEM	0.857167	CD8 TEM_1	0.835882	0.505244
FO_OS3_GAGACTTTCGGTTCAA-1	CD8 T	0.702947	CD8 TEM	0.691283	CD8 TEM_2	0.269664	0.703225
FO_OS3_GAGGCCTTCAGACATC-1	other	0.82309	HSPC	0.703809	HSPC	0.703809	0.967194
FO_OS3_GAGGCCTTCTGACAGT-1	CD8 T	0.827152	CD8 TEM	0.782687	CD8 TEM_1	0.749741	0.763902
FO_OS3_GAGTCATAGGCGACAT-1	CD8 T	0.397296	CD8 TEM	0.394991	CD8 TEM_3	0.222311	0.66113
FO_OS3_GAGTCTAGTAGCGCTC-1	CD8 T	0.7908	CD8 TEM	0.7908	CD8 TEM_1	0.576487	0.670725
FO_OS3_GAGTTACTCTGCGGAC-1	CD8 T	0.850822	CD8 TEM	0.83016	CD8 TEM_1	0.690032	0.738178
FO_OS3_GAGTTTGAGAAACCAT-1	CD8 T	0.844608	CD8 TEM	0.831137	CD8 TEM_2	0.820508	0.869577
FO_OS3_GAGTTTGGTCCGTTTC-1	CD8 T	0.702951	CD8 TEM	0.358427	CD8 TEM_1	0.254409	0.70671
FO_OS3_GATAGCTGTAGTTAGA-1	NK	0.911111	NK	0.506982	NK_4	0.404719	0.8172
FO_OS3_GATGATCAGTACGAGC-1	CD8 T	0.720507	CD8 TEM	0.68276	CD8 TEM_1	0.678117	0.764303
FO_OS3_GATGCTAGTACAGTCT-1	CD8 T	0.764772	CD8 TEM	0.759755	CD8 TEM_3	0.423587	0.762125
FO_OS3_GATTGGTTCTAGGCCG-1	CD4 T	0.476778	CD4 CTL	0.476778	CD4 CTL	0.476778	0.812813
FO_OS3_GATTTCTTCGCTCTAC-1	CD4 T	0.570683	CD4 TCM	0.291969	CD4 TEM_1	0.225869	0.566598
FO_OS3_GCACATAGTACGGATG-1	CD8 T	0.845661	CD8 TEM	0.840109	CD8 TEM_1	0.586057	0.705518
FO_OS3_GCAGGCTGTGAGATTA-1	NK	1	NK	1	NK_2	0.50588	0.864627
FO_OS3_GCATCGGCAGCTGAAG-1	CD8 T	0.593351	CD8 TEM	0.586634	CD8 TEM_1	0.544278	0.586341
FO_OS3_GCATCTCAGACTCTAC-1	other	0.79078	HSPC	0.656869	HSPC	0.656869	0.424686
FO_OS3_GCCAACGGTTCTAACG-1	CD4 T	0.701672	CD4 TCM	0.640131	CD4 TCM_2	0.357331	0.294617
FO_OS3_GCCAGGTCAGGTTACT-1	other T	0.473712	gdT	0.473712	gdT_1	0.236655	0.722321
FO_OS3_GCCAGGTGTAGACTGG-1	other T	0.828983	MAIT	0.828983	MAIT	0.828983	0.831732
FO_OS3_GCCTGTTCAGTGGTGA-1	other	0.830936	HSPC	0.679589	HSPC	0.679589	0.980173
FO_OS3_GCGATCGCATCATTTC-1	CD4 T	0.453191	CD4 Proliferating	0.444847	CD4 Proliferating	0.444847	0.897741
FO_OS3_GCTCAAATCTCACGAA-1	CD4 T	0.520327	CD4 TEM	0.305337	CD8 TEM_6	0.187433	0.365776
FO_OS3_GCTGCAGGTTGCATGT-1	CD8 T	0.84885	CD8 TEM	0.74014	CD8 TEM_1	0.51214	0.649917
FO_OS3_GCTTCACCAAACCGGA-1	CD8 T	0.787005	CD8 TEM	0.787005	CD8 TEM_1	0.72929	0.731887
FO_OS3_GCTTGGGAGCACGTCC-1	other T	0.801783	MAIT	0.622615	MAIT	0.622615	0.615883
FO_OS3_GCTTTCGGTTACGGAG-1	NK	0.67212	NK	0.67212	NK_1	0.420694	0.866896
FO_OS3_GGAACCCGTATCGCGC-1	other T	0.974596	MAIT	0.914258	MAIT	0.914258	1
FO_OS3_GGAATGGGTGTGTGGA-1	CD4 T	0.597894	CD4 TCM	0.530646	CD4 TCM_2	0.530646	0.949849
FO_OS3_GGACGTCCAGACCTGC-1	CD8 T	0.817154	CD8 TEM	0.812539	CD8 TEM_1	0.779154	0.701473
FO_OS3_GGATGTTCAGACCAAG-1	CD4 T	0.832901	CD4 TCM	0.643953	CD4 TCM_1	0.312265	0.652816
FO_OS3_GGATGTTGTACTGTTG-1	CD8 T	0.60318	CD8 TEM	0.600328	CD8 TEM_2	0.479995	0.775477
FO_OS3_GGGACAAGTCACCCTT-1	CD8 T	0.805013	CD8 TEM	0.795731	CD8 TEM_1	0.787972	0.664559
FO_OS3_GGGAGTATCACGGGCT-1	other	0.854428	HSPC	0.744092	HSPC	0.744092	0.978904
FO_OS3_GGGCCATGTGCCTTCT-1	CD4 T	0.556485	CD4 TCM	0.441146	CD4 TCM_2	0.441146	0.908946
FO_OS3_GGTAACTGTCGTCTCT-1	NK	0.892862	NK	0.892862	NK_1	0.557839	0.618357
FO_OS3_GTAACCATCAGCAATC-1	CD8 T	0.768753	CD8 TEM	0.762298	CD8 TEM_1	0.739069	0.832729
FO_OS3_GTACAGTAGGTCGAGT-1	CD8 T	0.95423	CD8 TEM	0.95423	CD8 TEM_2	0.477463	0.659309
FO_OS3_GTCAAGTAGTCGGCCT-1	CD8 T	0.595784	CD8 TEM	0.567585	CD8 TEM_1	0.415414	0.668045
FO_OS3_GTCACGGCATCAGCGC-1	CD8 T	0.881512	CD8 TEM	0.881512	CD8 TEM_1	0.474111	0.68207
FO_OS3_GTCGAATGTGTTGATC-1	CD8 T	0.653256	CD8 TEM	0.578582	CD8 TEM_1	0.470979	0.642068
FO_OS3_GTCTAGAGTGCCTGAC-1	CD4 T	0.720368	CD4 TCM	0.675322	CD4 TCM_2	0.459626	0.707495
FO_OS3_GTCTCACCAGCGGATA-1	CD4 T	0.802191	CD4 TCM	0.61833	CD4 TCM_3	0.269355	0.686111
FO_OS3_GTGAGCCAGCGTCGAA-1	other T	0.923201	gdT	0.923201	gdT_1	0.790119	0.824018
FO_OS3_GTGCACGCAATTCGTG-1	CD8 T	0.813961	CD8 TEM	0.710572	CD8 TEM_1	0.443455	0.577072
FO_OS3_GTGGGAAAGAAGAGCA-1	NK	0.750816	NK	0.750816	NK_1	0.427626	0.778215
FO_OS3_GTGGTTAAGCCACCGT-1	CD8 T	0.917342	CD8 TEM	0.825012	CD8 TEM_1	0.778308	0.822132
FO_OS3_GTTATGGGTCTCAGAT-1	CD8 T	0.914466	CD8 TEM	0.914466	CD8 TEM_1	0.572057	0.827871
FO_OS3_GTTGCGGAGGCAGCTA-1	CD8 T	0.598828	CD8 TEM	0.575131	CD8 TEM_1	0.535962	0.58015
FO_OS3_GTTTACTCATGAAGGC-1	CD8 T	0.789515	CD8 TEM	0.770427	CD8 TEM_2	0.57571	0.738467
FO_OS3_TAACACGAGAGTATAC-1	CD4 T	0.69547	CD4 TEM	0.302754	CD4 TEM_1	0.272812	0.558032
FO_OS3_TAACGACAGTATGGCG-1	CD8 T	0.797431	CD8 TEM	0.56115	CD8 TEM_1	0.397918	0.595487
FO_OS3_TAAGCACAGTGGAAGA-1	CD8 T	0.841314	CD8 TEM	0.762065	CD8 TEM_1	0.756286	0.71993
FO_OS3_TAATCTCGTTTCGTGA-1	CD4 T	0.519895	CD4 TCM	0.499524	CD4 TCM_1	0.362378	0.363548
FO_OS3_TACAACGTCAAGCCTA-1	CD4 T	0.649995	CD4 Proliferating	0.616469	CD4 Proliferating	0.616469	0.853425
FO_OS3_TACAACGTCCTGTAAG-1	CD8 T	0.746123	CD8 TEM	0.721425	CD8 TEM_1	0.636198	0.685338
FO_OS3_TACCCACAGAGAGTGA-1	CD4 T	0.982996	CD4 TCM	0.982996	CD4 TCM_1	0.657504	0.732035
FO_OS3_TACCCACCAATCGTCA-1	CD4 T	0.711845	CD4 TEM	0.621855	CD4 TEM_2	0.3654	0.678682
FO_OS3_TAGACTGAGGTAAGGA-1	other T	0.400528	gdT	0.400528	gdT_1	0.302093	0.68239
FO_OS3_TAGAGTCTCCGCAAAT-1	CD4 T	0.563243	CD4 TEM	0.324396	CD4 TEM_1	0.205049	0.633462
FO_OS3_TATACCTTCGCGGTAC-1	other	0.510425	ILC	0.510425	ILC	0.510425	0.715439
FO_OS3_TATTCCAGTACCTTCC-1	CD8 T	0.951698	CD8 TEM	0.569415	CD8 TEM_1	0.539486	0.632348
FO_OS3_TATTCCATCGTGGGAA-1	CD8 T	0.385836	CD8 TEM	0.385836	NK_1	0.324975	0.661027
FO_OS3_TCAAGTGGTGTAGGAC-1	NK	0.918102	NK	0.918102	NK_2	0.504961	0.805744
FO_OS3_TCACGCTAGTCGAGGT-1	NK	1	NK	1	NK_2	0.797036	0.830383
FO_OS3_TCACTATGTAGGTACG-1	CD8 T	0.581054	CD8 TEM	0.581054	CD8 TEM_1	0.492537	0.49775
FO_OS3_TCATGAGAGCTCCCTT-1	CD8 T	0.905761	CD8 TEM	0.860125	CD8 TEM_1	0.69698	0.761636
FO_OS3_TCCACCAAGGGTACAC-1	CD8 T	0.726945	CD8 TCM	0.515842	CD8 TCM_1	0.369425	0.752583
FO_OS3_TCCCAGTAGACCAGAC-1	CD8 T	0.710438	CD8 TEM	0.665933	CD8 TEM_2	0.433533	0.648669
FO_OS3_TCCGAAAGTTGCCAAT-1	CD8 T	0.696029	CD8 TEM	0.531602	CD8 TEM_1	0.531602	0.640362
FO_OS3_TCCGTGTGTAGACGGT-1	CD4 T	0.674003	CD4 TCM	0.550129	CD4 TCM_2	0.550129	0.645262
FO_OS3_TCCTCCCAGTACCGGA-1	CD8 T	0.75871	CD8 TEM	0.713778	CD8 TEM_1	0.691163	0.784028
FO_OS3_TCCTCTTTCAGTCACA-1	NK	0.677478	NK Proliferating	0.67194	NK Proliferating	0.67194	0.955687
FO_OS3_TCCTTTCAGCGACAGT-1	other T	0.969098	gdT	0.969098	gdT_1	0.797905	0.93352
FO_OS3_TCGACGGTCGCCTTGT-1	CD8 T	0.853147	CD8 TEM	0.70665	CD8 TEM_1	0.580991	0.787648
FO_OS3_TCGGGACAGCTGTTCA-1	CD8 T	0.418935	CD8 TEM	0.283688	CD8 TEM_1	0.283688	0.168334
FO_OS3_TCGGGACTCCCATACC-1	CD8 T	0.516018	CD8 TEM	0.505969	CD4 CTL	0.347832	0.758201
FO_OS3_TCGGTCTCAGGCACTC-1	CD8 T	0.467678	CD8 TEM	0.427729	CD8 TEM_1	0.420267	0.567293
FO_OS3_TCTACATAGAACAAGG-1	CD4 T	0.540316	CD4 CTL	0.540316	CD4 CTL	0.540316	0.789649
FO_OS3_TCTATCAAGATGTTGA-1	CD8 T	0.820594	CD8 TEM	0.820594	CD8 TEM_1	0.75079	0.761026
FO_OS3_TCTGGCTGTATCCCAA-1	CD4 T	0.701411	CD4 TEM	0.695125	CD4 TEM_2	0.381984	0.72004
FO_OS3_TGACAGTAGATTTGCC-1	NK	0.757554	NK Proliferating	0.454637	NK Proliferating	0.454637	0.738324
FO_OS3_TGACGCGAGGAGCTGT-1	other T	0.775722	gdT	0.719367	gdT_1	0.646674	0.83029
FO_OS3_TGACGCGAGTCGTCTA-1	CD8 T	0.909907	CD8 TEM	0.766695	CD8 TEM_2	0.695708	0.563407
FO_OS3_TGACGCGTCTAGAACC-1	other T	0.900117	gdT	0.900117	gdT_1	0.729671	0.759491
FO_OS3_TGAGACTTCACTTTGT-1	CD4 T	0.903964	CD4 TCM	0.843992	CD4 TCM_2	0.451315	0.794378
FO_OS3_TGATGGTGTAACATAG-1	CD8 T	0.654934	CD8 TEM	0.625446	CD8 TEM_1	0.500867	0.621434
FO_OS3_TGATTTCGTAATCAAG-1	DC	0.476706	cDC2	0.358298	cDC2_2	0.260205	0.977855
FO_OS3_TGCAGATTCGATCCAA-1	CD4 T	0.992404	CD4 TCM	0.755197	CD4 TCM_2	0.755197	0.850775
FO_OS3_TGCGGGTGTTTGTTGG-1	CD4 T	0.95896	Treg	0.594264	Treg Memory	0.594264	0.899827
FO_OS3_TGCTGAAGTAACGATA-1	CD4 T	0.870389	CD4 TCM	0.472048	CD4 TCM_3	0.341723	0.729322
FO_OS3_TGGAGGATCCATGCAA-1	NK	0.973135	NK	0.973135	NK_2	0.347951	0.896635
FO_OS3_TGGATCACAAGAGTAT-1	CD8 T	0.844347	CD8 TEM	0.837087	CD8 TEM_2	0.546728	0.713822
FO_OS3_TGGCGTGCATAGAAAC-1	CD4 T	0.643438	CD4 Proliferating	0.643438	CD4 Proliferating	0.643438	0.906346
FO_OS3_TGGGAAGCAGAGCGTA-1	CD8 T	0.518976	CD8 Proliferating	0.44682	CD8 Proliferating	0.44682	0.963871
FO_OS3_TGGGAGAGTAATCAGA-1	CD4 T	0.467511	CD4 Proliferating	0.406714	CD4 Proliferating	0.406714	0.833972
FO_OS3_TGGTGATAGTCACTGT-1	CD4 T	0.569154	CD4 TEM	0.569154	CD4 TEM_2	0.384616	0.678398
FO_OS3_TGGTGATGTACCTTCC-1	CD8 T	0.813939	CD8 TEM	0.6375	CD8 TEM_1	0.558172	0.661422
FO_OS3_TGTAGACAGATGTTAG-1	CD8 T	0.859181	CD8 TEM	0.804453	CD8 TEM_1	0.698669	0.705381
FO_OS3_TGTGAGTAGCTCGACC-1	CD4 T	0.379907	CD4 TCM	0.308677	MAIT	0.296282	0.683871
FO_OS3_TGTTCCGTCAGCTTCC-1	CD4 T	0.418363	CD4 TCM	0.401769	CD4 TCM_1	0.216939	0.70962
FO_OS3_TGTTTGTTCGGTAACT-1	CD4 T	0.915722	CD4 TCM	0.791226	CD4 TCM_2	0.791226	0.897707
FO_OS3_TTACCATAGCTACTGT-1	CD4 T	0.978479	Treg	0.622717	Treg Memory	0.622717	0.893504
FO_OS3_TTACGCCCAATTTCCT-1	NK	1	NK	1	NK_2	0.981387	0.8353
FO_OS3_TTAGTCTGTGACACGA-1	NK	0.936849	NK	0.936849	NK_1	0.690195	0.903434
FO_OS3_TTCACCGAGCCTCAGC-1	NK	0.659855	NK	0.659855	NK_1	0.307226	0.655859
FO_OS3_TTCCAATCAGGGTTGA-1	NK	0.876578	NK	0.876578	NK_2	0.529334	0.781383
FO_OS3_TTCGATTGTTAATCGC-1	CD8 T	0.668157	CD8 TEM	0.668157	CD8 TEM_1	0.629457	0.746979
FO_OS3_TTGAGTGCACAGCTTA-1	NK	0.822336	NK	0.822336	NK_2	0.381962	0.787741
FO_OS3_TTGCCTGGTTATCTGG-1	CD8 T	0.636214	CD8 TEM	0.622893	CD8 TEM_6	0.573109	0.404352
FO_OS3_TTGCTGCCAGTGTGGA-1	CD4 T	0.53017	CD4 TCM	0.484663	CD4 TCM_2	0.484663	0.859057
FO_OS3_TTGGGTAGTGCTGCAC-1	CD8 T	0.742684	CD8 TEM	0.742684	CD8 TEM_1	0.704446	0.745125
FO_OS3_TTTGATCCAAAGGGTC-1	CD8 T	0.500413	CD8 TEM	0.478284	CD4 CTL	0.315458	0.601309
FO_OS3_TTTGGAGGTTTAAGGA-1	CD8 T	0.845845	CD8 TEM	0.841287	CD8 TEM_1	0.718528	0.819154
FO_OS4_AAACGAAAGCACCGAA-1	CD8 T	0.938937	CD8 TEM	0.734663	CD8 TEM_2	0.578462	0.5806
FO_OS4_AAACGAAAGGCGATAC-1	CD4 T	0.958025	CD4 TCM	0.940009	CD4 TCM_1	0.878856	0.804592
FO_OS4_AAACGAACATCGATGT-1	NK	0.846604	NK	0.846604	NK_2	0.385771	0.731374
FO_OS4_AAACGCTAGAGGCGTT-1	CD4 T	0.884531	CD4 TEM	0.766643	CD4 TEM_1	0.67368	0.79523
FO_OS4_AAAGAACGTCAGGTGA-1	CD8 T	0.839852	CD8 TEM	0.81742	CD8 TEM_1	0.807613	0.97245
FO_OS4_AAAGGATGTTGGGTTT-1	CD8 T	0.918666	CD8 Naive	0.665828	CD8 Naive	0.665828	0.864264
FO_OS4_AAAGGTAAGCAAACAT-1	other T	0.938461	MAIT	0.874581	MAIT	0.874581	0.862171
FO_OS4_AAAGTGAAGCTCTATG-1	CD8 T	0.991279	CD8 Naive	0.654536	CD8 Naive	0.639117	0.937836
FO_OS4_AACAACCCAGGAGACT-1	NK	0.953798	NK_CD56bright	0.744797	NK_CD56bright	0.744797	0.956942
FO_OS4_AACAAGAGTTCCAGGC-1	other T	0.835888	MAIT	0.835888	MAIT	0.835888	0.796144
FO_OS4_AACAGGGCAGGCATGA-1	CD8 T	0.471656	CD8 TEM	0.464597	CD8 TEM_1	0.454767	0.792145
FO_OS4_AACCTTTGTATCAAGA-1	CD4 T	0.969466	CD4 TCM	0.93742	CD4 TCM_1	0.93742	0.807645
FO_OS4_AACGAAACAGGATTCT-1	other T	0.944809	MAIT	0.944809	MAIT	0.944809	0.944066
FO_OS4_AACGGGAGTACGTGTT-1	CD8 T	0.701653	CD8 TEM	0.686408	CD8 TEM_1	0.668551	0.749519
FO_OS4_AAGACAATCGCTGTTC-1	CD4 T	0.968946	CD4 TCM	0.803792	CD4 TCM_1	0.686156	0.805367
FO_OS4_AAGCATCTCACTACTT-1	CD8 T	0.860474	CD8 TEM	0.860474	CD8 TEM_1	0.860474	0.957675
FO_OS4_AAGCGTTAGAGGTCGT-1	CD8 T	0.66673	CD8 TEM	0.57516	CD8 TEM_1	0.57516	0.909597
FO_OS4_AAGGAATTCTTCCTAA-1	CD8 T	0.86395	CD8 TEM	0.847251	CD8 TEM_1	0.847251	0.901407
FO_OS4_AAGGTAACATCCTTGC-1	CD8 T	0.97355	CD8 Naive	0.852016	CD8 Naive	0.829249	0.956516
FO_OS4_AATCACGCAGGCATTT-1	CD4 T	0.970379	CD4 TCM	0.882647	CD4 TCM_1	0.882647	0.921391
FO_OS4_AATGGAACACGTAGTT-1	CD8 T	0.916725	CD8 TEM	0.916725	CD8 TEM_2	0.892469	0.911602
FO_OS4_AATGGCTGTCGACGCT-1	NK	0.531867	NK	0.531867	NK_3	0.348423	0.525428
FO_OS4_AATGGCTTCACTCACC-1	other T	0.546795	MAIT	0.546795	MAIT	0.546795	0.909578
FO_OS4_ACACGCGAGCACTAAA-1	CD4 T	0.828755	CD4 TEM	0.583212	CD4 TEM_1	0.460394	0.649382
FO_OS4_ACACTGATCTGCACCT-1	CD4 T	1	CD4 TCM	1	CD4 TCM_1	0.974661	0.98549
FO_OS4_ACATCCCGTAACGGTG-1	CD4 T	0.966666	CD4 TCM	0.94351	CD4 TCM_3	0.914415	0.900649
FO_OS4_ACATCCCGTTTAGACC-1	CD4 T	0.538125	CD4 TEM	0.520956	CD8 TEM_1	0.364931	0.674384
FO_OS4_ACCAAACAGGATCATA-1	other T	1	MAIT	1	MAIT	1	0.911565
FO_OS4_ACCAACAAGCATACTC-1	other T	0.9703	MAIT	0.883486	MAIT	0.883486	0.842706
FO_OS4_ACCAACATCCGCACTT-1	NK	1	NK	1	NK_2	1	0.835164
FO_OS4_ACCCAAATCGTTCTAT-1	CD8 T	0.998635	CD8 Naive	0.747862	CD8 Naive	0.69136	0.791913
FO_OS4_ACCGTTCCATCCTAAG-1	CD4 T	1	CD4 TCM	0.986876	CD4 TCM_1	0.829733	0.852471
FO_OS4_ACGATGTCACAATCTG-1	NK	1	NK_CD56bright	0.981077	NK_CD56bright	0.981077	0.98511
FO_OS4_ACGATGTGTACAGAGC-1	CD4 T	1	CD4 TCM	0.572142	CD4 TCM_2	0.568198	0.684064
FO_OS4_ACGCACGAGACCATTC-1	CD4 T	0.682134	CD4 TCM	0.638083	CD4 TCM_3	0.428293	0.595723
FO_OS4_ACGGTCGTCCGTAGGC-1	other	0.911525	ILC	0.911525	ILC	0.911525	0.91715
FO_OS4_ACGTAACGTATTTCCT-1	CD8 T	0.97545	CD8 TEM	0.891554	CD8 TEM_1	0.781532	0.74569
FO_OS4_ACGTAACTCAGGGATG-1	CD8 T	0.785607	CD8 TEM	0.73306	CD8 TEM_1	0.73306	0.791361
FO_OS4_ACGTTCCGTCCTGTCT-1	CD4 T	1	Treg	0.52526	Treg Memory	0.52526	0.727435
FO_OS4_ACTATCTAGCGCCTAC-1	NK	1	NK_CD56bright	1	NK_CD56bright	1	0.971878
FO_OS4_ACTATTCAGTGACACG-1	CD4 T	0.978114	Treg	0.875848	Treg Memory	0.717676	0.94451
FO_OS4_ACTATTCGTGAGCCAA-1	CD8 T	0.978831	CD8 TEM	0.978831	CD8 TEM_5	0.739403	0.936046
FO_OS4_ACTCCCACAGTATGAA-1	other T	0.951673	MAIT	0.951673	MAIT	0.951673	0.817827
FO_OS4_ACTTAGGCAATCTCTT-1	CD8 T	0.795761	CD8 TEM	0.755406	CD8 TEM_1	0.719362	0.623148
FO_OS4_ACTTTCAGTAATACCC-1	NK	1	NK	0.936108	NK_3	0.374413	0.785707
FO_OS4_ACTTTCATCAAAGCCT-1	CD4 T	0.812918	CD4 TCM	0.543595	CD4 TCM_1	0.543595	0.944828
FO_OS4_AGAAGCGTCAGACAAA-1	CD4 T	0.950959	CD4 TCM	0.927617	CD4 TCM_1	0.80913	0.929965
FO_OS4_AGAGCCCCAGCGTTTA-1	CD4 T	0.914979	CD4 TCM	0.895756	CD4 TCM_3	0.462955	0.75881
FO_OS4_AGATGAACAGACCAAG-1	other T	0.608215	gdT	0.36061	gdT_1	0.306322	0.691056
FO_OS4_AGCCACGAGTGATCGG-1	other T	0.516373	CD8 TEM	0.397343	CD8 TEM_1	0.397343	0.72216
FO_OS4_AGCCAGCAGGACTGGT-1	CD4 T	0.947447	CD4 TCM	0.855856	CD4 TCM_1	0.730521	0.711838
FO_OS4_AGCGCCAAGAATCGTA-1	CD4 T	0.553811	CD4 TCM	0.379634	CD4 TCM_3	0.233849	0.587278
FO_OS4_AGCGCTGTCAGAACCT-1	CD8 T	0.704265	CD8 Naive	0.535633	CD8 Naive	0.535633	0.941179
FO_OS4_AGCTACACAACAAGAT-1	CD4 T	0.955601	CD4 TCM	0.705316	CD4 TCM_1	0.705316	0.963394
FO_OS4_AGCTACATCTCGTGGG-1	CD8 T	0.680896	CD8 TEM	0.667623	CD8 TEM_1	0.585302	0.71983
FO_OS4_AGCTACATCTGCGTCT-1	NK	1	NK	1	NK_2	0.501815	0.821787
FO_OS4_AGGACTTAGGAACTAT-1	CD8 T	0.824967	CD8 TEM	0.824967	CD8 TEM_5	0.622165	0.767743
FO_OS4_AGGAGGTAGAGCAACC-1	CD4 T	0.931683	CD4 TCM	0.925034	CD4 TCM_1	0.891889	0.800094
FO_OS4_AGGGAGTAGGGCAATC-1	CD8 T	0.522631	CD8 TEM	0.503332	CD8 TEM_6	0.503332	0.886221
FO_OS4_AGGGTCCCATCCAACA-1	CD4 T	1	CD4 TCM	0.816197	CD4 TCM_1	0.816197	0.887647
FO_OS4_AGGGTGACAATAAGGT-1	CD4 T	0.939981	CD4 TCM	0.871667	CD4 TCM_1	0.516832	0.715264
FO_OS4_AGGTAGGAGATTGATG-1	CD8 T	0.998962	CD8 Naive	0.645899	CD8 Naive	0.628201	0.914645
FO_OS4_AGGTAGGTCCAATCCC-1	CD4 T	1	CD4 TCM	1	CD4 TCM_1	0.963204	0.900252
FO_OS4_AGGTTACAGATAACAC-1	CD8 T	0.705829	CD8 TEM	0.701468	CD8 TEM_6	0.689137	0.881655
FO_OS4_AGTACCACATCGTCCT-1	CD4 T	0.893515	CD4 TCM	0.527596	Treg Memory	0.3568	0.501052
FO_OS4_AGTAGTCTCCGAGGCT-1	other T	0.986821	MAIT	0.926044	MAIT	0.926044	0.949217
FO_OS4_AGTCAACAGCTTGTGT-1	CD4 T	1	Treg	0.65017	Treg Memory	0.65017	0.819726
FO_OS4_AGTCACAAGATACATG-1	CD4 T	0.964182	CD4 TCM	0.889338	CD4 TCM_1	0.653791	0.738771
FO_OS4_AGTGACTCAGCTTTCC-1	CD4 T	0.598487	CD4 TCM	0.555359	CD4 TCM_1	0.555359	0.768415
FO_OS4_AGTGATCTCGCATTGA-1	other T	0.918338	MAIT	0.852192	MAIT	0.852192	0.935501
FO_OS4_ATACCGACATGAGGGT-1	other T	0.90629	gdT	0.90629	gdT_1	0.819461	0.901163
FO_OS4_ATACCTTGTAAGGAGA-1	other T	0.964346	gdT	0.884151	gdT_1	0.884151	0.984196
FO_OS4_ATACTTCCACCAGTAT-1	CD8 T	0.981268	CD8 Naive	0.674514	CD8 Naive	0.674514	0.958806
FO_OS4_ATAGACCAGGAAAGTG-1	NK	0.651039	NK Proliferating	0.651039	NK Proliferating	0.651039	0.953016
FO_OS4_ATAGACCTCCTTACCG-1	CD4 T	0.972304	CD4 TCM	0.787809	CD4 TCM_1	0.777269	0.932982
FO_OS4_ATAGAGAGTGGGATTG-1	other T	0.779356	gdT	0.779356	gdT_1	0.661432	0.822059
FO_OS4_ATAGGCTAGCTAATGA-1	CD8 T	0.927624	CD8 TEM	0.638586	CD8 TEM_1	0.60698	0.79014
FO_OS4_ATCACTTGTCGTGGTC-1	CD8 T	1	CD8 Naive	0.759648	CD8 Naive	0.712228	0.950542
FO_OS4_ATCCCTGCACGGTGCT-1	CD4 T	0.957384	CD4 TCM	0.948395	CD4 TCM_1	0.81446	0.778729
FO_OS4_ATCGTGATCGCGTCGA-1	CD4 T	0.573394	CD4 TCM	0.368203	CD4 TCM_3	0.246376	0.752399
FO_OS4_ATCTTCACAATCAAGA-1	CD8 T	1	CD8 Naive	0.681433	CD8 Naive	0.632874	0.86597
FO_OS4_ATGAAAGAGAAGGTAG-1	CD8 T	1	CD8 Naive	0.789561	CD8 Naive	0.778529	0.958456
FO_OS4_ATGAAAGTCGACGACC-1	other T	0.830642	MAIT	0.830642	MAIT	0.830642	0.773981
FO_OS4_ATGACCAAGGCATCGA-1	CD4 T	0.904386	CD4 TCM	0.810404	CD4 TCM_3	0.62412	0.623965
FO_OS4_ATGGTTGAGAGCAACC-1	CD4 T	0.893382	CD4 TCM	0.893382	CD4 TCM_1	0.664765	0.938144
FO_OS4_ATGTCTTCATCAGCGC-1	CD4 T	0.986859	CD4 TCM	0.930729	CD4 TCM_1	0.888685	0.844227
FO_OS4_ATTACCTCACTCGATA-1	CD4 T	0.947735	CD4 TCM	0.947735	CD4 TCM_1	0.947735	0.797986
FO_OS4_ATTCATCCAACACGAG-1	CD8 T	0.627449	CD8 TEM	0.621509	CD8 TEM_2	0.339532	0.395395
FO_OS4_ATTCCCGCAGACCTGC-1	CD8 T	0.991951	CD8 Naive	0.636926	CD8 Naive	0.601523	0.963092
FO_OS4_ATTCGTTGTACGAAAT-1	other T	0.962332	MAIT	0.962332	MAIT	0.962332	0.899535
FO_OS4_ATTGTTCCAACACAGG-1	CD4 T	0.92002	CD4 TCM	0.865544	CD4 TCM_3	0.808188	0.855045
FO_OS4_ATTGTTCCATGCGGTC-1	CD4 T	0.974554	CD4 TCM	0.974554	CD4 TCM_3	0.964062	0.963043
FO_OS4_ATTTACCGTTGCACGC-1	CD4 T	0.666593	CD4 TCM	0.666593	CD4 TCM_1	0.622463	0.66698
FO_OS4_ATTTCTGAGACCATAA-1	CD4 T	0.985594	CD4 TCM	0.953991	CD4 TCM_1	0.94426	0.83562
FO_OS4_CAAAGAACATAACGGG-1	CD8 T	0.535953	CD8 TEM	0.521768	CD8 TEM_6	0.521768	0.601415
FO_OS4_CAACCAATCTCCGAGG-1	CD8 T	0.772705	CD8 Naive	0.507433	CD8 Naive	0.507433	0.915148
FO_OS4_CAAGACTAGCACACAG-1	CD4 T	0.990912	CD4 TCM	0.944071	CD4 TCM_1	0.572132	0.900474
FO_OS4_CAAGACTAGTCGAAAT-1	CD4 T	1	CD4 TCM	1	CD4 TCM_3	1	0.976906
FO_OS4_CAAGAGGAGCACGGAT-1	CD8 T	0.643772	CD8 TEM	0.643772	CD8 TEM_1	0.643772	0.936516
FO_OS4_CAATCGACATGTTTGG-1	CD4 T	0.967166	CD4 TCM	0.906324	CD4 TCM_1	0.615361	0.874145
FO_OS4_CAATCGAGTTCATCGA-1	CD4 T	0.93068	CD4 TCM	0.880295	CD4 TCM_3	0.78752	0.787632
FO_OS4_CAATGACCAGTGCGCT-1	CD4 T	0.947144	CD4 TCM	0.547985	CD4 TCM_1	0.547985	0.960409
FO_OS4_CACAACAAGTTGAAGT-1	other T	0.785785	MAIT	0.785785	MAIT	0.785785	0.931772
FO_OS4_CACACAAAGCGTGTCC-1	CD4 T	0.898709	CD4 TCM	0.832836	CD4 TCM_3	0.738487	0.939062
FO_OS4_CACACAAGTATGTGTC-1	CD4 T	0.859896	CD4 TCM	0.824255	CD4 TCM_2	0.70241	0.789333
FO_OS4_CACAGGCGTCGACGCT-1	CD4 T	0.619108	CD4 TCM	0.594483	CD4 TCM_1	0.563171	0.791067
FO_OS4_CACGTTCCATTCCTAT-1	CD8 T	0.947348	CD8 TEM	0.947348	CD8 TEM_2	0.64008	0.684234
FO_OS4_CACGTTCGTGGAAATT-1	other T	0.974067	MAIT	0.974067	MAIT	0.974067	0.902774
FO_OS4_CACTGAAGTCGAGTTT-1	other T	0.754756	MAIT	0.754756	MAIT	0.754756	0.851066
FO_OS4_CACTGAATCCAGTACA-1	CD4 T	0.972095	CD4 TCM	0.954384	CD4 TCM_1	0.894883	0.880543
FO_OS4_CACTGTCCAAAGCGTG-1	CD4 T	0.760854	CD4 TCM	0.688954	CD4 TCM_3	0.513742	0.840885
FO_OS4_CACTGTCCAGAGAATT-1	DC	0.501263	cDC2	0.250143	cDC1	0.201843	0.949966
FO_OS4_CAGAGCCGTGTCCATA-1	CD4 T	0.881005	CD4 TCM	0.83348	CD4 TCM_3	0.591136	0.768408
FO_OS4_CAGATACCATTGCAAC-1	CD4 T	0.962903	CD4 TCM	0.901332	CD4 TCM_1	0.713206	0.912644
FO_OS4_CAGCAATAGGGTGGGA-1	CD8 T	0.956463	CD8 TEM	0.956463	CD8 TEM_5	0.85503	0.961034
FO_OS4_CAGCACGTCGGTATGT-1	CD8 T	0.527441	CD8 TEM	0.456717	CD8 TEM_1	0.449692	0.839951
FO_OS4_CAGCCAGAGATAACAC-1	CD4 T	0.635255	CD4 TCM	0.635255	CD4 TCM_3	0.552902	0.735527
FO_OS4_CAGCGTGCAGACCATT-1	CD4 T	0.988111	CD4 TCM	0.957457	CD4 TCM_1	0.93952	0.977256
FO_OS4_CAGTGCGAGGTTACCT-1	CD4 T	0.805277	CD4 Proliferating	0.805277	CD4 Proliferating	0.805277	0.878848
FO_OS4_CATAAGCCATGGGAAC-1	other T	0.750366	MAIT	0.701942	MAIT	0.701942	0.909045
FO_OS4_CATACAGTCATCTCTA-1	CD4 T	0.437192	CD4 TCM	0.409621	CD4 TCM_1	0.409621	0.602619
FO_OS4_CATAGACGTACGTGAG-1	CD8 T	0.844216	CD8 TEM	0.784122	CD8 TEM_1	0.735373	0.650636
FO_OS4_CATCCCAAGACTGTTC-1	CD8 T	0.658826	CD8 TCM	0.325214	CD8 TCM_2	0.325214	0.859742
FO_OS4_CATCCCAGTCATGCAT-1	CD8 T	0.882958	CD8 Naive	0.420101	CD8 Naive	0.400991	0.919196
FO_OS4_CATCGTCCACTGCGTG-1	NK	1	NK	1	NK_2	1	0.974131
FO_OS4_CATGCAAAGTAGGAAG-1	CD4 T	0.844001	CD4 TCM	0.70597	CD4 TCM_3	0.475909	0.783879
FO_OS4_CATGCGGAGTAAATGC-1	CD4 T	0.838122	CD4 TEM	0.58507	CD4 TEM_1	0.433668	0.669132
FO_OS4_CATGCGGGTACGGATG-1	CD8 T	0.593853	CD8 Naive	0.319757	CD8 Naive_2	0.319757	0.86828
FO_OS4_CATTGAGAGTGGACTG-1	CD8 T	0.987838	CD8 TEM	0.987838	CD8 TEM_5	0.742645	0.962378
FO_OS4_CCAAGCGGTGTGGTCC-1	CD4 T	0.94622	CD4 TCM	0.857497	CD4 TCM_3	0.802866	0.784024
FO_OS4_CCAATGACAAAGAACT-1	DC	0.502304	HSPC	0.259675	HSPC	0.259675	0.965772
FO_OS4_CCAATTTTCTCGGGAC-1	other	0.972009	ILC	0.972009	ILC	0.972009	0.962887
FO_OS4_CCACAAACAAGTGACG-1	CD8 T	0.899297	CD8 Naive	0.673678	CD8 Naive_2	0.673678	0.904625
FO_OS4_CCACACTGTATGGAGC-1	CD4 T	0.84178	CD4 TCM	0.807139	CD4 TCM_3	0.412154	0.783131
FO_OS4_CCATAAGAGCCAGACA-1	CD4 T	0.909776	CD4 TCM	0.514433	CD4 TCM_2	0.510132	0.956394
FO_OS4_CCATCACTCGCAACAT-1	CD8 T	0.624082	CD8 TEM	0.619979	CD8 TEM_1	0.619979	0.934817
FO_OS4_CCCTCTCTCGAATGCT-1	other T	0.960209	MAIT	0.889067	MAIT	0.889067	0.892542
FO_OS4_CCCTTAGAGAGGTCGT-1	CD8 T	1	CD8 Naive	0.901701	CD8 Naive	0.873675	0.962297
FO_OS4_CCCTTAGCACAAACGG-1	CD8 T	1	CD8 Naive	0.772749	CD8 Naive	0.740841	0.782438
FO_OS4_CCGTAGGCATAGGCGA-1	CD8 T	0.799483	CD8 TEM	0.74041	CD8 TEM_6	0.711395	0.688126
FO_OS4_CCTCACACATTGAAGA-1	CD8 T	0.892737	CD8 TEM	0.888062	CD8 TEM_1	0.885137	0.9336
FO_OS4_CCTGCATAGATTGTGA-1	CD4 T	0.970385	CD4 TCM	0.895631	CD4 TCM_1	0.895631	0.882697
FO_OS4_CCTGCATTCTAGACAC-1	CD8 T	0.76213	CD8 Naive	0.675286	CD8 Naive	0.654838	0.953785
FO_OS4_CCTTGTGCACCCTTGT-1	CD4 T	0.803407	CD4 TCM	0.462489	CD4 TCM_1	0.438925	0.699044
FO_OS4_CCTTTGGCAGATGCGA-1	CD8 T	0.569233	CD8 TEM	0.294214	CD8 TEM_6	0.247495	0.659021
FO_OS4_CGCATAACAGAGGGTT-1	CD8 T	0.640663	CD8 Naive	0.424642	CD8 Naive	0.424642	0.912126
FO_OS4_CGCATAAGTTGCTGAT-1	CD8 T	0.994477	CD8 Naive	0.766486	CD8 Naive	0.728639	0.98361
FO_OS4_CGGAGAACAGGTGAGT-1	CD8 T	0.751966	CD8 TEM	0.75097	CD8 TEM_1	0.743741	0.765285
FO_OS4_CGGCAGTTCTCGAGTA-1	NK	0.882215	NK	0.882215	NK_4	0.452966	0.700922
FO_OS4_CGGGACTAGACGGTCA-1	CD8 T	0.498606	CD8 TEM	0.489998	CD8 TEM_1	0.489998	0.794779
FO_OS4_CGGGCATCAGACGGAT-1	CD4 T	0.914029	CD4 TCM	0.810978	CD4 TCM_1	0.810978	0.873952
FO_OS4_CGGGCATCATATCTGG-1	CD4 T	0.986573	CD4 TCM	0.920041	CD4 TCM_1	0.763106	0.875901
FO_OS4_CGGGTCAAGCAGCAGT-1	CD8 T	0.85145	CD8 TEM	0.85145	CD8 TEM_5	0.385837	0.861377
FO_OS4_CGGGTGTCAACCGTAT-1	CD4 T	0.953329	CD4 TCM	0.911343	CD4 TCM_1	0.877821	0.84395
FO_OS4_CGGGTGTCAGAGAGGG-1	CD4 T	0.963302	CD4 TCM	0.904647	CD4 TCM_3	0.466372	0.817958
FO_OS4_CGGGTGTTCCGTGTAA-1	CD4 T	0.936024	CD4 TCM	0.77764	CD4 TCM_1	0.77764	0.939677
FO_OS4_CGTAAGTGTTGCTCCT-1	CD4 T	0.815556	CD4 TCM	0.792254	CD4 TCM_3	0.545131	0.781241
FO_OS4_CGTAGTAGTCACTTAG-1	CD4 T	1	CD4 TCM	0.994976	CD4 TCM_1	0.580547	0.811854
FO_OS4_CGTCAAAAGGTGCTTT-1	CD4 T	0.928111	CD4 TCM	0.875909	CD4 TCM_1	0.454361	0.751317
FO_OS4_CGTCCATAGGATATGT-1	CD8 T	0.859808	CD8 TEM	0.859808	CD8 TEM_1	0.84495	0.748196
FO_OS4_CGTGTCTAGGACTAAT-1	CD4 T	0.859504	CD4 TCM	0.734676	CD4 TCM_1	0.734676	0.88275
FO_OS4_CGTTAGACATCCGTTC-1	NK	0.895395	NK	0.895395	NK_2	0.359243	0.760046
FO_OS4_CTAACTTAGGGAGGAC-1	CD4 T	0.896136	CD4 TCM	0.698572	CD4 TCM_1	0.391761	0.588892
FO_OS4_CTAACTTTCATGCATG-1	CD4 T	0.989413	CD4 TCM	0.939486	CD4 TCM_1	0.939486	0.944488
FO_OS4_CTAAGTGCAGCTGTAT-1	CD8 T	0.881063	CD8 TEM	0.830795	CD8 TEM_1	0.821303	0.800246
FO_OS4_CTACGGGAGTTTCGAC-1	CD8 T	0.905136	CD8 TEM	0.905136	CD8 TEM_1	0.893031	0.918156
FO_OS4_CTACTATCAGAATTCC-1	CD4 T	0.963561	CD4 TCM	0.876677	CD4 TCM_1	0.758074	0.776591
FO_OS4_CTAGACACAGCGGTCT-1	other	0.950585	HSPC	0.944996	HSPC	0.944996	0.983797
FO_OS4_CTAGGTACATGCCGCA-1	CD8 T	0.880937	CD8 TEM	0.803385	CD8 TEM_1	0.789973	0.831984
FO_OS4_CTATAGGCAACGGGTA-1	CD4 T	0.989652	CD4 TCM	0.973016	CD4 TCM_3	0.973016	0.946873
FO_OS4_CTATCCGTCCCGAGAC-1	CD8 T	0.97546	CD8 Naive	0.622813	CD8 Naive	0.602808	0.850976
FO_OS4_CTATCTACACTAGGCC-1	CD4 T	0.568249	CD4 Proliferating	0.568249	CD4 Proliferating	0.568249	0.949444
FO_OS4_CTCAACCAGGTGCTAG-1	NK	1	NK	1	NK_2	0.97335	0.961621
FO_OS4_CTCAGTCAGTCACAGG-1	CD4 T	0.957666	CD4 TCM	0.932749	CD4 TCM_1	0.932749	0.813979
FO_OS4_CTCCATGGTCCAGGTC-1	CD4 T	0.470397	CD4 TCM	0.452647	CD4 TCM_1	0.320899	0.745088
FO_OS4_CTCCCAATCGCCTAGG-1	CD4 T	0.988284	CD4 TCM	0.963724	CD4 TCM_1	0.950208	0.880714
FO_OS4_CTCCGATGTTACGATC-1	CD4 T	0.909204	CD4 TCM	0.707081	CD4 TCM_3	0.580123	0.945933
FO_OS4_CTGAATGCATGCTGCG-1	CD4 T	0.909962	CD4 TCM	0.690226	CD4 TCM_1	0.690226	0.96811
FO_OS4_CTGCCATGTTGCGGAA-1	CD4 T	1	CD4 TCM	1	CD4 TCM_1	0.918097	0.811494
FO_OS4_CTGCCTATCCGTTGGG-1	other	0.875428	ILC	0.870202	ILC	0.870202	0.578537
FO_OS4_CTGCGAGGTTTCCCAC-1	other	0.590165	ILC	0.590165	ILC	0.590165	0.909268
FO_OS4_CTGGACGAGGCAGGTT-1	CD8 T	0.86154	CD8 TEM	0.793922	CD8 TEM_1	0.640133	0.868079
FO_OS4_CTGGACGGTTCGAAGG-1	CD4 T	0.982909	CD4 TCM	0.982909	CD4 TCM_3	0.982909	0.932387
FO_OS4_CTGGACGTCTCCAATT-1	CD4 T	0.95755	CD4 TCM	0.866239	CD4 TCM_3	0.796306	0.845946
FO_OS4_CTGTACCAGCCTCGTG-1	CD8 T	0.751872	CD8 TEM	0.750569	CD8 TEM_1	0.750569	0.744372
FO_OS4_CTGTGAAGTGATGTAA-1	CD4 T	0.959562	CD4 TCM	0.836143	CD4 TCM_2	0.813153	0.790296
FO_OS4_CTGTGGGTCGTCCTCA-1	CD4 T	0.855796	CD4 TCM	0.771959	CD4 TCM_1	0.411307	0.666978
FO_OS4_CTTCAATCAACAGCTT-1	CD4 T	0.812351	CD4 TCM	0.644418	CD4 TCM_3	0.348212	0.693782
FO_OS4_CTTCAATTCGACACCG-1	CD4 T	0.972299	CD4 TCM	0.955817	CD4 TCM_1	0.88537	0.82749
FO_OS4_CTTTCGGGTTGGACTT-1	CD4 T	1	CD4 TCM	1	CD4 TCM_1	0.881748	0.921674
FO_OS4_GAAACCTCACAGTCAT-1	CD4 T	0.596398	CD4 TCM	0.422954	CD4 TCM_1	0.422954	0.744906
FO_OS4_GAACACTTCTGGGCGT-1	CD4 T	0.9076	CD4 TCM	0.587434	CD4 TCM_1	0.587434	0.93087
FO_OS4_GAAGCGAAGTGAATAC-1	CD8 T	0.766648	CD8 TEM	0.607939	CD8 TEM_1	0.385533	0.71304
FO_OS4_GAAGCGACAGATACTC-1	CD4 T	0.857535	CD4 TCM	0.646126	CD4 TCM_1	0.646126	0.942817
FO_OS4_GAAGGACCAGACCTGC-1	CD4 T	0.959638	CD4 TCM	0.915971	CD4 TCM_1	0.728276	0.726304
FO_OS4_GAATAGAGTTGTTGCA-1	CD4 T	0.983531	CD4 TCM	0.9723	CD4 TCM_1	0.9723	0.887241
FO_OS4_GACATCAAGCCACCGT-1	CD4 T	0.701293	CD4 TCM	0.553963	CD4 TCM_1	0.553963	0.95702
FO_OS4_GACCCAGAGGAGAATG-1	CD8 T	0.753941	CD8 TEM	0.632729	CD8 TEM_6	0.62657	0.795189
FO_OS4_GACCTTCGTCCGGTCA-1	CD4 T	0.973948	CD4 TCM	0.882001	CD4 TCM_1	0.882001	0.867675
FO_OS4_GACGCTGTCATTACTC-1	CD8 T	0.894911	CD8 TEM	0.862481	CD8 TEM_6	0.408994	0.886122
FO_OS4_GACTATGCAGGACTTT-1	other T	0.762246	MAIT	0.762246	MAIT	0.762246	0.687411
FO_OS4_GACTCAACAACCAACT-1	other T	1	MAIT	0.83536	MAIT	0.83536	0.749549
FO_OS4_GAGAAATAGCGCTTCG-1	CD8 T	0.655761	CD8 TEM	0.655761	CD8 TEM_1	0.580281	0.746645
FO_OS4_GAGAAATGTGGTTTAC-1	CD4 T	0.521465	CD4 TCM	0.512016	CD4 TCM_3	0.488763	0.868839
FO_OS4_GAGACTTCAAGTGCAG-1	CD8 T	0.830447	CD8 TEM	0.830447	CD8 TEM_1	0.783522	0.760392
FO_OS4_GAGCTGCAGAAACCCG-1	CD4 T	0.960667	CD4 TCM	0.941391	CD4 TCM_1	0.641979	0.815651
FO_OS4_GAGTCATTCGAGAAGC-1	CD8 T	0.973061	CD8 Naive	0.661516	CD8 Naive	0.610473	0.985479
FO_OS4_GAGTCATTCTCTCGCA-1	CD4 T	0.979177	CD4 TCM	0.957241	CD4 TCM_1	0.957241	0.763512
FO_OS4_GAGTTACTCGAGAAGC-1	NK	0.982995	NK	0.982995	NK_1	0.760924	0.964755
FO_OS4_GAGTTGTCAAGGAGTC-1	other T	0.58819	gdT	0.58819	gdT_3	0.58819	0.737593
FO_OS4_GAGTTGTGTCTGTGGC-1	CD8 T	0.933409	CD8 Naive	0.764183	CD8 Naive_2	0.764183	0.793455
FO_OS4_GAGTTTGGTCCTTAAG-1	CD4 T	0.959969	CD4 TCM	0.671368	CD4 TCM_1	0.671368	0.911271
FO_OS4_GATCATGAGTAAACAC-1	CD4 T	1	Treg	0.681359	Treg Memory	0.681359	0.927022
FO_OS4_GATGACTTCGCAGAGA-1	other T	0.765035	gdT	0.765035	gdT_3	0.765035	0.951828
FO_OS4_GATGATCGTGGTGATG-1	CD8 T	0.888964	CD8 TEM	0.82917	CD8 TEM_1	0.777763	0.651617
FO_OS4_GATGGAGAGGAACTCG-1	CD4 T	0.91988	CD4 TCM	0.91988	CD4 TCM_1	0.91988	0.715758
FO_OS4_GATTCTTTCCAGCTCT-1	CD8 T	0.989526	CD8 TEM	0.569256	CD8 Naive_2	0.420271	0.661307
FO_OS4_GATTTCTGTGTACAGG-1	CD8 T	0.905525	CD8 TEM	0.853631	CD8 TEM_1	0.43212	0.600721
FO_OS4_GCAACATTCCCAGGAC-1	CD4 T	0.969388	CD4 TCM	0.796396	CD4 TCM_1	0.73015	0.869757
FO_OS4_GCACGGTGTTGGCCTG-1	CD8 T	0.981894	CD8 Naive	0.654444	CD8 Naive	0.629469	0.825899
FO_OS4_GCACGGTTCGTAACCA-1	CD8 T	0.917179	CD8 TEM	0.901319	CD8 TEM_1	0.851489	0.724913
FO_OS4_GCAGCTGTCGGAAGGT-1	CD8 T	0.991411	CD8 TEM	0.991411	CD8 TEM_5	0.508063	0.96724
FO_OS4_GCAGTTATCGGTAACT-1	CD8 T	0.960719	CD8 Naive	0.481327	CD8 Naive	0.455057	0.855115
FO_OS4_GCATTAGAGACGGTTG-1	CD8 T	0.919171	CD8 TEM	0.916484	CD8 TEM_3	0.44664	0.869308
FO_OS4_GCCAGCATCGGTAACT-1	CD8 T	0.851459	CD8 TEM	0.851459	CD8 TEM_6	0.851459	0.801199
FO_OS4_GCCAGGTAGCGACTTT-1	CD4 T	0.984426	CD4 TCM	0.932234	CD4 TCM_1	0.932234	0.826254
FO_OS4_GCCATGGAGAAGCGGG-1	CD4 T	0.919396	CD4 TCM	0.706336	CD4 TCM_1	0.706336	0.912464
FO_OS4_GCCGATGGTAGCTGTT-1	CD8 T	1	CD8 Naive	0.790211	CD8 Naive	0.757548	0.938539
FO_OS4_GCCTGTTGTGGACCAA-1	CD4 T	0.682638	CD4 Naive	0.352923	CD4 Naive	0.352923	0.910042
FO_OS4_GCGAGAATCCGAGATT-1	CD4 T	0.939207	CD4 TCM	0.638614	CD4 TCM_1	0.638614	0.909311
FO_OS4_GCGGATCAGGTTACCT-1	CD4 T	0.950919	CD4 TCM	0.878822	CD4 TCM_1	0.472124	0.926461
FO_OS4_GCGGATCGTTAAACAG-1	CD4 T	0.477947	CD4 Proliferating	0.459284	CD4 Proliferating	0.459284	0.958514
FO_OS4_GCGTGCAAGGACGCTA-1	other T	0.512128	gdT	0.512128	gdT_3	0.512128	0.750246
FO_OS4_GCGTGCAAGTTGAATG-1	CD4 T	0.962562	CD4 TCM	0.894137	CD4 TCM_3	0.884116	0.878733
FO_OS4_GCGTGCACATACACCA-1	CD8 T	0.993495	CD8 Naive	0.810692	CD8 Naive	0.77046	0.917102
FO_OS4_GCGTGCATCGAGATGG-1	CD4 T	0.954505	CD4 TCM	0.472165	CD4 TCM_1	0.472165	0.970813
FO_OS4_GCTTCACAGCGGATCA-1	CD4 T	0.988287	CD4 TCM	0.988287	CD4 TCM_1	0.899768	0.968366
FO_OS4_GGAACCCTCAAAGGAT-1	CD4 T	0.795397	CD4 TCM	0.599421	CD4 TCM_1	0.599421	0.93403
FO_OS4_GGACGTCGTGGCCCAT-1	other T	0.633339	MAIT	0.633339	MAIT	0.633339	0.776977
FO_OS4_GGAGGATTCGTACACA-1	CD4 T	0.992683	CD4 TCM	0.95863	CD4 TCM_3	0.947844	0.894481
FO_OS4_GGATGTTCAGGAATAT-1	CD4 T	0.96536	CD4 TCM	0.572619	CD4 TCM_1	0.572619	0.90047
FO_OS4_GGGAAGTGTCGAACGA-1	CD8 T	0.880884	CD8 Naive	0.496002	CD8 Naive	0.4774	0.939363
FO_OS4_GGGAAGTGTTGTCTAG-1	other T	0.949285	MAIT	0.949285	MAIT	0.949285	0.861537
FO_OS4_GGGAGATCAGGCACAA-1	CD4 T	0.984052	CD4 TCM	0.62925	CD4 TCM_1	0.62925	0.880952
FO_OS4_GGGAGTAGTGTTACTG-1	CD8 T	1	CD8 TEM	0.994827	CD8 TEM_2	0.928647	0.912457
FO_OS4_GGGATGAAGGTAGACC-1	CD8 T	0.852977	CD8 TEM	0.834344	CD8 TEM_1	0.827376	0.786465
FO_OS4_GGGCCATAGCTGGAGT-1	CD8 T	0.998755	CD8 Naive	0.824979	CD8 Naive	0.796038	0.77603
FO_OS4_GGGTATTCAGCATGCC-1	CD4 T	0.94685	CD4 TCM	0.710758	CD4 TCM_1	0.505793	0.825111
FO_OS4_GGGTGTCGTCCAAATC-1	CD8 T	0.552937	CD8 TEM	0.552937	CD4 CTL	0.422644	0.818207
FO_OS4_GGTAACTCACCCTGTT-1	CD4 T	0.942754	CD4 TCM	0.717103	CD4 TCM_3	0.516067	0.694174
FO_OS4_GGTAACTGTGACTATC-1	CD8 T	0.984235	CD8 Naive	0.607102	CD8 Naive	0.588365	0.901794
FO_OS4_GGTAGAGAGCATAGGC-1	CD8 T	0.853288	CD8 TEM	0.815662	CD8 TEM_1	0.796166	0.691805
FO_OS4_GGTGATTGTGGGATTG-1	CD4 T	0.828134	CD4 TEM	0.78742	CD4 TEM_1	0.689798	0.835604
FO_OS4_GGTGTCGAGGTAGGCT-1	CD4 T	0.553933	CD4 TCM	0.493509	CD4 TCM_1	0.493509	0.789049
FO_OS4_GGTTAACGTCAGGAGT-1	CD4 T	0.882859	CD4 TCM	0.646145	CD4 TCM_3	0.404921	0.771986
FO_OS4_GGTTCTCCACTGCTTC-1	NK	0.74712	NK	0.682544	NK_3	0.400091	0.801827
FO_OS4_GTAACACGTATCATGC-1	CD4 T	0.954519	CD4 TCM	0.766637	CD4 TCM_1	0.461687	0.767702
FO_OS4_GTAGAAAGTCCCGGTA-1	other T	0.825598	MAIT	0.825598	MAIT	0.825598	0.931008
FO_OS4_GTAGGAGAGGTCCCTG-1	NK	0.830266	NK	0.830266	NK_4	0.435083	0.664185
FO_OS4_GTATTTCAGCCTCAAT-1	CD8 T	0.927336	CD8 TEM	0.926239	CD8 TEM_1	0.769146	0.870825
FO_OS4_GTCACGGGTAGCGCTC-1	CD4 T	0.965946	CD4 TCM	0.913606	CD4 TCM_1	0.89596	0.973471
FO_OS4_GTCACGGGTGCACATT-1	other T	0.971775	MAIT	0.900166	MAIT	0.900166	0.966193
FO_OS4_GTCATCCGTGTGTCCG-1	CD4 T	0.771576	CD4 TCM	0.517095	CD4 TCM_1	0.517095	0.98533
FO_OS4_GTCCACTGTTCAAAGA-1	CD4 T	0.991239	Treg	0.724344	Treg Memory	0.724344	0.88569
FO_OS4_GTCCCATGTCACGCTG-1	CD4 T	0.950513	CD4 TCM	0.782357	CD4 TCM_1	0.760558	0.67972
FO_OS4_GTCCCATTCCTAGCGG-1	CD8 T	0.853013	CD8 TEM	0.852042	CD8 TEM_1	0.852042	0.863369
FO_OS4_GTCGAATTCTTCACAT-1	CD8 T	0.616061	CD8 TEM	0.428832	CD8 TEM_6	0.354607	0.729482
FO_OS4_GTCGTTCTCTGTCAGA-1	NK	1	NK	1	NK_2	0.889937	0.688942
FO_OS4_GTCTCACGTCATTGCA-1	other T	0.892824	MAIT	0.892824	MAIT	0.892824	0.832901
FO_OS4_GTCTGTCCAATACAGA-1	CD8 T	0.509407	CD8 TEM	0.509407	NK_1	0.41965	0.939563
FO_OS4_GTGCGTGCAGTTGCGC-1	CD4 T	0.994751	CD4 TCM	0.994751	CD4 TCM_1	0.573382	0.951183
FO_OS4_GTGCTTCCACGGCACT-1	CD4 T	0.986408	CD4 TCM	0.957945	CD4 TCM_1	0.857442	0.852161
FO_OS4_GTGGAGATCTGCTCTG-1	other	0.855213	ILC	0.855213	ILC	0.855213	0.93518
FO_OS4_GTGGCGTCATTCGGGC-1	CD4 T	0.910308	CD4 TCM	0.498235	CD4 TCM_1	0.498235	0.871802
FO_OS4_GTTATGGCAAGAGAGA-1	CD8 T	1	CD8 Naive	0.681464	CD8 Naive	0.624825	0.931882
FO_OS4_GTTCCGTGTTCCTAGA-1	CD4 T	0.924589	CD4 TCM	0.856838	CD4 TCM_3	0.711595	0.880883
FO_OS4_GTTCGCTAGTATAGGT-1	CD4 T	0.979345	CD4 TCM	0.694816	CD4 TCM_1	0.694816	0.975551
FO_OS4_GTTGAACAGCTGTCCG-1	CD8 T	0.546795	CD8 TCM	0.479781	CD8 TCM_1	0.315581	0.909532
FO_OS4_GTTGAACTCGATGGAG-1	NK	1	NK	1	NK_2	0.921496	0.962595
FO_OS4_GTTGAACTCGGAATTC-1	NK	1	NK	1	NK_2	0.523429	0.836498
FO_OS4_GTTGCGGCAGAACCGA-1	CD8 T	0.644939	CD8 TEM	0.644939	CD8 TEM_2	0.518967	0.783084
FO_OS4_GTTGCGGGTTCTTGTT-1	CD8 T	0.982123	CD8 TCM	0.836282	CD8 TCM_3	0.475146	0.926842
FO_OS4_GTTGCTCGTGCGGATA-1	other T	0.933596	MAIT	0.933596	MAIT	0.933596	0.970748
FO_OS4_GTTGCTCTCTTCGTGC-1	other T	0.494827	gdT	0.478555	gdT_1	0.347629	0.760042
FO_OS4_TAACTTCAGTCTCTGA-1	CD4 T	0.599569	CD4 TCM	0.503283	CD4 TCM_1	0.503283	0.816681
FO_OS4_TAAGCGTGTAGGTAGC-1	CD4 T	0.881483	CD4 TCM	0.812452	CD4 TCM_2	0.739178	0.88605
FO_OS4_TAAGTCGGTGAATAAC-1	CD8 T	0.651339	CD8 TEM	0.644349	CD8 TEM_1	0.644349	0.778379
FO_OS4_TACAACGCAAGAGGTC-1	CD4 T	0.942076	CD4 TCM	0.934506	CD4 TCM_1	0.570665	0.849359
FO_OS4_TACATTCCATGGCTGC-1	CD4 T	0.809562	CD4 TCM	0.710319	CD4 TCM_3	0.425493	0.78199
FO_OS4_TACCCACAGCGTTAGG-1	CD4 T	0.873575	CD4 TCM	0.59713	CD4 TCM_1	0.59713	0.954655
FO_OS4_TACCGGGGTTTACACG-1	CD4 T	0.86351	CD4 TEM	0.737022	CD4 TEM_2	0.417221	0.888601
FO_OS4_TACCGGGTCTTCCACG-1	NK	1	NK	1	NK_2	1	0.918159
FO_OS4_TACCTCGTCATTTGTC-1	CD4 T	0.971569	CD4 TCM	0.779983	CD4 TCM_1	0.758557	0.736758
FO_OS4_TACGGGCCACTCATAG-1	CD8 T	0.492598	CD8 TCM	0.334768	CD8 TCM_2	0.31799	0.699314
FO_OS4_TACGGGCGTTCCACGG-1	CD4 T	0.988942	CD4 TCM	0.988942	CD4 TCM_1	0.988942	0.903817
FO_OS4_TACGGTACAGCTTCGG-1	other T	0.792096	MAIT	0.792096	MAIT	0.792096	0.927565
FO_OS4_TACTGCCAGTCATGAA-1	CD4 T	0.938041	CD4 TCM	0.487168	CD4 TCM_1	0.487168	0.990051
FO_OS4_TAGACCAAGTTGTAGA-1	CD4 T	0.938137	CD4 TCM	0.840846	CD4 TCM_1	0.464303	0.896423
FO_OS4_TAGATCGAGAAATTCG-1	CD4 T	1	Treg	0.708908	Treg Memory	0.708908	0.95616
FO_OS4_TAGCACAAGATTGATG-1	other T	0.486915	gdT	0.486915	gdT_1	0.357465	0.588207
FO_OS4_TAGCACAAGTGGTCAG-1	CD8 T	0.635489	CD8 TCM	0.551257	CD8 TCM_1	0.410508	0.845067
FO_OS4_TAGCACATCATGAAAG-1	CD8 T	0.820572	CD8 Naive	0.556115	CD8 Naive	0.533956	0.927538
FO_OS4_TAGGGTTAGCAGGGAG-1	CD4 T	1	CD4 TCM	0.82064	CD4 TCM_1	0.82064	0.861531
FO_OS4_TAGGTACGTTGTTTGG-1	NK	1	NK	1	NK_2	0.941734	0.792706
FO_OS4_TAGGTACTCTTGTTAC-1	CD8 T	0.799181	CD8 TCM	0.38447	CD8 TCM_2	0.35911	0.943396
FO_OS4_TAGGTTGAGGTCTGGA-1	other	0.473902	ILC	0.473902	ILC	0.473902	0.535194
FO_OS4_TAGGTTGGTGTGTGTT-1	CD8 T	0.892457	CD8 Naive	0.502322	CD8 Naive	0.476298	0.813303
FO_OS4_TATACCTTCCCGTTGT-1	CD4 T	0.623551	CD4 TCM	0.366406	CD4 TCM_1	0.216054	0.719941
FO_OS4_TATCTTGAGTCACACT-1	CD8 T	0.518778	gdT	0.472696	gdT_3	0.45482	0.930789
FO_OS4_TATCTTGCAGGTAGTG-1	CD8 T	0.787893	CD8 TEM	0.787893	CD8 TEM_1	0.787893	0.647575
FO_OS4_TATCTTGTCGAGCACC-1	other T	0.938838	MAIT	0.938838	MAIT	0.938838	0.92725
FO_OS4_TATTCCATCTGGCCAG-1	CD4 T	0.615263	CD4 TCM	0.423324	CD4 TCM_1	0.423324	0.770376
FO_OS4_TATTGGGGTCTTCCGT-1	CD4 T	0.586735	CD4 TEM	0.580217	CD4 TEM_2	0.50418	0.855398
FO_OS4_TCACATTGTGAGGCAT-1	other	0.537698	ILC	0.537698	ILC	0.537698	0.396029
FO_OS4_TCACGGGTCCGAGAAG-1	NK	1	NK	1	NK_2	0.773432	0.67384
FO_OS4_TCACTATGTCGGTAAG-1	CD8 T	0.539728	CD8 Naive	0.304229	CD8 Naive	0.304229	0.880816
FO_OS4_TCACTATTCGTCCTCA-1	CD8 T	0.778108	CD8 TCM	0.495329	CD8 TCM_2	0.440641	0.806523
FO_OS4_TCAGCAAGTAGAGATT-1	CD4 T	0.973715	CD4 Naive	0.552124	CD4 Naive	0.552124	0.954788
FO_OS4_TCAGCCTAGTAGTCAA-1	CD4 T	0.852636	CD4 TCM	0.762434	CD4 TCM_1	0.762434	0.907837
FO_OS4_TCAGTCCTCCGGTAGC-1	CD4 T	0.960626	Treg	0.463921	CD4 TCM_1	0.419915	0.970287
FO_OS4_TCATACTGTGCCTTTC-1	CD8 T	0.965518	CD8 Naive	0.747851	CD8 Naive	0.699976	0.951896
FO_OS4_TCATCATCAGGTTTAC-1	CD8 T	0.859825	CD8 TEM	0.859825	CD8 TEM_1	0.79311	0.920324
FO_OS4_TCATCCGGTATGGTTC-1	CD4 T	0.966474	CD4 TCM	0.917582	CD4 TCM_3	0.84163	0.966462
FO_OS4_TCATGCCCACTGCGTG-1	CD8 T	1	CD8 TEM	1	CD8 TEM_5	0.764466	0.935432
FO_OS4_TCCAGAATCCGCCTAT-1	CD8 T	0.898533	CD8 TEM	0.887278	CD8 TEM_1	0.887278	0.994305
FO_OS4_TCCATGCCACGTCGGT-1	CD4 T	1	CD4 TCM	0.757456	CD4 TCM_2	0.63886	0.700448
FO_OS4_TCCCAGTCACAACATC-1	CD4 T	0.912971	CD4 TCM	0.795924	CD4 TCM_3	0.545304	0.835291
FO_OS4_TCCCAGTGTCGGTGTC-1	CD8 T	0.818633	CD8 TEM	0.782085	CD8 TEM_1	0.765627	0.773577
FO_OS4_TCCCATGGTGAGATAT-1	CD4 T	0.703894	CD4 TEM	0.449293	CD4 TEM_1	0.304289	0.491628
FO_OS4_TCCGAAAAGCCAGAGT-1	CD8 T	0.713996	CD8 TEM	0.70195	CD8 TEM_1	0.697737	0.678708
FO_OS4_TCCGATCCAGCTGTCG-1	CD4 T	0.970621	CD4 TCM	0.823373	CD4 TCM_3	0.815877	0.972095
FO_OS4_TCCTCTTCAAGTACCT-1	other	0.682072	ILC	0.682072	ILC	0.682072	0.759261
FO_OS4_TCCTTCTGTGATGAAT-1	NK	1	NK	1	NK_2	0.516761	0.883681
FO_OS4_TCCTTCTTCGAGAAGC-1	CD8 T	1	CD8 Naive	0.805986	CD8 Naive	0.77468	0.923487
FO_OS4_TCGAACAGTTCTCCAC-1	CD8 T	0.990367	CD8 TEM	0.990367	CD8 TEM_2	0.676571	0.864089
FO_OS4_TCGACGGAGAGGACTC-1	CD4 T	0.997411	CD4 TCM	0.997411	CD4 TCM_1	0.82273	0.988812
FO_OS4_TCGACGGTCGCCAGTG-1	CD4 T	0.859136	CD4 TCM	0.751537	CD4 TCM_3	0.550284	0.789047
FO_OS4_TCGCAGGAGAGAGCAA-1	CD4 T	0.844674	CD4 TCM	0.822162	CD4 TCM_1	0.576153	0.914711
FO_OS4_TCGGGACGTAACGCGA-1	other T	0.951211	MAIT	0.951211	MAIT	0.951211	0.771768
FO_OS4_TCGGGACTCACTGAAC-1	CD4 T	0.97401	CD4 TCM	0.871634	CD4 TCM_1	0.871634	0.882881
FO_OS4_TCGTCCATCGATAACC-1	other T	0.97768	MAIT	0.97768	MAIT	0.97768	0.769034
FO_OS4_TCGTCCATCTTAGCAG-1	CD4 T	0.943991	CD4 TCM	0.936657	CD4 TCM_3	0.666341	0.971474
FO_OS4_TCTAACTCACCATAAC-1	CD4 T	0.858185	CD4 TCM	0.705882	CD4 TCM_3	0.358802	0.627257
FO_OS4_TCTAACTGTTCAGCTA-1	other T	0.735621	gdT	0.722684	gdT_3	0.722684	0.817319
FO_OS4_TCTACCGCACCGTGGT-1	CD4 T	0.98255	CD4 TCM	0.859888	CD4 TCM_1	0.843199	0.82808
FO_OS4_TCTATACGTCGCATCG-1	CD8 T	0.711261	CD8 TCM	0.345169	CD8 TCM_2	0.316612	0.70163
FO_OS4_TCTCACGAGAACGCGT-1	CD8 T	0.612546	CD8 Naive	0.34432	CD8 Naive_2	0.34432	0.553482
FO_OS4_TCTCAGCCATGACTCA-1	CD4 T	0.958386	CD4 TCM	0.757418	CD4 TCM_1	0.519203	0.736493
FO_OS4_TCTGGCTTCAAGCGTT-1	CD4 T	0.912605	CD4 TCM	0.45527	CD4 TCM_1	0.441047	0.819999
FO_OS4_TCTGGCTTCAGGAAAT-1	NK	1	NK	1	NK_2	0.987612	0.896969
FO_OS4_TCTGTCGCACAATGAA-1	CD4 T	1	CD4 TCM	0.984055	CD4 TCM_1	0.984055	0.799106
FO_OS4_TCTTCCTAGCTGACCC-1	CD4 T	0.936338	CD4 TCM	0.713158	CD4 TCM_1	0.399789	0.516079
FO_OS4_TCTTGCGCACTTACAG-1	CD4 T	0.9347	CD4 TCM	0.706632	CD4 TCM_1	0.686565	0.771091
FO_OS4_TCTTTGAAGCTAATCC-1	CD8 T	0.598189	CD8 TEM	0.598189	CD8 TEM_5	0.394335	0.755249
FO_OS4_TGAATCGTCCCACAGG-1	CD4 T	0.927788	CD4 TCM	0.59493	CD4 TCM_1	0.59493	0.81805
FO_OS4_TGACAGTCATTCAGGT-1	NK	1	NK	1	NK_2	0.564913	0.740637
FO_OS4_TGAGACTCACTAACCA-1	other T	0.937672	MAIT	0.937672	MAIT	0.937672	0.899933
FO_OS4_TGAGCGCCAGCTACAT-1	other T	0.98832	MAIT	0.923118	MAIT	0.923118	0.860709
FO_OS4_TGAGCGCGTTAATCGC-1	CD8 T	0.751568	CD8 TEM	0.735475	CD8 TEM_1	0.735475	0.887263
FO_OS4_TGAGGAGAGTTCCGTA-1	CD8 T	1	CD8 Naive	0.868135	CD8 Naive	0.84355	0.95018
FO_OS4_TGATCAGCAACTGCTA-1	CD4 T	0.845937	CD4 TCM	0.787285	CD4 TCM_2	0.592155	0.710596
FO_OS4_TGATTCTGTGTTATCG-1	CD4 T	0.629909	CD4 TCM	0.331521	CD4 TCM_2	0.331521	0.88839
FO_OS4_TGATTTCTCCAAGGGA-1	CD8 T	0.71534	CD8 TCM	0.411659	CD8 TCM_2	0.411659	0.842913
FO_OS4_TGCACGGGTCCTTGTC-1	CD4 T	0.611731	CD4 TCM	0.415032	CD4 TCM_1	0.415032	0.954081
FO_OS4_TGCAGTAAGTACAACA-1	CD8 T	0.95443	CD8 TEM	0.95443	CD8 TEM_5	0.907569	0.864643
FO_OS4_TGCATCCCATTGACTG-1	other T	0.97136	MAIT	0.97136	MAIT	0.97136	0.886641
FO_OS4_TGCATGAGTGGCTTGC-1	CD8 T	1	CD8 Naive	0.805638	CD8 Naive	0.759223	0.988621
FO_OS4_TGCGACGAGTCATAGA-1	other T	0.840431	gdT	0.828477	gdT_3	0.828477	0.872194
FO_OS4_TGCGGCACATCGTGCG-1	other T	0.89533	MAIT	0.89533	MAIT	0.89533	0.936666
FO_OS4_TGCGGCAGTAACCAGG-1	CD8 T	0.751143	CD8 TEM	0.739322	CD8 TEM_1	0.697349	0.698715
FO_OS4_TGCTCGTTCGGAGTAG-1	CD8 T	0.99425	CD8 TEM	0.99425	CD8 TEM_6	0.975961	0.874652
FO_OS4_TGGATGTTCCTCACTG-1	CD8 T	0.914466	CD8 TEM	0.74816	CD8 TEM_6	0.685097	0.706245
FO_OS4_TGGCGTGAGCGTGAGT-1	CD4 T	0.955404	CD4 TCM	0.935266	CD4 TCM_2	0.420094	0.631795
FO_OS4_TGGGAAGTCGGCTGGT-1	NK	0.994357	NK	0.994357	NK_2	0.463357	0.965478
FO_OS4_TGGGAGACACCCTGAG-1	CD8 T	0.787807	CD8 TEM	0.777361	CD8 TEM_1	0.777361	0.755761
FO_OS4_TGGGATTAGACAGTCG-1	CD4 T	0.978349	CD4 TCM	0.672042	CD4 TCM_1	0.672042	0.892434
FO_OS4_TGGGCGTAGCTAAGTA-1	other T	0.869133	MAIT	0.869133	MAIT	0.869133	0.941404
FO_OS4_TGGGCTGCAAGTGGTG-1	CD4 T	0.537456	CD8 TCM	0.392055	CD4 TCM_3	0.218816	0.700847
FO_OS4_TGGGTTAAGGTAGATT-1	CD4 T	0.586461	CD4 TCM	0.430839	MAIT	0.405015	0.926652
FO_OS4_TGGTACAAGGTCCTGC-1	CD8 T	1	CD8 Naive	0.893947	CD8 Naive	0.893947	0.980783
FO_OS4_TGTAGACAGAGAATCT-1	CD4 T	0.956609	Treg	0.754498	Treg Memory	0.754498	0.784066
FO_OS4_TGTCCTGAGATGCTAA-1	CD4 T	0.970709	CD4 TCM	0.957953	CD4 TCM_3	0.850982	0.854441
FO_OS4_TGTGATGGTCCAACGC-1	CD8 T	0.889288	CD8 TEM	0.806003	CD8 TEM_1	0.519419	0.563156
FO_OS4_TGTGCGGAGAGAACCC-1	CD8 T	0.799183	CD8 TEM	0.799183	CD8 TEM_1	0.799183	0.882307
FO_OS4_TGTGTGATCAAACCTG-1	CD8 T	0.964076	CD8 Naive	0.662968	CD8 Naive	0.619948	0.96765
FO_OS4_TGTTACTTCGATCCCT-1	CD8 T	0.733946	CD8 TEM	0.683082	CD8 TEM_1	0.683082	0.7595
FO_OS4_TGTTCCGGTGTTATCG-1	CD4 T	0.887263	CD4 TCM	0.791483	CD4 TCM_1	0.437563	0.626536
FO_OS4_TGTTCTAGTAGCGCCT-1	CD8 T	0.657832	CD8 TEM	0.657832	CD8 TEM_1	0.656161	0.682755
FO_OS4_TGTTGAGCAGGTCTCG-1	CD4 T	0.924739	CD4 TCM	0.817703	CD4 TCM_1	0.625749	0.804267
FO_OS4_TGTTGGAAGATGCAGC-1	CD4 T	0.938595	CD4 TCM	0.840599	CD4 TCM_3	0.608033	0.754853
FO_OS4_TTAATCCAGTCATGGG-1	CD8 T	0.841044	CD8 TEM	0.840091	CD8 TEM_1	0.829857	0.672106
FO_OS4_TTAATCCGTATTCCTT-1	CD8 T	0.859819	CD8 TEM	0.859819	CD8 TEM_5	0.571026	0.883517
FO_OS4_TTACAGGTCCTTATAC-1	CD4 T	0.605887	CD4 TEM	0.421024	CD4 TEM_2	0.193982	0.712725
FO_OS4_TTACGCCCACGCCAGT-1	CD8 T	0.988473	CD8 TEM	0.988473	CD8 TEM_5	0.725865	0.893214
FO_OS4_TTACGCCCAGTGCCTG-1	CD4 T	1	CD4 TCM	0.554576	CD4 TCM_2	0.544486	0.829324
FO_OS4_TTACGCCGTGACTCGC-1	CD4 T	0.83972	CD4 TCM	0.775518	CD4 TCM_3	0.519394	0.730685
FO_OS4_TTAGGGTTCTTCGATT-1	CD8 T	0.940496	CD8 TEM	0.916195	CD8 TEM_1	0.916195	0.776761
FO_OS4_TTAGTCTCATCTTCGC-1	CD8 T	0.878841	CD8 TEM	0.87768	CD8 TEM_1	0.830854	0.877937
FO_OS4_TTATTGCTCAATGTCG-1	NK	1	NK	1	NK_2	0.872018	0.899816
FO_OS4_TTCAATCTCCCATAAG-1	CD4 T	0.984369	CD4 TCM	0.621254	CD4 TCM_1	0.621254	0.872915
FO_OS4_TTCACGCCAGAATTCC-1	CD4 T	0.934273	CD4 TCM	0.752748	CD4 TCM_1	0.752748	0.957823
FO_OS4_TTCACGCTCCTATGGA-1	CD4 T	0.874961	CD4 TCM	0.583372	CD4 TCM_1	0.583372	0.847752
FO_OS4_TTCAGGAAGTATGGCG-1	other T	0.830674	gdT	0.826624	gdT_3	0.826624	0.945859
FO_OS4_TTCCACGGTCCTTTGC-1	NK	1	NK	0.589193	NK_CD56bright	0.410807	0.928057
FO_OS4_TTCGCTGAGCATGCGA-1	CD4 T	0.9884	CD4 TCM	0.944844	CD4 TCM_2	0.600959	0.785684
FO_OS4_TTCGGTCAGGTACATA-1	CD8 T	0.87075	CD8 TEM	0.859029	CD8 TEM_1	0.845836	0.765328
FO_OS4_TTCTCTCAGTGATTCC-1	CD8 T	0.958084	CD8 Naive	0.512038	CD8 Naive	0.484992	0.789866
FO_OS4_TTCTGTACAGGAGGTT-1	other T	0.921634	MAIT	0.921634	MAIT	0.921634	0.971356
FO_OS4_TTCTTCCAGTATTAGG-1	other T	0.898528	MAIT	0.821379	MAIT	0.821379	0.928908
FO_OS4_TTCTTCCTCAGCGCAC-1	CD4 T	0.988881	CD4 TCM	0.875724	CD4 TCM_1	0.875724	0.971084
FO_OS4_TTGAACGAGTCCCAGC-1	NK	1	NK	1	NK_2	1	0.906383
FO_OS4_TTGCTGCAGGCTTAAA-1	CD8 T	0.868346	CD8 TEM	0.866783	CD8 TEM_1	0.818644	0.660638
FO_OS4_TTGCTGCTCCATAGGT-1	CD8 T	0.890773	CD8 TEM	0.862588	CD8 TEM_1	0.862588	0.781358
FO_OS4_TTGTGTTCATAGGTAA-1	CD4 T	0.934436	CD4 TCM	0.861553	CD4 TCM_3	0.701888	0.712879
FO_OS4_TTGTTTGCATTCTCTA-1	CD4 T	0.952388	CD4 TCM	0.849887	CD4 TCM_2	0.819027	0.765983
FO_OS4_TTTACTGAGTGAGCCA-1	CD4 T	0.965855	CD4 TCM	0.919941	CD4 TCM_3	0.738781	0.82772
FO_OS4_TTTCACAGTTAATCGC-1	CD4 T	1	CD4 TCM	0.992521	CD4 TCM_1	0.96155	0.969841
FO_OS4_TTTCAGTCATACCAGT-1	CD8 T	0.990477	CD8 Naive	0.677968	CD8 Naive	0.63315	0.873089
FO_OS4_TTTCAGTTCTAGATCG-1	other T	0.958892	MAIT	0.958892	MAIT	0.958892	0.980518
FO_OS4_TTTCCTCAGAAAGCGA-1	CD8 T	0.998073	CD8 TEM	0.998073	CD8 TEM_2	0.799755	0.911083
FO_OS4_TTTCGATTCGAGCCTG-1	CD4 T	0.996546	Treg	0.557955	Treg Naive	0.450095	0.983052
FO_OS4_TTTGGTTGTAGGACCA-1	other T	0.978425	MAIT	0.978425	MAIT	0.978425	0.858511
FO_OS5_AAACCCACATGTGCCG-1	NK	0.850255	NK	0.850255	NK_1	0.436911	0.896401
FO_OS5_AAACCCAGTACATACC-1	CD8 T	0.987738	CD8 Naive	0.526682	CD8 Naive_2	0.526682	0.909042
FO_OS5_AAACGAACACGCGGTT-1	CD8 T	0.890384	CD8 TEM	0.839681	CD8 TEM_1	0.645409	0.542439
FO_OS5_AAACGAACATTGAGGG-1	NK	1	NK	1	NK_2	0.855145	0.876268
FO_OS5_AAACGCTAGCTAAGTA-1	CD4 T	0.995637	CD4 TCM	0.995637	CD4 TCM_1	0.742382	0.882599
FO_OS5_AAACGCTTCAGAATAG-1	CD8 T	0.978362	CD8 Naive	0.608667	CD8 Naive_2	0.608667	0.806983
FO_OS5_AAAGAACAGTGAGGTC-1	CD8 T	0.992985	CD8 TEM	0.757701	CD8 TEM_1	0.387896	0.754296
FO_OS5_AAAGAACCACAGTCAT-1	CD8 T	1	CD8 TEM	0.792397	CD8 TEM_2	0.409744	0.724851
FO_OS5_AAAGGATCAAGTGCTT-1	CD4 T	1	Treg	0.622433	Treg Memory	0.622433	0.768617
FO_OS5_AAAGGATCAATTGCAC-1	NK	0.580568	NK Proliferating	0.580568	NK Proliferating	0.580568	0.994093
FO_OS5_AAAGGATCAGCTGTTA-1	CD8 T	0.57557	CD8 TEM	0.469494	CD4 TCM_2	0.311015	0.390522
FO_OS5_AAAGGATGTACAGGTG-1	NK	0.98743	NK	0.98743	NK_2	0.43592	0.734246
FO_OS5_AAAGGGCAGGTACAGC-1	CD8 T	0.843922	CD8 TEM	0.834944	CD8 TEM_3	0.407076	0.744616
FO_OS5_AAAGGGCCAGGCGATA-1	Mono	0.599317	CD14 Mono	0.599317	CD14 Mono	0.599317	0.757454
FO_OS5_AAAGGTAGTACGACAG-1	CD4 T	0.661769	CD4 TCM	0.448433	CD4 TCM_2	0.448433	0.28331
FO_OS5_AAAGGTATCCGAGTGC-1	CD8 T	0.933938	CD8 TEM	0.790808	CD8 TEM_6	0.767502	0.663794
FO_OS5_AAAGTCCCAAGTGGAC-1	CD8 T	0.90474	CD8 TEM	0.680805	CD8 TEM_1	0.345483	0.463224
FO_OS5_AAAGTCCGTTATCTGG-1	CD8 T	0.964695	CD8 TEM	0.857948	CD8 TEM_1	0.556238	0.811958
FO_OS5_AAAGTGAGTACAATAG-1	CD8 T	0.916442	CD8 TEM	0.900415	CD8 TEM_1	0.761147	0.728485
FO_OS5_AAAGTGATCATCGGGC-1	CD4 T	1	CD4 TCM	0.563848	CD4 TCM_2	0.563109	0.698338
FO_OS5_AAAGTGATCTGGTCAA-1	CD8 T	0.501946	CD8 TEM	0.417245	CD4 TCM_2	0.371219	0.432471
FO_OS5_AAATGGAAGCTATCCA-1	CD8 T	0.584881	CD8 TEM	0.359299	CD4 TCM_2	0.329384	0.414754
FO_OS5_AACAAAGTCACCATCC-1	CD8 T	0.842195	CD8 Naive	0.319963	CD8 Naive_2	0.319963	0.502761
FO_OS5_AACAAAGTCTGGACCG-1	CD8 T	0.995095	CD8 Naive	0.610776	CD8 Naive_2	0.610776	0.696096
FO_OS5_AACAAGAGTATCGCTA-1	CD8 T	0.901012	CD8 TEM	0.901012	CD8 TEM_1	0.864486	0.665852
FO_OS5_AACAAGAGTTGCACGC-1	CD4 T	0.837599	CD4 TCM	0.662104	CD4 TCM_2	0.493553	0.802536
FO_OS5_AACAAGAGTTGCTGAT-1	CD8 T	0.964643	CD8 TEM	0.583033	CD8 Naive_2	0.38161	0.781041
FO_OS5_AACACACTCCCGAATA-1	CD8 T	0.978778	CD8 TEM	0.738043	CD8 TEM_1	0.413836	0.675059
FO_OS5_AACACACTCGCGTCGA-1	CD8 T	0.961759	CD8 TEM	0.890028	CD8 TEM_1	0.631944	0.840461
FO_OS5_AACAGGGCAAACAGGC-1	CD8 T	0.574644	CD8 TEM	0.506324	CD8 TEM_1	0.506324	0.756894
FO_OS5_AACAGGGTCGCAACAT-1	CD8 T	0.983562	CD8 TEM	0.806609	CD8 TEM_1	0.454397	0.806062
FO_OS5_AACCAACAGAATTCAG-1	CD8 T	0.969328	CD8 Naive	0.660239	CD8 Naive_2	0.660239	0.906625
FO_OS5_AACCACACAATTCACG-1	NK	0.731681	NK Proliferating	0.731681	NK Proliferating	0.731681	0.965065
FO_OS5_AACCACACAGTGGGTA-1	CD4 T	0.736012	CD4 TCM	0.615979	CD4 TCM_1	0.357294	0.579059
FO_OS5_AACCATGTCTCCGAAA-1	CD4 T	1	CD4 TCM	0.587324	CD4 TCM_2	0.526094	0.604256
FO_OS5_AACCCAACATGGCCCA-1	CD8 T	0.663554	CD8 Proliferating	0.269344	CD8 Proliferating	0.269344	0.590577
FO_OS5_AACCTGACAATCGTCA-1	CD8 T	0.986034	CD8 TEM	0.728082	CD8 TEM_1	0.390044	0.689885
FO_OS5_AACCTGAGTATCCCAA-1	CD4 T	0.610362	CD4 TEM	0.426233	MAIT	0.269479	0.65385
FO_OS5_AACCTTTGTCGGTAAG-1	CD8 T	0.753291	CD8 TEM	0.664976	CD8 TEM_1	0.44205	0.619039
FO_OS5_AACGAAAGTTCCAAAC-1	CD8 T	0.956249	CD8 Naive	0.626382	CD8 Naive_2	0.626382	0.873316
FO_OS5_AACGGGAAGAAGCTGC-1	CD8 T	0.923136	CD8 TEM	0.84829	CD8 TEM_1	0.831696	0.807738
FO_OS5_AACGGGAGTATCCCAA-1	CD8 T	0.994372	CD8 TEM	0.797683	CD8 TEM_1	0.454922	0.63963
FO_OS5_AACGGGAGTGGCAACA-1	CD8 T	1	CD8 TEM	0.715337	CD8 TEM_2	0.365176	0.883476
FO_OS5_AACGTCAAGGATTCAA-1	CD8 T	0.954911	CD8 Naive	0.550739	CD8 Naive_2	0.550739	0.808425
FO_OS5_AACGTCACAGTTCCAA-1	NK	0.526212	NK Proliferating	0.526212	NK Proliferating	0.526212	0.655648
FO_OS5_AACGTCAGTCGGCCTA-1	CD8 T	0.991774	CD8 Naive	0.68656	CD8 Naive_2	0.68656	0.895262
FO_OS5_AACGTCATCTAGTACG-1	CD8 T	0.874434	CD8 TEM	0.849776	CD8 TEM_1	0.749095	0.571317
FO_OS5_AACTTCTAGTCCTGCG-1	CD4 T	0.459424	CD4 TEM	0.347244	CD8 TEM_1	0.332632	0.555825
FO_OS5_AAGAACAAGATGTAGT-1	CD4 T	1	Treg	0.501468	Treg Memory	0.501468	0.720234
FO_OS5_AAGACAAAGATTAGTG-1	CD8 T	0.926045	CD8 TEM	0.765667	CD8 TEM_1	0.646824	0.64646
FO_OS5_AAGACAACAGATGCGA-1	CD8 T	0.957867	CD8 TEM	0.930357	CD8 TEM_1	0.608166	0.803323
FO_OS5_AAGACAATCCCAGTGG-1	CD8 T	0.854515	CD8 Naive	0.50207	CD8 Naive_2	0.50207	0.795465
FO_OS5_AAGACTCAGTAATACG-1	CD8 T	0.628906	CD8 Naive	0.338004	CD8 Naive_2	0.338004	0.837613
FO_OS5_AAGACTCCATGGACAG-1	CD8 T	0.986861	CD8 Naive	0.808132	CD8 Naive_2	0.808132	0.960997
FO_OS5_AAGACTCGTGGGAGAG-1	CD4 T	0.506835	CD8 TEM	0.41706	CD4 TCM_2	0.317314	0.329617
FO_OS5_AAGATAGCAGGTCCGT-1	CD8 T	0.947772	CD8 TEM	0.82868	CD8 TEM_1	0.66008	0.818659
FO_OS5_AAGCATCAGTTCCAGT-1	CD8 T	0.972951	CD8 TEM	0.811455	CD8 TEM_2	0.444466	0.779994
FO_OS5_AAGCCATAGAGGTCGT-1	CD8 T	0.943623	CD8 TEM	0.809883	CD8 TEM_1	0.551123	0.762853
FO_OS5_AAGCCATAGGTGAGAA-1	CD8 T	0.900103	CD8 Naive	0.666174	CD8 Naive_2	0.666174	0.765585
FO_OS5_AAGCGAGAGCATAGGC-1	CD8 T	0.554708	CD8 TEM	0.543666	CD8 TEM_2	0.426757	0.61115
FO_OS5_AAGCGTTAGATAACAC-1	CD4 T	1	CD4 TCM	0.834968	CD4 TCM_2	0.834968	0.947594
FO_OS5_AAGCGTTCACGACGCT-1	CD8 T	0.873749	CD8 TEM	0.842204	CD8 TEM_1	0.814048	0.783743
FO_OS5_AAGCGTTGTTAACCTG-1	CD4 T	0.921114	CD4 TCM	0.899155	CD4 TCM_1	0.828103	0.67468
FO_OS5_AAGCGTTTCATCGACA-1	CD8 T	1	CD8 TEM	0.560178	CD8 Naive_2	0.439822	0.600672
FO_OS5_AAGTACCCACCTGCGA-1	CD8 T	0.977148	CD8 TEM	0.723279	CD8 TEM_1	0.377795	0.723828
FO_OS5_AAGTACCCATCCTCAC-1	CD4 T	0.612787	CD4 TEM	0.345624	CD8 TEM_1	0.300565	0.57409
FO_OS5_AAGTCGTCAACGTTAC-1	CD4 T	1	CD4 TCM	0.893376	CD4 TCM_1	0.893376	0.886716
FO_OS5_AAGTCGTCACAGTGTT-1	CD8 T	0.861539	CD8 TEM	0.849121	CD8 TEM_1	0.71283	0.578671
FO_OS5_AAGTCGTTCCTGGCTT-1	CD8 T	0.9897	CD8 TEM	0.595031	CD8 Naive_2	0.394669	0.687862
FO_OS5_AAGTGAACAATCGAAA-1	CD8 T	0.998638	CD8 Naive	0.576147	CD8 Naive_2	0.576147	0.612206
FO_OS5_AAGTGAACACCCTGAG-1	CD8 T	0.956337	CD8 TEM	0.866774	CD8 TEM_1	0.752693	0.748995
FO_OS5_AAGTGAAGTCCGGTCA-1	NK	0.613089	NK Proliferating	0.613089	NK Proliferating	0.613089	0.725649
FO_OS5_AAGTGAATCGGACGTC-1	CD8 T	0.565838	CD8 Proliferating	0.565838	CD8 Proliferating	0.565838	0.966521
FO_OS5_AAGTGAATCTAGAGCT-1	CD8 T	0.986087	CD8 TEM	0.694171	CD8 TEM_1	0.408415	0.689356
FO_OS5_AAGTTCGAGCGTTGTT-1	CD4 T	0.598759	CD4 TCM	0.463731	CD4 TCM_2	0.463731	0.432844
FO_OS5_AATAGAGAGTGGTTCT-1	NK	0.976593	NK	0.912403	NK_4	0.431023	0.75796
FO_OS5_AATAGAGTCGACGTCG-1	CD4 T	0.928251	CD4 TCM	0.907896	CD4 TCM_2	0.835841	0.880657
FO_OS5_AATCACGAGGGCAGTT-1	CD8 T	0.983699	CD8 TEM	0.831518	CD8 TEM_1	0.620677	0.820595
FO_OS5_AATCACGTCACAATGC-1	CD4 T	1	Treg	0.7023	Treg Memory	0.7023	0.922634
FO_OS5_AATCGACCAAGATCCT-1	CD8 T	0.937786	CD8 TEM	0.79576	CD8 TEM_1	0.541035	0.794841
FO_OS5_AATCGACCATCGTTCC-1	CD8 T	0.914987	CD8 TEM	0.894418	CD8 TEM_1	0.524017	0.834558
FO_OS5_AATCGACGTCGTACTA-1	CD4 T	1	Treg	0.59233	Treg Memory	0.59233	0.767385
FO_OS5_AATCGACGTTAGAAAC-1	CD4 T	1	Treg	0.579973	Treg Memory	0.579973	0.703675
FO_OS5_AATCGTGAGGACGGAG-1	CD8 T	0.991755	CD8 TEM	0.776914	CD8 TEM_1	0.466072	0.879645
FO_OS5_AATCGTGCATATCTGG-1	CD4 T	1	CD4 TCM	0.591539	CD4 TCM_2	0.557955	0.759894
FO_OS5_AATGAAGTCCATCTAT-1	CD8 T	0.939231	CD8 Naive	0.525405	CD8 Naive_2	0.525405	0.868056
FO_OS5_AATGAAGTCGTAGGAG-1	NK	0.667427	NK Proliferating	0.667427	NK Proliferating	0.667427	0.699655
FO_OS5_AATGACCAGCAGCCCT-1	NK	0.584394	NK Proliferating	0.584394	NK Proliferating	0.584394	0.631578
FO_OS5_AATGACCCAACTCGAT-1	CD4 T	1	Treg	0.604093	Treg Memory	0.604093	0.827093
FO_OS5_AATGCCAAGTCATTGC-1	CD8 T	0.727507	CD8 TEM	0.630235	CD8 TEM_1	0.617771	0.577176
FO_OS5_AATGCCAGTCGATTCA-1	CD4 T	1	Treg	0.580613	Treg Memory	0.580613	0.868294
FO_OS5_AATGCCAGTTCTTCAT-1	CD8 T	0.920363	CD8 TEM	0.870378	CD8 TEM_1	0.530159	0.757205
FO_OS5_AATGGCTGTATTGGCT-1	CD8 T	0.747104	CD8 TEM	0.740403	CD8 TEM_1	0.655046	0.785459
FO_OS5_AATTTCCCAGTTTCGA-1	CD8 T	0.95323	CD8 TEM	0.825029	CD8 TEM_1	0.529547	0.806195
FO_OS5_ACAAAGAAGATCCCAT-1	CD8 T	0.761499	CD8 TEM	0.743786	CD8 TEM_2	0.599855	0.796354
FO_OS5_ACAACCATCCCTGTTG-1	CD4 T	1	CD4 TCM	0.766577	CD4 TCM_2	0.766577	0.889042
FO_OS5_ACAACCATCGTTGCCT-1	CD8 T	0.953482	CD8 TEM	0.885611	CD8 TEM_1	0.642123	0.598262
FO_OS5_ACAAGCTAGCAACCAG-1	CD4 T	0.362211	CD4 Proliferating	0.337177	CD4 Proliferating	0.337177	0.639994
FO_OS5_ACAAGCTAGCGACATG-1	CD4 T	0.502183	CD4 TCM	0.360464	CD4 TCM_2	0.360464	0.460333
FO_OS5_ACAAGCTCAGCGACAA-1	CD4 T	1	Treg	0.509783	Treg Memory	0.509783	0.730051
FO_OS5_ACAAGCTGTATTCTCT-1	CD8 T	0.895327	CD8 TEM	0.621572	CD8 TEM_1	0.327827	0.510368
FO_OS5_ACACCAAAGTGCTACT-1	CD8 T	0.681593	CD8 TEM	0.556103	CD8 TEM_1	0.458175	0.567045
FO_OS5_ACACCAAGTACAGTAA-1	NK	0.668483	NK Proliferating	0.668483	NK Proliferating	0.668483	0.906047
FO_OS5_ACACCAATCTTACGGA-1	NK	0.481349	NK Proliferating	0.481349	NK Proliferating	0.481349	0.862186
FO_OS5_ACACGCGCACCCTGAG-1	CD8 T	0.969788	CD8 TEM	0.824042	CD8 TEM_1	0.648	0.712304
FO_OS5_ACACGCGTCCACGGGT-1	CD4 T	0.995137	CD4 TCM	0.995137	CD4 TCM_1	0.897662	0.968408
FO_OS5_ACACTGACAAGGGTCA-1	CD4 T	0.949958	CD4 TCM	0.931826	CD4 TCM_2	0.931826	0.927421
FO_OS5_ACACTGACAGGATCTT-1	CD8 T	0.992166	CD8 Naive	0.618594	CD8 Naive_2	0.618594	0.701271
FO_OS5_ACACTGAGTCATTGCA-1	CD8 T	0.998034	CD8 TEM	0.516747	CD8 Naive_2	0.481287	0.907638
FO_OS5_ACACTGATCGACGAGA-1	CD8 T	0.985293	CD8 Naive	0.648829	CD8 Naive_2	0.648829	0.907009
FO_OS5_ACACTGATCGTCCATC-1	CD8 T	0.897255	CD8 TEM	0.843574	CD8 TEM_1	0.843574	0.886156
FO_OS5_ACAGCCGTCTTCCTAA-1	CD8 T	0.966303	CD8 TEM	0.907878	CD8 TEM_1	0.840573	0.588316
FO_OS5_ACAGGGAAGACGGATC-1	CD8 T	0.540971	CD8 TEM	0.416218	CD4 TCM_2	0.285644	0.829082
FO_OS5_ACAGGGAAGCAATAGT-1	CD8 T	0.990514	CD8 TEM	0.729323	CD8 TEM_1	0.429086	0.795986
FO_OS5_ACAGGGACAATCAGCT-1	CD4 T	1	CD4 TCM	1	CD4 TCM_2	0.935036	0.834724
FO_OS5_ACAGGGACAGAACCGA-1	CD8 T	0.661748	CD8 TEM	0.572191	CD8 TEM_1	0.422467	0.521235
FO_OS5_ACAGGGACAGGAGGAG-1	CD8 T	0.941195	CD8 TEM	0.893449	CD8 TEM_6	0.649535	0.75198
FO_OS5_ACATTTCAGCCAGAGT-1	CD8 T	0.950557	CD8 Naive	0.700992	CD8 Naive_2	0.700992	0.810135
FO_OS5_ACATTTCAGCGATTCT-1	CD8 T	0.990947	CD8 TEM	0.730743	CD8 TEM_2	0.392428	0.805227
FO_OS5_ACATTTCAGGTGCCTC-1	CD4 T	0.766562	CD4 TCM	0.65203	CD4 TCM_2	0.65203	0.872091
FO_OS5_ACATTTCTCAAGTCTG-1	CD4 T	0.868325	CD4 TCM	0.830893	CD4 TCM_2	0.830893	0.77852
FO_OS5_ACCAAACAGTCCTGTA-1	CD8 T	0.602752	CD8 Naive	0.447636	CD8 Naive_2	0.447636	0.549304
FO_OS5_ACCAAACGTCTTGCGG-1	NK	0.985867	NK	0.985867	NK_2	0.740162	0.782324
FO_OS5_ACCAACACAGTGGGTA-1	CD8 T	0.987858	CD8 Naive	0.719662	CD8 Naive_2	0.719662	0.878242
FO_OS5_ACCAACAGTCTTGCGG-1	CD4 T	0.981838	CD4 TCM	0.973108	CD4 TCM_1	0.784514	0.949997
FO_OS5_ACCAACAGTGCAACGA-1	CD8 T	0.980103	CD8 TEM	0.546646	CD8 Naive_2	0.433457	0.757055
FO_OS5_ACCACAAAGACTTGTC-1	CD8 T	0.953236	CD8 TEM	0.897013	CD8 TEM_1	0.667065	0.832075
FO_OS5_ACCACAACAGAAATCA-1	CD8 T	1	CD8 Naive	0.606275	CD8 Naive_2	0.606275	0.881408
FO_OS5_ACCATTTGTGTCGCTG-1	CD8 T	0.767641	CD8 TEM	0.530543	CD8 TEM_1	0.351826	0.500433
FO_OS5_ACCCAAAAGCTAGCCC-1	CD8 T	1	CD8 TEM	0.731882	CD8 TEM_2	0.366322	0.65526
FO_OS5_ACCCAAAAGTCTCTGA-1	CD8 T	0.968448	CD8 TEM	0.834027	CD8 TEM_1	0.637544	0.839372
FO_OS5_ACCCAAAAGTGCAGCA-1	CD8 T	0.759128	CD8 TEM	0.582979	CD8 TEM_1	0.328793	0.553378
FO_OS5_ACCCAAATCGTGACTA-1	CD8 T	0.996209	CD8 TEM	0.829256	CD8 TEM_2	0.439106	0.545607
FO_OS5_ACCCTTGGTAATCAAG-1	CD8 T	0.993041	CD8 TEM	0.70302	CD8 TEM_1	0.428748	0.789323
FO_OS5_ACCGTTCCACCCTTAC-1	CD8 T	0.924752	CD8 TEM	0.591012	CD8 Naive_2	0.33374	0.804534
FO_OS5_ACCTACCCAAGTGGTG-1	CD4 T	1	CD4 TCM	0.690533	CD4 TCM_2	0.629366	0.773965
FO_OS5_ACCTGAAGTATCACCA-1	NK	0.73804	NK Proliferating	0.73804	NK Proliferating	0.73804	0.811444
FO_OS5_ACGATCAAGAGAGAAC-1	NK	0.631135	NK	0.499872	NK_4	0.369642	0.714635
FO_OS5_ACGATCACACGGTCTG-1	CD8 T	0.968314	CD8 TEM	0.946599	CD8 TEM_1	0.764395	0.880078
FO_OS5_ACGATCATCGTTCCTG-1	CD4 T	1	CD4 TCM	0.847648	CD4 TCM_2	0.468776	0.727654
FO_OS5_ACGATGTTCACTACGA-1	CD8 T	0.979602	CD8 TEM	0.85772	CD8 TEM_1	0.629724	0.72499
FO_OS5_ACGCACGAGGGAGATA-1	CD8 T	1	CD8 TEM	0.73899	CD8 TEM_1	0.404938	0.679527
FO_OS5_ACGGAAGCACCCTTAC-1	CD4 T	0.986433	CD4 TCM	0.505221	CD4 TCM_2	0.481933	0.713629
FO_OS5_ACGGAAGGTTCTAACG-1	NK	0.813495	NK Proliferating	0.813495	NK Proliferating	0.813495	0.766144
FO_OS5_ACGGGTCAGAGGTCAC-1	CD4 T	0.642347	CD4 TCM	0.453482	CD4 TCM_2	0.453482	0.322293
FO_OS5_ACGGGTCAGGGAGTGG-1	CD4 T	0.987571	CD4 TCM	0.675667	CD4 TCM_2	0.675667	0.644518
FO_OS5_ACGGGTCCAGTATACC-1	CD8 T	0.798569	CD8 Naive	0.697438	CD8 Naive_2	0.697438	0.751758
FO_OS5_ACGGGTCGTTTAAGGA-1	CD8 T	0.9468	CD8 TEM	0.553534	CD8 Naive_2	0.393266	0.867815
FO_OS5_ACGGTCGCACTACCGG-1	CD8 T	0.969028	CD8 TEM	0.866591	CD8 TEM_1	0.578884	0.808086
FO_OS5_ACGGTCGGTTCTTGCC-1	CD8 T	0.949069	CD8 TEM	0.750652	CD8 TEM_1	0.442749	0.752945
FO_OS5_ACGGTCGTCCAGCCTT-1	CD8 T	0.500855	CD8 TEM	0.387723	CD4 TCM_2	0.369411	0.430937
FO_OS5_ACGGTTAAGGAGGTTC-1	CD8 T	0.88531	CD8 TEM	0.559331	CD8 Naive_2	0.32598	0.597079
FO_OS5_ACGTAACAGGGAGTTC-1	CD8 T	0.98371	CD8 Naive	0.533366	CD8 Naive_2	0.533366	0.869778
FO_OS5_ACGTAACGTATCGATC-1	CD4 T	0.912887	CD4 TCM	0.875036	CD4 TCM_2	0.875036	0.906119
FO_OS5_ACGTACAAGAGTCAAT-1	CD8 T	0.710427	CD8 Proliferating	0.697035	CD8 Proliferating	0.697035	0.941413
FO_OS5_ACGTACATCAGACAAA-1	NK	0.591777	NK Proliferating	0.591777	NK Proliferating	0.591777	0.670926
FO_OS5_ACGTACATCTGTTCAT-1	CD8 T	0.583204	CD8 Naive	0.379225	CD8 Naive_2	0.379225	0.479275
FO_OS5_ACGTAGTAGCCACTCG-1	NK	0.981119	NK_CD56bright	0.860935	NK_CD56bright	0.860935	0.988136
FO_OS5_ACGTCCTCAAACTAGA-1	CD8 T	0.946925	CD8 TEM	0.831762	CD8 TEM_1	0.518719	0.697558
FO_OS5_ACGTTCCTCCGTCCTA-1	CD8 T	0.896546	CD8 TEM	0.80784	CD8 TEM_1	0.69193	0.71771
FO_OS5_ACTACGACACTGCACG-1	CD8 T	0.921612	CD8 TEM	0.842785	CD8 TEM_1	0.606558	0.824761
FO_OS5_ACTATGGCAACGATCT-1	CD4 T	0.556475	CD4 TCM	0.531492	CD4 TCM_2	0.531492	0.767913
FO_OS5_ACTCTCGGTTATGTGC-1	CD4 T	1	CD4 TCM	0.586381	CD4 TCM_2	0.586381	0.715429
FO_OS5_ACTCTCGTCAGGGATG-1	CD8 T	0.995373	CD8 Naive	0.544681	CD8 Naive_2	0.544681	0.861784
FO_OS5_ACTGATGCAAGTGATA-1	CD8 T	0.947824	CD8 TEM	0.823728	CD8 TEM_1	0.589005	0.746311
FO_OS5_ACTGCAATCCTTACCG-1	CD8 T	0.567683	CD4 TCM	0.405426	CD4 TCM_2	0.405426	0.51445
FO_OS5_ACTGCAATCCTTTGAT-1	CD4 T	0.762549	CD4 TCM	0.524955	CD4 TCM_2	0.524955	0.248586
FO_OS5_ACTGTCCAGTTCCATG-1	CD8 T	0.935326	CD8 TEM	0.914328	CD8 TEM_1	0.638426	0.814729
FO_OS5_ACTGTCCTCCTGTTAT-1	NK	0.61116	NK Proliferating	0.61116	NK Proliferating	0.61116	0.635476
FO_OS5_ACTTATCGTCGTTCAA-1	NK	0.883232	NK	0.883232	NK_1	0.766215	0.940943
FO_OS5_ACTTATCGTGCGAACA-1	NK	0.688968	NK Proliferating	0.688968	NK Proliferating	0.688968	0.841424
FO_OS5_ACTTCCGCAGTTCACA-1	CD8 T	0.638753	CD8 TEM	0.538487	CD8 TEM_6	0.525299	0.888998
FO_OS5_ACTTCCGGTTGCAAGG-1	CD8 T	0.858584	CD8 TEM	0.616113	CD8 TEM_1	0.41607	0.770286
FO_OS5_ACTTCGCCACTAGGCC-1	CD4 T	1	Treg	0.515798	Treg Memory	0.515798	0.748036
FO_OS5_ACTTCGCTCCCGTTCA-1	CD8 T	0.903893	CD8 TEM	0.731809	CD8 TEM_1	0.430151	0.757089
FO_OS5_ACTTCGCTCCCTCTAG-1	NK	0.482128	NK Proliferating	0.482128	NK Proliferating	0.482128	0.8119
FO_OS5_ACTTCGCTCGTCGGGT-1	CD8 T	0.907232	CD8 Naive	0.577514	CD8 Naive_2	0.577514	0.83595
FO_OS5_ACTTTCAAGCACCCAC-1	NK	1	NK	1	NK_2	0.900601	0.860174
FO_OS5_ACTTTCACACAGTCGC-1	CD8 T	1	CD8 TEM	0.862836	CD8 TEM_1	0.546968	0.787251
FO_OS5_ACTTTCACATGTCGTA-1	CD8 T	0.752112	CD8 TEM	0.462201	CD8 TEM_1	0.437177	0.640679
FO_OS5_ACTTTCATCTAACGCA-1	CD8 T	0.967162	CD8 TEM	0.737264	CD8 TEM_1	0.531499	0.863644
FO_OS5_ACTTTCATCTAAGAAG-1	CD8 T	0.829936	CD8 TEM	0.779224	CD8 TEM_6	0.473042	0.758265
FO_OS5_AGAAATGAGATTCGAA-1	CD8 T	0.97765	CD8 TEM	0.705929	CD8 TEM_2	0.361349	0.87979
FO_OS5_AGAACAACAGGTAGTG-1	CD4 T	0.53986	CD4 Proliferating	0.531896	CD4 Proliferating	0.531896	0.966968
FO_OS5_AGAACAATCCAAGCCG-1	CD8 T	0.987454	CD8 Naive	0.51523	CD8 Naive_2	0.51523	0.830852
FO_OS5_AGAACCTTCCTTATAC-1	CD8 T	0.935061	CD8 TEM	0.916433	CD8 TEM_1	0.841617	0.642326
FO_OS5_AGAAGCGCAGCATTGT-1	CD8 T	0.751648	CD8 TEM	0.510899	CD8 TEM_6	0.329735	0.394154
FO_OS5_AGAAGCGGTGGCCACT-1	CD4 T	1	CD4 TCM	0.734913	CD4 TCM_2	0.705642	0.59515
FO_OS5_AGAAGTAAGCTATCTG-1	CD4 T	0.919922	CD4 TCM	0.882342	CD4 TCM_2	0.875895	0.80175
FO_OS5_AGACAAAGTATCAGCT-1	CD4 T	0.722588	CD4 TCM	0.467527	CD4 TCM_2	0.467527	0.317252
FO_OS5_AGACAGGAGCTTCATG-1	CD4 T	0.703983	CD4 TCM	0.689119	CD4 TCM_2	0.689119	0.762487
FO_OS5_AGACAGGGTCTCTCCA-1	CD8 T	0.597439	CD8 TEM	0.597439	CD8 TEM_5	0.46103	0.800164
FO_OS5_AGACAGGTCTCATGGA-1	NK	1	NK	1	NK_2	0.492246	0.961907
FO_OS5_AGACCATGTATCCCAA-1	CD8 T	0.977659	CD8 TEM	0.816153	CD8 TEM_1	0.414881	0.763178
FO_OS5_AGACCATGTTGGAGGT-1	CD4 T	1	CD4 TCM	0.672734	CD4 TCM_2	0.665738	0.742604
FO_OS5_AGACCCGAGCAAATCA-1	CD4 T	1	Treg	0.521869	Treg Memory	0.521869	0.734825
FO_OS5_AGACTCACAATCCTTT-1	CD4 T	0.944046	CD4 TCM	0.919387	CD4 TCM_2	0.919387	0.855216
FO_OS5_AGAGAATAGAAGGGAT-1	CD8 T	1	CD8 Naive	0.710924	CD8 Naive_2	0.710924	0.859093
FO_OS5_AGAGAATAGATGCCGA-1	CD8 T	0.937178	CD8 Naive	0.76347	CD8 Naive_2	0.76347	0.766424
FO_OS5_AGAGAATAGCGAAACC-1	CD8 T	0.951745	CD8 Naive	0.501384	CD8 Naive_2	0.501384	0.699267
FO_OS5_AGAGAATTCTGCCTGT-1	CD4 T	0.893863	CD4 TCM	0.865769	CD4 TCM_1	0.596047	0.590119
FO_OS5_AGAGAGCTCCCGAGTG-1	CD8 T	0.607228	CD8 Naive	0.385371	CD8 Naive_2	0.385371	0.546823
FO_OS5_AGAGAGCTCCCGTGAG-1	NK	0.624852	NK Proliferating	0.624852	NK Proliferating	0.624852	0.880959
FO_OS5_AGAGAGCTCTGTGCGG-1	CD8 T	0.963817	CD8 TEM	0.730793	CD8 TEM_1	0.486702	0.663545
FO_OS5_AGAGCAGCATCCGTTC-1	CD8 T	0.916927	CD8 TEM	0.692163	CD8 TEM_1	0.625743	0.763468
FO_OS5_AGAGCCCCAGAATGTA-1	CD4 T	0.943303	CD4 TCM	0.629768	CD4 TCM_3	0.609782	0.97116
FO_OS5_AGAGCCCTCCGGTAGC-1	CD8 T	0.88198	CD8 TEM	0.814964	CD8 TEM_1	0.50235	0.717797
FO_OS5_AGATCCACATCCCACT-1	CD8 T	0.589131	CD8 Naive	0.488832	CD8 Naive_2	0.488832	0.875612
FO_OS5_AGATCCAGTTCTCGCT-1	CD8 T	0.985393	CD8 TEM	0.682801	CD8 TEM_1	0.34824	0.771981
FO_OS5_AGATCGTCATGAGAAT-1	CD8 T	0.926593	CD8 TEM	0.910374	CD8 TEM_1	0.70761	0.576444
FO_OS5_AGATGAAAGTTATGGA-1	CD8 T	0.879224	CD8 Naive	0.522065	CD8 Naive_2	0.522065	0.826578
FO_OS5_AGATGAATCTATCGTT-1	NK	1	NK	1	NK_2	0.889407	0.922143
FO_OS5_AGATGCTCATCCAACA-1	CD8 T	0.626887	CD8 TEM	0.616194	CD8 TEM_6	0.616194	0.925332
FO_OS5_AGATGCTGTACGTAGG-1	CD8 T	0.950711	CD8 TEM	0.798991	CD8 TEM_1	0.533485	0.576657
FO_OS5_AGATGCTGTGCAGGAT-1	CD8 T	0.463625	NK Proliferating	0.248172	NK Proliferating	0.248172	0.584991
FO_OS5_AGCATCAAGCTGAAAT-1	CD8 T	0.991453	CD8 TEM	0.856585	CD8 TEM_1	0.465264	0.673092
FO_OS5_AGCATCAAGGCGCTTC-1	CD8 T	0.976992	CD8 TEM	0.793204	CD8 TEM_1	0.514035	0.752475
FO_OS5_AGCATCAGTACGATCT-1	CD8 T	0.964856	CD8 TEM	0.804386	CD8 TEM_1	0.562768	0.713644
FO_OS5_AGCATCAGTCAAAGCG-1	CD8 T	0.733044	CD8 TEM	0.733044	CD8 TEM_2	0.671161	0.416077
FO_OS5_AGCCAATGTAGCGCCT-1	CD8 T	0.717046	CD8 Naive	0.377332	CD8 Naive_2	0.377332	0.626064
FO_OS5_AGCCAATGTCGAGCAA-1	CD8 T	0.965479	CD8 TEM	0.965479	CD8 TEM_1	0.792932	0.735526
FO_OS5_AGCCACGAGAGGATCC-1	CD8 T	0.876731	CD8 TEM	0.562284	CD8 TEM_1	0.469196	0.708626
FO_OS5_AGCCACGAGCGCCCAT-1	NK	0.65247	NK	0.628391	NK_4	0.358018	0.706511
FO_OS5_AGCCAGCTCAAAGAAC-1	CD4 T	0.946678	Treg	0.534223	Treg Memory	0.534223	0.765613
FO_OS5_AGCGCCACATAATGAG-1	CD8 T	0.811781	CD8 Naive	0.540346	CD8 Naive_2	0.540346	0.79765
FO_OS5_AGCGCCAGTCTTTCAT-1	CD4 T	0.568187	CD4 TCM	0.376288	CD4 TCM_2	0.376288	0.33601
FO_OS5_AGCGCTGCAAACTCGT-1	CD8 T	0.939047	CD8 TEM	0.86515	CD8 TEM_1	0.840721	0.632632
FO_OS5_AGCGCTGCAGCGATTT-1	CD4 T	0.991834	CD4 TCM	0.579769	CD4 TCM_2	0.579769	0.741782
FO_OS5_AGCGCTGGTACTGCGC-1	CD8 T	0.979978	CD8 TEM	0.711164	CD8 TEM_1	0.450628	0.723869
FO_OS5_AGCGTATAGCCAAGGT-1	Mono	0.502823	CD8 TEM	0.410091	CD8 TEM_1	0.333428	0.820141
FO_OS5_AGCGTCGAGGCTCTCG-1	CD8 T	0.593118	CD8 Naive	0.481598	CD8 Naive_2	0.481598	0.768812
FO_OS5_AGCGTCGGTTCGGACC-1	CD4 T	0.907096	CD4 TEM	0.49086	CD4 TEM_1	0.345716	0.85894
FO_OS5_AGCTACAAGGTTACAA-1	CD4 T	1	CD4 TCM	0.51814	Treg Memory	0.48186	0.73267
FO_OS5_AGCTACACACGACAGA-1	CD4 T	1	Treg	0.702991	Treg Memory	0.702991	0.80933
FO_OS5_AGCTACATCAAATAGG-1	CD4 T	1	Treg	0.552266	Treg Memory	0.552266	0.781923
FO_OS5_AGCTACATCTCTTAAC-1	CD4 T	1	CD4 TCM	0.500827	Treg Memory	0.499173	0.641636
FO_OS5_AGCTCAAGTACTCGTA-1	CD8 T	0.942614	CD8 TEM	0.883765	CD8 TEM_1	0.592891	0.834602
FO_OS5_AGCTCAATCCTTCACG-1	NK	0.538445	NK Proliferating	0.538445	NK Proliferating	0.538445	0.60056
FO_OS5_AGCTTCCTCGTGGACC-1	CD4 T	0.66624	CD4 TCM	0.619762	CD4 TCM_2	0.619762	0.650372
FO_OS5_AGGAAATAGACAGCGT-1	CD8 T	0.910472	CD8 Naive	0.402318	CD8 Naive_2	0.402318	0.544709
FO_OS5_AGGAATAAGACATACA-1	CD8 T	0.991575	CD8 Naive	0.808857	CD8 Naive_2	0.808857	0.949101
[truncated: 6,809 more rows]

## Sheet: (b) Subcluster membership by ce
Cell Type	CD4 CTL	CD4 Naive	CD4 Proliferating	CD4 TCM	CD4 TEM	CD8 Naive	CD8 Proliferating	CD8 TCM	CD8 TEM	dnT	gdT	MAIT	NK	NK Proliferating	NK_CD56bright	Treg	Total
001_BX_COM	1	19	2	158	2	38	0	4	325	0	24	44	123	6	21	11	778
003_BX_COM	0	30	0	491	11	147	4	19	364	0	47	36	196	2	17	28	1392
010_BX_COM	0	0	3	28	0	0	0	0	4	0	0	0	0	0	0	0	35
OS.C.21.BX.OCT	0	0	0	0	0	0	0	0	0	0	0	0	0	0	0	0	0
OS.C.32.BX	0	0	0	0	0	0	0	0	0	0	0	0	1	0	0	1	2
OS.C.33.BX	0	0	0	5	0	0	0	0	1	0	0	0	0	0	0	2	8
OS1	0	0	1	50	7	5	1	1	71	0	5	12	13	0	2	16	184
OS2	0	0	5	163	10	28	0	5	77	0	33	65	107	2	3	13	511
OS3	0	0	0	22	1	0	0	0	46	0	5	6	16	1	0	3	100
OS4	0	1	1	149	5	38	0	3	64	0	6	35	23	0	3	9	337
OS5	0	0	9	231	2	182	12	0	693	0	5	5	53	11	6	65	1274
OS6	0	0	1	451	40	76	2	9	965	5	10	43	106	2	24	79	1813
Total	1	50	22	1748	78	514	19	41	2610	5	135	246	638	24	76	227	6434
