# Supplementary material for: Immunosuppressive Tumor Microenvironment of Osteosarcoma
Source: Cancers (Basel). 2025 Jun 24;17(13):2117. doi: 10.3390/cancers17132117 (PMC12248827; doi:10.3390/cancers17132117)
Supplement: Supplementary file 1 [file cancers-17-02117-s001.zip › Supplementary Table S9 - CCCExplorer ligand-receptor interactions.xlsx]

## Sheet: Combined.CCCexplorer.results
senderCellType	receiverCellType	Ligand	Receptor	Ligand_foldChange	Receptor_foldChange	Ligand_percentExp	Receptor_percentExp	specificity_sig_score	normalized_enrichment_score	enrichment_score	pathwaySupport
Activated Macrophage	Activated Macrophage	C1QA	CD93	2.53415	1.80526	0.993	0.683	0.0078125	-37.709	1.8747	0
Activated Macrophage	Activated Macrophage	C1QB	LRP1	2.58075	1.25812	0.99	0.729	0.00390625	-15.8706	1.73606	0
Activated Macrophage	Activated Macrophage	GAS6	MERTK	2.34461	3.04671	0.584	0.646	0.00390625	21.3881	1.66871	0
Activated Macrophage	Activated Macrophage	PLAU	PLAUR	2.91536	1.77042	0.638	0.791	0.015625	10.3521	1.6302	0
Activated Macrophage	Activated Macrophage	CCL3	CCR1	3.12777	1.259	0.853	0.361	0.015625	-12.87	1.56124	0
Activated Macrophage	Activated Macrophage	CCL3L1	CCR1	3.55195	1.259	0.749	0.361	0.015625	-149.175	1.55745	0
Activated Macrophage	Activated Macrophage	PSAP	LRP1	2.14718	1.25812	0.993	0.729	0.00390625	-9.86362	1.52466	0
Activated Macrophage	Activated Macrophage	LGALS3	FCGR2A	0.866867	2.52044	0.831	0.917	0.0117188	24.2117	1.5158	0
Activated Macrophage	Activated Macrophage	APOE	LRP1	2.10206	1.25812	0.979	0.729	0.00390625	-6.5026	1.48754	0
Activated Macrophage	Activated Macrophage	PLTP	ABCA1	1.82294	2.12965	0.755	0.743	0.00390625	76.6919	1.47933	0
Activated Macrophage	Activated Macrophage	PLAU	LRP1	2.91536	1.25812	0.638	0.729	0.00390625	32.6777	1.38859	0
Activated Macrophage	Activated Macrophage	A2M	LRP1	1.91729	1.25812	0.926	0.729	0.00390625	-24.6454	1.34629	0
Activated Macrophage	Activated Macrophage	C3	C3AR1	2.59513	2.44014	0.343	0.733	0.00390625	12.0865	1.33938	0
Activated Macrophage	Activated Macrophage	CCL3	ACKR2	3.12777	-0.3438	0.853	0.002	0.0507812	-7.27905	1.33365	0
Activated Macrophage	Activated Macrophage	CCL3	CCR5	3.12777	-0.393625	0.853	0.043	0.0507812	-8.86488	1.32553	0
Activated Macrophage	Activated Macrophage	CCL3L1	CCR5	3.55195	-0.393625	0.749	0.043	0.0507812	-34.1908	1.32174	0
Activated Macrophage	Activated Macrophage	ICAM1	ITGAX	2.23172	2.24428	0.646	0.507	0.0117188	5.78802	1.28977	0
Activated Macrophage	Activated Macrophage	GAS6	AXL	2.34461	2.24106	0.584	0.521	0.00390625	19.4018	1.26842	0
Activated Macrophage	Activated Macrophage	C1QA	CR1	2.53415	0.477363	0.993	0.041	0.0195312	-21.2419	1.26799	0
Activated Macrophage	Activated Macrophage	ICAM1	ITGB2	2.23172	1.22476	0.646	0.89	0.0195312	4.72219	1.26586	1
Activated Macrophage	Activated Macrophage	CCL4	CCR1	2.60351	1.259	0.785	0.361	0.015625	-118.987	1.24913	0
Activated Macrophage	Activated Macrophage	C1QA	CSPG4	2.53415	-3.91196	0.993	0.007	0.0507812	-20.3188	1.24451	0
Activated Macrophage	Activated Macrophage	APOE	SCARB1	2.10206	1.54455	0.979	0.212	0.0078125	-5.00936	1.19268	0
Activated Macrophage	Activated Macrophage	CCL4L2	CCR5	3.24754	-0.393625	0.739	0.043	0.0507812	-31.2426	1.1915	0
Activated Macrophage	Activated Macrophage	ICAM1	ITGAM	2.23172	1.86482	0.646	0.493	0.0078125	7.8277	1.18052	0
Activated Macrophage	Activated Macrophage	APOE	SORL1	2.10206	0.895116	0.979	0.262	0.0195312	-8.18073	1.14622	0
Activated Macrophage	Activated Macrophage	GNAI2	C5AR1	0.65803	2.12254	0.901	0.795	0.0507812	4.59208	1.14015	0
Activated Macrophage	Activated Macrophage	PLAU	ST14	2.91536	1.60826	0.638	0.255	0.015625	13.8474	1.13505	0
Activated Macrophage	Activated Macrophage	TNF	TNFRSF1B	2.77375	1.23671	0.501	0.704	0.0234375	5.11891	1.13015	1
Activated Macrophage	Activated Macrophage	IL10	IL10RA	2.86014	1.55233	0.441	0.621	0.00390625	7.41659	1.11266	0
Activated Macrophage	Activated Macrophage	SEMA6D	TREM2	-3.80378	2.99847	0.002	0.744	0.046875	11.6757	1.11163	0
Activated Macrophage	Activated Macrophage	HBEGF	CD9	2.1869	1.13622	0.602	0.763	0.00390625	21.3261	1.09173	0
Activated Macrophage	Activated Macrophage	PSAP	CELSR1	2.14718	0.897434	0.993	0.019	0.0117188	-6.26022	1.0746	0
Activated Macrophage	Activated Macrophage	PSAP	CD1B	2.14718	-2.4954	0.993	0.001	0.0664062	-10.7048	1.06483	0
Activated Macrophage	Activated Macrophage	PSAP	GPR37	2.14718	-4.19428	0.993	0.001	0.0546875	-6.41884	1.06398	0
Activated Macrophage	Activated Macrophage	APOE	VLDLR	2.10206	-3.37966	0.979	0.002	0.0390625	-4.31512	1.02558	0
Activated Macrophage	Activated Macrophage	CCL4	ACKR2	2.60351	-0.3438	0.785	0.002	0.0507812	-14.1082	1.02153	0
Activated Macrophage	Activated Macrophage	APOE	LRP5	2.10206	-2.29965	0.979	0.008	0.0429688	-4.02887	1.01976	0
Activated Macrophage	Activated Macrophage	APOE	LRP8	2.10206	-1.54692	0.979	0.014	0.0625	-4.12263	1.01813	0
Activated Macrophage	Activated Macrophage	MIF	CD74	-1.57891	2.46293	0.269	0.998	0.0664062	-5.58513	1.01664	0
Activated Macrophage	Activated Macrophage	C3	ITGAX	2.59513	2.24428	0.343	0.507	0.0117188	5.27092	1.01399	0
Activated Macrophage	Activated Macrophage	APP	CD74	-1.34721	2.46293	0.32	0.998	0.0703125	-5.16587	1.01345	0
Activated Macrophage	Activated Macrophage	CCL4	CCR5	2.60351	-0.393625	0.785	0.043	0.0507812	-26.176	1.01341	0
Activated Macrophage	Activated Macrophage	APOE	LDLR	2.10206	-1.20285	0.979	0.058	0.0546875	-4.50468	0.994076	0
Activated Macrophage	Activated Macrophage	C3	ITGB2	2.59513	1.22476	0.343	0.89	0.0195312	4.1669	0.990084	0
Activated Macrophage	Activated Macrophage	HEBP1	FPR3	0.447197	2.41694	0.365	0.747	0.015625	9.37138	0.984339	0
Activated Macrophage	Activated Macrophage	ZP3	MERTK	-0.319632	3.04671	0.007	0.646	0.0507812	19.1139	0.982967	0
Activated Macrophage	Activated Macrophage	CXCL16	CXCR6	2.55005	-6.76651	0.766	0.001	0.0820312	3.93111	0.973287	0
Activated Macrophage	Activated Macrophage	SEMA6D	TYROBP	-3.80378	1.93348	0.002	0.992	0.0507812	12.2781	0.955204	0
Activated Macrophage	Activated Macrophage	ICAM1	IL2RA	2.23172	2.26103	0.646	0.188	0.0664062	6.21292	0.933381	0
Activated Macrophage	Activated Macrophage	IL1B	IL1RAP	2.19344	1.96867	0.659	0.209	0.128906	35.3848	0.928464	1
Activated Macrophage	Activated Macrophage	ICAM4	ITGB2	2.6577	1.22476	0.282	0.89	0.0195312	3.9126	0.919756	0
Activated Macrophage	Activated Macrophage	CD14	ITGB1	2.26488	-0.520118	0.962	0.657	0.0585938	-68.8639	0.918546	0
Activated Macrophage	Activated Macrophage	TNF	TNFRSF21	2.77375	1.59156	0.501	0.271	0.00390625	73.9846	0.910481	0
Activated Macrophage	Activated Macrophage	TNF	TNFRSF1A	2.77375	0.776062	0.501	0.553	0.0078125	-85.7177	0.909406	1
Activated Macrophage	Activated Macrophage	C3	ITGAM	2.59513	1.86482	0.343	0.493	0.0078125	7.51738	0.904742	0
Activated Macrophage	Activated Macrophage	C3	LRP1	2.59513	1.25812	0.343	0.729	0.00390625	17.5988	0.90365	0
Activated Macrophage	Activated Macrophage	CXCL12	CD4	1.39079	2.00435	0.127	0.811	0.0078125	7.95017	0.901081	0
Activated Macrophage	Activated Macrophage	VEGFA	NRP1	1.1291	1.64598	0.488	0.73	0.0273438	19.9982	0.87628	0
Activated Macrophage	Activated Macrophage	PDGFB	LRP1	2.6621	1.25812	0.304	0.729	0.00390625	27.6859	0.863225	0
Activated Macrophage	Activated Macrophage	CSF2	CSF1R	0.921774	1.95258	0.009	0.876	0.015625	7.98182	0.85938	0
Activated Macrophage	Activated Macrophage	C5	C5AR1	0.989458	2.12254	0.022	0.795	0.0742188	4.84818	0.854593	0
Activated Macrophage	Activated Macrophage	ICAM4	ITGAM	2.6577	1.86482	0.282	0.493	0.0078125	7.082	0.834413	0
Activated Macrophage	Activated Macrophage	SEMA4A	PLXND1	1.91689	1.61168	0.361	0.605	0.0078125	16.0004	0.833532	0
Activated Macrophage	Activated Macrophage	IL16	CD4	0.230058	2.00435	0.156	0.811	0.046875	4.32649	0.83071	0
Activated Macrophage	Activated Macrophage	CSF1	CSF1R	-2.24467	1.95258	0.032	0.876	0.0625	6.84566	0.819317	1
Activated Macrophage	Activated Macrophage	CCL2	CCR1	2.38627	1.259	0.496	0.361	0.015625	15.4989	0.819044	0
Activated Macrophage	Activated Macrophage	HBEGF	CD44	2.1869	0.472712	0.602	0.648	0.121094	3.28273	0.811416	0
Activated Macrophage	Activated Macrophage	LIN7C	ABCA1	0.238746	2.12965	0.162	0.743	0.0117188	-178.38	0.810505	0
Activated Macrophage	Activated Macrophage	RIMS2	ABCA1	-3.08032	2.12965	0.001	0.743	0.046875	188.015	0.789627	0
Activated Macrophage	Activated Macrophage	ANXA1	FPR3	-0.330998	2.41694	0.779	0.747	0.0898438	4.90996	0.773802	0
Activated Macrophage	Activated Macrophage	IL1B	ADRB2	2.19344	0.925194	0.659	0.092	0.148438	34.1782	0.765297	0
Activated Macrophage	Activated Macrophage	ICAM5	ITGB2	3.03338	1.22476	0.136	0.89	0.0273438	3.30463	0.751289	0
Activated Macrophage	Activated Macrophage	TNF	LTBR	2.77375	0.28846	0.501	0.275	0.0195312	-959.774	0.734488	0
Activated Macrophage	Activated Macrophage	CXCL2	CXCR2	2.12504	-0.309135	0.679	0.008	0.0546875	14.2808	0.720214	0
Activated Macrophage	Activated Macrophage	VEGFB	NRP1	0.476738	1.64598	0.495	0.73	0.015625	192.861	0.718773	0
Activated Macrophage	Activated Macrophage	ICAM1	EGFR	2.23172	-5.05238	0.646	0.002	0.0546875	8.31891	0.715792	0
Activated Macrophage	Activated Macrophage	LY86	CD180	2.02111	1.8056	0.57	0.151	0.0820312	3.29365	0.71234	0
Activated Macrophage	Activated Macrophage	MMP12	PLAUR	1.2674	1.77042	0.019	0.791	0.199219	4.84496	0.712242	0
Activated Macrophage	Activated Macrophage	SRPX2	PLAUR	-4.45462	1.77042	0.004	0.791	0.246094	4.07935	0.691292	0
Activated Macrophage	Activated Macrophage	ICAM1	ITGAL	2.23172	-0.687295	0.646	0.089	0.09375	3.71019	0.690259	0
Activated Macrophage	Activated Macrophage	SERPING1	LRP1	1.06749	1.25812	0.425	0.729	0.0117188	85.1609	0.685428	0
Activated Macrophage	Activated Macrophage	IL18	IL1RL2	2.1485	2.27543	0.597	0.036	0.0664062	6.07708	0.682286	0
Activated Macrophage	Activated Macrophage	GAS6	TYRO3	2.34461	-3.00139	0.584	0.002	0.0429688	16.6048	0.681626	0
Activated Macrophage	Activated Macrophage	TNF	TRAF2	2.77375	-0.662645	0.501	0.046	0.046875	47.3495	0.679584	0
Activated Macrophage	Activated Macrophage	IL10	IL10RB	2.86014	0.840493	0.441	0.115	0.0078125	13.9074	0.67899	0
Activated Macrophage	Activated Macrophage	NAMPT	INSR	1.74333	-1.51208	0.845	0.081	0.148438	146.856	0.675317	0
Activated Macrophage	Activated Macrophage	ADAM10	AXL	0.397919	2.24106	0.437	0.521	0.015625	30.6971	0.670741	0
Activated Macrophage	Activated Macrophage	IL1B	IL1R1	2.19344	-1.88539	0.659	0.056	0.191406	35.962	0.669947	0
Activated Macrophage	Activated Macrophage	HBEGF	EGFR	2.1869	-5.05238	0.602	0.002	0.0625	6.19214	0.653205	0
Activated Macrophage	Activated Macrophage	HBEGF	ERBB2	2.1869	-2.25753	0.602	0.008	0.0507812	6.92079	0.649227	0
Activated Macrophage	Activated Macrophage	CXCL3	CXCR2	2.01703	-0.309135	0.638	0.008	0.113281	-102.45	0.642197	0
Activated Macrophage	Activated Macrophage	IL18	IL18RAP	2.1485	-3.42833	0.597	0.002	0.125	4.62457	0.6379	0
Activated Macrophage	Activated Macrophage	IL18	IL18R1	2.1485	-2.21429	0.597	0.007	0.132812	4.1216	0.633578	0
Activated Macrophage	Activated Macrophage	HBEGF	CD82	2.1869	-0.414035	0.602	0.162	0.0664062	6.54517	0.62472	0
Activated Macrophage	Activated Macrophage	ICAM1	IL2RG	2.23172	-1.78661	0.646	0.108	0.285156	1.97758	0.624367	0
Activated Macrophage	Activated Macrophage	F12	CD93	-3.03987	1.80526	0.002	0.683	0.109375	12.8651	0.613456	0
Activated Macrophage	Activated Macrophage	IGF1	IGF1R	2.63096	-3.93946	0.504	0.026	0.09375	16.8432	0.61179	0
Activated Macrophage	Activated Macrophage	FGF7	NRP1	-5.07478	1.64598	0.001	0.73	0.0390625	22.0263	0.598244	0
Activated Macrophage	Activated Macrophage	SEMA3F	NRP1	-5.55863	1.64598	0.001	0.73	0.0429688	96.0148	0.598002	0
Activated Macrophage	Activated Macrophage	SEMA3E	NRP1	-5.78483	1.64598	0.001	0.73	0.0351562	19.5682	0.597888	0
Activated Macrophage	Activated Macrophage	CSF2	CSF2RA	0.921774	2.46617	0.009	0.48	0.203125	2.23129	0.596029	0
Activated Macrophage	Activated Macrophage	SEMA3C	NRP1	-1.52364	1.64598	0.01	0.73	0.0625	29.1926	0.593163	0
Activated Macrophage	Activated Macrophage	TGFBI	ITGAV	1.05586	0.510271	0.901	0.456	0.148438	39.7001	0.592009	0
Activated Macrophage	Activated Macrophage	CCL2	ACKR2	2.38627	-0.3438	0.496	0.002	0.0507812	-65.2568	0.591451	0
Activated Macrophage	Activated Macrophage	CCL2	ACKR4	2.38627	-1.29335	0.496	0.002	0.0625	-304.088	0.590501	0
Activated Macrophage	Activated Macrophage	CCL2	CCR2	2.38627	-4.921	0.496	0.001	0.0546875	39.3632	0.589334	0
Activated Macrophage	Activated Macrophage	CCL2	CCR10	2.38627	-0.709925	0.496	0.008	0.0507812	-103.932	0.588955	0
Activated Macrophage	Activated Macrophage	SEMA3B	NRP1	-2.02043	1.64598	0.012	0.73	0.0546875	35.3727	0.588658	0
Activated Macrophage	Activated Macrophage	SEMA3A	NRP1	-3.56547	1.64598	0.009	0.73	0.0664062	14.7987	0.584736	0
Activated Macrophage	Activated Macrophage	CCL2	CCR5	2.38627	-0.393625	0.496	0.043	0.0546875	23.6857	0.583332	0
Activated Macrophage	Activated Macrophage	IL1A	IL1RAP	2.75014	1.96867	0.273	0.209	0.0078125	6.82302	0.581119	1
Activated Macrophage	Activated Macrophage	PGF	NRP1	-4.11251	1.64598	0.014	0.73	0.0742188	11.963	0.571993	0
Activated Macrophage	Activated Macrophage	PROS1	AXL	-0.314831	2.24106	0.081	0.521	0.046875	14.6887	0.571045	0
Activated Macrophage	Activated Macrophage	COL4A1	CD93	-4.87022	1.80526	0.021	0.683	0.136719	14.0665	0.565358	0
Activated Macrophage	Activated Macrophage	LPL	LRP1	1.25607	1.25812	0.168	0.729	0.0117188	19.1337	0.564096	0
Activated Macrophage	Activated Macrophage	COL4A2	CD93	-4.37271	1.80526	0.025	0.683	0.15625	10.6109	0.561837	0
Activated Macrophage	Activated Macrophage	C3	CD46	2.59513	0.526193	0.343	0.412	0.015625	9.48726	0.553461	0
Activated Macrophage	Activated Macrophage	F13A1	ITGA9	1.52734	1.8711	0.525	0.137	0.0664062	8.4114	0.529097	0
Activated Macrophage	Activated Macrophage	VCAM1	ITGB2	-0.534082	1.22476	0.062	0.89	0.28125	2.33037	0.528463	0
Activated Macrophage	Activated Macrophage	ICAM2	ITGB2	-0.353698	1.22476	0.151	0.89	0.257812	2.32701	0.518315	0
Activated Macrophage	Activated Macrophage	ICAM3	ITGB2	-4.93851	1.22476	0.012	0.89	0.457031	1.03102	0.515388	0
Activated Macrophage	Activated Macrophage	CTGF	ITGB2	-4.95604	1.22476	0.012	0.89	0.320312	2.08936	0.515283	0
Activated Macrophage	Activated Macrophage	ADAM9	ITGAV	1.43828	0.510271	0.548	0.456	0.0859375	13.9109	0.51043	0
Activated Macrophage	Activated Macrophage	ADAM9	ITGB5	1.43828	0.489375	0.548	0.471	0.0273438	27.2898	0.509336	0
Activated Macrophage	Activated Macrophage	HLA-A	APLP2	0.295096	0.815423	0.986	0.872	0.257812	3.38658	0.501007	0
Activated Macrophage	Activated Macrophage	GNAI2	FPR1	0.65803	1.25081	0.901	0.323	0.183594	2.03535	0.498449	0
Activated Macrophage	Activated Macrophage	FN1	PLAUR	-3.40087	1.77042	0.12	0.791	0.292969	4.32577	0.49615	0
Activated Macrophage	Activated Macrophage	ICAM4	ITGAV	2.6577	0.510271	0.282	0.456	0.0703125	11.739	0.491078	0
Activated Macrophage	Activated Macrophage	CYR61	ITGB2	-5.10816	1.22476	0.022	0.89	0.351562	1.98281	0.48883	0
Activated Macrophage	Activated Macrophage	GNAI2	ADRA2B	0.65803	2.97677	0.901	0.128	0.0117188	5.45922	0.486956	0
Activated Macrophage	Activated Macrophage	SEMA3E	PLXND1	-5.78483	1.61168	0.001	0.605	0.0429688	37.1204	0.484642	0
Activated Macrophage	Activated Macrophage	C3	C5AR2	2.59513	0.749708	0.343	0.097	0.0117188	13.2338	0.481426	0
Activated Macrophage	Activated Macrophage	HLA-A	LILRB2	0.295096	1.63691	0.986	0.41	0.378906	1.54778	0.481049	0
Activated Macrophage	Activated Macrophage	F8	LRP1	1.15217	1.25812	0.038	0.729	0.00390625	25.3036	0.480477	0
Activated Macrophage	Activated Macrophage	SEMA3C	PLXND1	-1.52364	1.61168	0.01	0.605	0.0507812	170.132	0.479916	0
Activated Macrophage	Activated Macrophage	IL12A	CD28	-3.33796	2.51916	0.001	0.375	0.0585938	9.70209	0.470674	0
Activated Macrophage	Activated Macrophage	RPS19	C5AR1	-0.774642	2.12254	0.985	0.795	0.265625	2.02162	0.462198	0
Activated Macrophage	Activated Macrophage	VEGFA	NRP2	1.1291	0.626772	0.488	0.583	0.0429688	12.9292	0.458203	0
Activated Macrophage	Activated Macrophage	LIPC	LRP1	-2.78352	1.25812	0.001	0.729	0.046875	19.1917	0.457194	0
Activated Macrophage	Activated Macrophage	C3	CR1	2.59513	0.477363	0.343	0.041	0.0273438	6.93836	0.454851	0
Activated Macrophage	Activated Macrophage	PLAT	LRP1	-4.07652	1.25812	0.004	0.729	0.0546875	18.0091	0.450433	0
Activated Macrophage	Activated Macrophage	RARRES2	CCRL2	-4.27109	2.38797	0.002	0.378	0.101562	4.90291	0.447054	0
Activated Macrophage	Activated Macrophage	CCL19	CCRL2	-1.58975	2.38797	0.006	0.378	0.113281	1.65487	0.446556	0
Activated Macrophage	Activated Macrophage	C3	CD19	2.59513	-0.890468	0.343	0.007	0.0390625	15.3995	0.441948	0
Activated Macrophage	Activated Macrophage	SERPINE1	LRP1	-0.79499	1.25812	0.046	0.729	0.0742188	16.0092	0.440301	0
Activated Macrophage	Activated Macrophage	OMG	TNFRSF1B	-0.52144	1.23671	0.003	0.704	0.230469	1.9865	0.434539	0
Activated Macrophage	Activated Macrophage	ICAM2	ITGAM	-0.353698	1.86482	0.151	0.493	0.121094	4.10459	0.432973	0
Activated Macrophage	Activated Macrophage	S100A8	TLR4	-4.84009	2.01942	0.029	0.498	0.160156	1.43678	0.432655	0
Activated Macrophage	Activated Macrophage	LTA	TNFRSF1B	-3.24809	1.23671	0.002	0.704	0.269531	1.72639	0.432073	1
Activated Macrophage	Activated Macrophage	CTGF	ITGAM	-4.95604	1.86482	0.012	0.493	0.199219	3.32336	0.429941	0
Activated Macrophage	Activated Macrophage	CTGF	LRP1	-4.95604	1.25812	0.012	0.729	0.136719	7.1045	0.428849	0
Activated Macrophage	Activated Macrophage	TFPI	LRP1	-2.53295	1.25812	0.024	0.729	0.0976562	9.94265	0.42819	0
Activated Macrophage	Activated Macrophage	SERPINE2	LRP1	-4.33789	1.25812	0.015	0.729	0.109375	6.11897	0.426051	0
Activated Macrophage	Activated Macrophage	B2M	LILRB1	0.369116	1.52866	1	0.313	0.425781	1.53185	0.423794	0
Activated Macrophage	Activated Macrophage	PROC	THBD	-0.509167	1.87648	0.004	0.452	0.046875	36.0956	0.423067	0
Activated Macrophage	Activated Macrophage	CFH	ITGAM	-3.6758	1.86482	0.021	0.493	0.203125	2.97401	0.421081	0
Activated Macrophage	Activated Macrophage	MMP13	LRP1	-4.37907	1.25812	0.019	0.729	0.132812	9.25529	0.416984	0
Activated Macrophage	Activated Macrophage	CYR61	ITGAM	-5.10816	1.86482	0.022	0.493	0.175781	3.12102	0.403487	0
Activated Macrophage	Activated Macrophage	BGN	TLR4	-4.15496	2.01942	0.05	0.498	0.164062	3.44359	0.398962	0
Activated Macrophage	Activated Macrophage	VEGFA	EPHB2	1.1291	1.11829	0.488	0.22	0.0742188	11.0183	0.398511	0
Activated Macrophage	Activated Macrophage	COL5A3	SDC3	-3.12205	1.95079	0.009	0.417	0.117188	4.51851	0.392691	0
Activated Macrophage	Activated Macrophage	PDGFB	PDGFRB	2.6621	-4.28925	0.304	0.007	0.0976562	4.88028	0.389627	0
Activated Macrophage	Activated Macrophage	TNFSF13B	TNFRSF17	1.38525	-5.23516	0.564	0.001	0.359375	2.37076	0.388023	0
Activated Macrophage	Activated Macrophage	ADAM9	ITGA3	1.43828	-1.98081	0.548	0.007	0.121094	13.9759	0.387155	0
Activated Macrophage	Activated Macrophage	TNFSF13B	TNFRSF13C	1.38525	-4.43254	0.564	0.002	0.320312	2.44684	0.386208	0
Activated Macrophage	Activated Macrophage	PDGFB	PDGFRA	2.6621	-5.53746	0.304	0.007	0.0976562	5.7456	0.385259	0
Activated Macrophage	Activated Macrophage	HLA-A	LILRB1	0.295096	1.52866	0.986	0.313	0.390625	1.62314	0.384718	0
Activated Macrophage	Activated Macrophage	GPC3	CD81	-3.69882	0.803415	0.002	0.951	0.0546875	-2.31981	0.378325	0
Activated Macrophage	Activated Macrophage	LRPAP1	LRP1	-0.356377	1.25812	0.507	0.729	0.0820312	-7.37637	0.368244	0
Activated Macrophage	Activated Macrophage	ICAM4	ITGB3	2.6577	-2.6103	0.282	0.007	0.105469	3.54315	0.3656	0
Activated Macrophage	Activated Macrophage	PLEKHO2	PDGFRB	1.67763	-4.28925	0.453	0.007	0.160156	3.81979	0.36497	0
Activated Macrophage	Activated Macrophage	PTGS2	CAV1	1.86079	-4.98592	0.412	0.009	0.214844	3.86501	0.360886	0
Activated Macrophage	Activated Macrophage	ADAM9	ITGA6	1.43828	-0.830618	0.548	0.083	0.101562	-23.8723	0.359618	0
Activated Macrophage	Activated Macrophage	COL5A1	SDC3	-3.8574	1.95079	0.029	0.417	0.183594	4.36713	0.350808	0
Activated Macrophage	Activated Macrophage	SEMA7A	PLXNC1	-1.32579	1.88888	0.02	0.385	0.222656	1.88968	0.350351	0
Activated Macrophage	Activated Macrophage	CCL8	CCR1	1.45904	1.259	0.164	0.361	0.0625	5.4266	0.346891	0
Activated Macrophage	Activated Macrophage	TIMP2	ITGA3	0.795241	-1.98081	0.889	0.007	0.113281	-3.68001	0.346552	0
Activated Macrophage	Activated Macrophage	ICAM4	ITGAL	2.6577	-0.687295	0.282	0.089	0.199219	2.24858	0.344152	0
Activated Macrophage	Activated Macrophage	IL6	IL6R	1.44015	1.5709	0.077	0.365	0.113281	2.79317	0.342134	1
Activated Macrophage	Activated Macrophage	MDK	LRP1	-4.69736	1.25812	0.05	0.729	0.132812	10.9339	0.341151	0
Activated Macrophage	Activated Macrophage	HLA-G	LILRB2	-0.400628	1.63691	0.003	0.41	0.226562	2.53072	0.334965	0
Activated Macrophage	Activated Macrophage	CALR	LRP1	-0.307307	1.25812	0.815	0.729	0.125	-4.70319	0.333358	0
Activated Macrophage	Activated Macrophage	RARRES2	CMKLR1	-4.27109	2.15567	0.002	0.305	0.105469	5.16071	0.324468	0
Activated Macrophage	Activated Macrophage	IL1A	IL1R1	2.75014	-1.88539	0.273	0.056	0.207031	4.15936	0.322603	0
Activated Macrophage	Activated Macrophage	HLA-E	KLRC2	0.6508	-6.45327	0.959	0.001	0.398438	1.64872	0.308832	0
Activated Macrophage	Activated Macrophage	HLA-E	KLRC1	0.6508	-7.31123	0.959	0.001	0.40625	1.31483	0.308403	0
Activated Macrophage	Activated Macrophage	TNFSF12	TNFRSF25	1.44753	-1.03608	0.444	0.03	0.152344	2.87828	0.30581	0
Activated Macrophage	Activated Macrophage	HLA-E	KLRD1	0.6508	-7.24666	0.959	0.002	0.441406	0.854657	0.304812	0
Activated Macrophage	Activated Macrophage	TGFBI	ITGB1	1.05586	-0.520118	0.901	0.657	0.1875	-2.57827	0.304808	0
Activated Macrophage	Activated Macrophage	CCL13	CCR1	2.63736	1.259	0.058	0.361	0.128906	4.27062	0.303733	0
Activated Macrophage	Activated Macrophage	RNASE2	TLR2	-0.33276	1.71785	0.024	0.352	0.34375	1.87418	0.298348	0
Activated Macrophage	Activated Macrophage	GNAI2	CXCR2	0.65803	-0.309135	0.901	0.008	0.214844	3.36763	0.295206	0
Activated Macrophage	Activated Macrophage	GNAI2	PTPRU	0.65803	-2.94392	0.901	0.001	0.1875	3.76565	0.294971	0
Activated Macrophage	Activated Macrophage	GNAI2	TSHR	0.65803	-3.32056	0.901	0.001	0.195312	3.37621	0.294782	0
Activated Macrophage	Activated Macrophage	GNAI2	ADCY1	0.65803	-0.778618	0.901	0.007	0.1875	3.86763	0.293717	0
Activated Macrophage	Activated Macrophage	GNAI2	LPAR3	0.65803	-5.93538	0.901	0.001	0.1875	3.72789	0.293475	0
Activated Macrophage	Activated Macrophage	GNAI2	TBXA2R	0.65803	-3.4959	0.901	0.002	0.191406	3.51138	0.292947	0
Activated Macrophage	Activated Macrophage	GNAI2	EDNRA	0.65803	-3.9977	0.901	0.002	0.234375	2.59829	0.292445	0
Activated Macrophage	Activated Macrophage	GNAI2	EGFR	0.65803	-5.05238	0.901	0.002	0.214844	2.89355	0.29139	0
Activated Macrophage	Activated Macrophage	MDK	SDC3	-4.69736	1.95079	0.05	0.417	0.132812	7.2993	0.289306	0
Activated Macrophage	Activated Macrophage	PTN	SDC3	-3.7347	1.95079	0.063	0.417	0.214844	4.31703	0.289098	0
Activated Macrophage	Activated Macrophage	GNAI2	CCR5	0.65803	-0.393625	0.901	0.043	0.289062	2.52344	0.28798	0
Activated Macrophage	Activated Macrophage	OSM	OSMR	1.64866	-3.527	0.351	0.002	0.304688	2.18819	0.285814	0
Activated Macrophage	Activated Macrophage	OSM	LIFR	1.64866	-4.77223	0.351	0.004	0.320312	1.93038	0.279796	0
Activated Macrophage	Activated Macrophage	GNAI2	F2R	0.65803	-3.91672	0.901	0.011	0.257812	2.03702	0.274901	0
Activated Macrophage	Activated Macrophage	GNAI2	CAV1	0.65803	-4.98592	0.901	0.009	0.222656	4.15651	0.274006	0
Activated Macrophage	Activated Macrophage	VEGFA	KDR	1.1291	-6.51253	0.488	0.001	0.21875	8.84576	0.272243	0
Activated Macrophage	Activated Macrophage	VEGFA	FLT1	1.1291	-3.80131	0.488	0.009	0.21875	15.7645	0.258393	0
Activated Macrophage	Activated Macrophage	VEGFA	GPC1	1.1291	-3.83635	0.488	0.01	0.292969	3.56531	0.256318	0
Activated Macrophage	Activated Macrophage	HGF	ST14	0.550875	1.60826	0.182	0.255	0.222656	3.51026	0.255183	0
Activated Macrophage	Activated Macrophage	EBI3	IL27RA	2.65257	-2.03521	0.218	0.034	0.203125	1.16896	0.254532	0
Activated Macrophage	Activated Macrophage	TGFB2	ENG	0.756986	0.730892	0.109	0.581	0.0117188	-6.66761	0.25358	0
Activated Macrophage	Activated Macrophage	IFNG	IFNGR1	-6.66268	0.976578	0.002	0.527	0.429688	1.19568	0.250666	1
Activated Macrophage	Activated Macrophage	OSM	IL6ST	1.64866	-0.307667	0.351	0.256	0.273438	2.67055	0.249959	0
Activated Macrophage	Activated Macrophage	IFNG	IFNGR2	-6.66268	0.845006	0.002	0.605	0.347656	1.55058	0.248952	1
Activated Macrophage	Activated Macrophage	GNAI2	IGF1R	0.65803	-3.93946	0.901	0.026	0.238281	3.55559	0.24523	0
Activated Macrophage	Activated Macrophage	APP	LRP1	-1.34721	1.25812	0.32	0.729	0.160156	-2.94632	0.243032	0
Activated Macrophage	Activated Macrophage	TGFB2	TGFBR1	0.756986	1.08598	0.109	0.369	0.078125	11.592	0.24162	1
Activated Macrophage	Activated Macrophage	HLA-G	LILRB1	-0.400628	1.52866	0.003	0.313	0.101562	4.07362	0.238635	0
Activated Macrophage	Activated Macrophage	VCAN	TLR2	-4.95142	1.71785	0.026	0.352	0.386719	0.968094	0.237973	0
Activated Macrophage	Activated Macrophage	F13A1	ITGB1	1.52734	-0.520118	0.525	0.657	0.160156	-4.02918	0.230068	0
Activated Macrophage	Activated Macrophage	RTN4	RTN4R	0.554281	0.451331	0.818	0.013	0.015625	82.2325	0.229634	0
Activated Macrophage	Activated Macrophage	CCL23	CCR1	0.452146	1.259	0.01	0.361	0.203125	3.41772	0.22951	0
Activated Macrophage	Activated Macrophage	B2M	HFE	0.369116	1.34956	1	0.066	0.5	1.01344	0.229093	0
Activated Macrophage	Activated Macrophage	RTN4	CNTNAP1	0.554281	-1.19028	0.818	0.002	0.0546875	43.2522	0.22551	0
Activated Macrophage	Activated Macrophage	CCL26	CCR1	-3.54471	1.259	0.001	0.361	0.238281	2.78745	0.225477	0
Activated Macrophage	Activated Macrophage	TNFSF13	TNFRSF1A	2.12989	0.776062	0.01	0.553	0.0664062	-21.329	0.225231	0
Activated Macrophage	Activated Macrophage	IL15	IL2RA	0.466138	2.26103	0.054	0.188	0.144531	1.20845	0.225123	0
Activated Macrophage	Activated Macrophage	CCL7	CCR1	-1.09846	1.259	0.005	0.361	0.242188	3.11531	0.224503	0
Activated Macrophage	Activated Macrophage	RTN4	TNFRSF19	0.554281	-4.46532	0.818	0.001	0.078125	14.0252	0.224468	0
Activated Macrophage	Activated Macrophage	SEMA4C	PLXNB2	-0.295105	1.05325	0.053	0.441	0.0507812	33.291	0.224421	0
Activated Macrophage	Activated Macrophage	EFNB2	PECAM1	-3.37383	0.944584	0.011	0.514	0.117188	-31.7701	0.224202	0
Activated Macrophage	Activated Macrophage	ADAM9	ITGB1	1.43828	-0.520118	0.548	0.657	0.183594	-2.31467	0.223229	0
Activated Macrophage	Activated Macrophage	RTN4	LINGO1	0.554281	-3.85005	0.818	0.002	0.117188	7.43422	0.222851	0
Activated Macrophage	Activated Macrophage	SPINT1	ST14	0.325753	1.60826	0.104	0.255	0.339844	1.20398	0.221992	0
Activated Macrophage	Activated Macrophage	HRAS	TLR2	-1.22112	1.71785	0.143	0.352	0.332031	3.19745	0.215031	0
Activated Macrophage	Activated Macrophage	LTA	TNFRSF1A	-3.24809	0.776062	0.002	0.553	0.167969	11.1889	0.211333	0
Activated Macrophage	Activated Macrophage	TNFSF13	TNFRSF14	2.12989	0.810559	0.01	0.493	0.191406	2.35099	0.210452	0
Activated Macrophage	Activated Macrophage	BMP7	ENG	-5.71605	0.730892	0.001	0.581	0.0898438	-13.0888	0.209466	0
Activated Macrophage	Activated Macrophage	ICAM4	ITGB1	2.6577	-0.520118	0.282	0.657	0.105469	-2.23303	0.203877	0
Activated Macrophage	Activated Macrophage	HGF	CD44	0.550875	0.472712	0.182	0.648	0.378906	1.13477	0.203288	0
Activated Macrophage	Activated Macrophage	TGFB3	ENG	-3.43035	0.730892	0.006	0.581	0.109375	-12.4605	0.202033	0
Activated Macrophage	Activated Macrophage	SEMA4D	PLXNB2	-0.482785	1.05325	0.131	0.441	0.253906	2.59004	0.200619	0
Activated Macrophage	Activated Macrophage	BGN	TLR2	-4.15496	1.71785	0.05	0.352	0.371094	1.2557	0.198467	0
Activated Macrophage	Activated Macrophage	GNB3	TGFBR1	-4.2251	1.08598	0.001	0.369	0.125	9.34793	0.198251	0
Activated Macrophage	Activated Macrophage	IL1RN	IL1R1	1.18523	-1.88539	0.423	0.056	0.402344	1.5854	0.197885	0
Activated Macrophage	Activated Macrophage	BTLA	TNFRSF14	-4.71932	0.810559	0.001	0.493	0.34375	0.99813	0.197443	0
Activated Macrophage	Activated Macrophage	LTA	TNFRSF14	-3.24809	0.810559	0.002	0.493	0.316406	1.65222	0.196555	0
Activated Macrophage	Activated Macrophage	CRHBP	UCN	2.68453	0.971016	0.141	0.012	0.00390625	18.4103	0.195085	0
Activated Macrophage	Activated Macrophage	TNFSF12	TNFRSF12A	1.44753	-1.70253	0.444	0.149	0.199219	3.3831	0.194513	0
Activated Macrophage	Activated Macrophage	BMP2	ENG	-4.18286	0.730892	0.009	0.581	0.105469	-13.2667	0.193501	0
Activated Macrophage	Activated Macrophage	TNFSF14	TNFRSF14	-3.14404	0.810559	0.006	0.493	0.378906	1.46535	0.190371	0
Activated Macrophage	Activated Macrophage	TGFB3	TGFBR1	-3.43035	1.08598	0.006	0.369	0.167969	4.45539	0.190073	1
Activated Macrophage	Activated Macrophage	INHBA	ENG	-1.0495	0.730892	0.053	0.581	0.128906	-7.65845	0.184512	0
Activated Macrophage	Activated Macrophage	B2M	CD1B	0.369116	-2.4954	1	0.001	0.59375	0.619343	0.18331	0
Activated Macrophage	Activated Macrophage	TIMP2	ITGB1	0.795241	-0.520118	0.889	0.657	0.136719	-0.836528	0.182626	0
Activated Macrophage	Activated Macrophage	B2M	CD1A	0.369116	-1.71212	1	0.003	0.5625	0.725742	0.18199	0
Activated Macrophage	Activated Macrophage	SEMA3F	NRP2	-5.55863	0.626772	0.001	0.583	0.105469	-83.6724	0.179925	0
Activated Macrophage	Activated Macrophage	SEMA4F	NRP2	-1.43605	0.626772	0.006	0.583	0.105469	45.8902	0.178396	0
Activated Macrophage	Activated Macrophage	VEGFC	NRP2	-4.63674	0.626772	0.003	0.583	0.128906	18.4691	0.175749	0
Activated Macrophage	Activated Macrophage	ICAM5	ITGAL	3.03338	-0.687295	0.136	0.089	0.417969	1.20894	0.175685	0
Activated Macrophage	Activated Macrophage	ASIP	F11R	0.920376	1.62831	0.015	0.207	0.128906	2.59624	0.175433	0
Activated Macrophage	Activated Macrophage	SEMA3C	NRP2	-1.52364	0.626772	0.01	0.583	0.113281	14.6633	0.175086	0
Activated Macrophage	Activated Macrophage	CSF2	CSF2RB	0.921774	1.65924	0.009	0.204	0.140625	1.81991	0.17339	0
Activated Macrophage	Activated Macrophage	CCL20	CCR6	1.51702	-4.38451	0.228	0.001	0.304688	2.37234	0.170748	0
Activated Macrophage	Activated Macrophage	SEMA3B	NRP2	-2.02043	0.626772	0.012	0.583	0.15625	20.6439	0.170581	0
Activated Macrophage	Activated Macrophage	CCL20	CXCR3	1.51702	-5.27951	0.228	0.002	0.398438	1.4839	0.16766	0
Activated Macrophage	Activated Macrophage	SEMA3A	NRP2	-3.56547	0.626772	0.009	0.583	0.171875	5.35294	0.166659	0
Activated Macrophage	Activated Macrophage	S100A9	TLR4	-1.81306	2.01942	0.375	0.498	0.292969	0.7487	0.162887	0
Activated Macrophage	Activated Macrophage	LAMA1	CD44	1.43794	0.472712	0.009	0.648	0.445312	0.951413	0.159629	0
Activated Macrophage	Activated Macrophage	CXCL1	CXCR2	1.72728	-0.309135	0.185	0.008	0.121094	9.26464	0.158537	0
Activated Macrophage	Activated Macrophage	MMP1	CD44	0.472243	0.472712	0.009	0.648	0.472656	0.905584	0.155284	0
Activated Macrophage	Activated Macrophage	PGF	NRP2	-4.11251	0.626772	0.014	0.583	0.21875	3.90305	0.153916	0
Activated Macrophage	Activated Macrophage	MADCAM1	CD44	-1.38631	0.472712	0.001	0.648	0.496094	0.908663	0.152465	0
Activated Macrophage	Activated Macrophage	TF	TFRC	-2.0743	1.02093	0.003	0.303	0.125	6.7468	0.15156	0
Activated Macrophage	Activated Macrophage	HAS2	CD44	-4.16523	0.472712	0.001	0.648	0.5	0.828399	0.151076	0
Activated Macrophage	Activated Macrophage	COL14A1	CD44	-5.14022	0.472712	0.001	0.648	0.511719	0.804922	0.150589	0
Activated Macrophage	Activated Macrophage	GSN	AR	0.371964	-2.36193	0.839	0.005	0.355469	5.78965	0.150134	0
Activated Macrophage	Activated Macrophage	LAMA2	CD44	-1.67191	0.472712	0.004	0.648	0.507812	0.889008	0.149815	0
Activated Macrophage	Activated Macrophage	COL24A1	CD44	-4.84491	0.472712	0.002	0.648	0.507812	0.797501	0.148314	0
Activated Macrophage	Activated Macrophage	LAMA5	CD44	-3.71594	0.472712	0.003	0.648	0.5	0.884411	0.147585	0
Activated Macrophage	Activated Macrophage	CSF2	CSF3R	0.921774	1.25742	0.009	0.225	0.265625	1.01645	0.145608	0
Activated Macrophage	Activated Macrophage	TGFB2	TGFBR2	0.756986	0.504269	0.109	0.396	0.015625	-4.58309	0.141101	1
Activated Macrophage	Activated Macrophage	COL5A3	CD44	-3.12205	0.472712	0.009	0.648	0.585938	0.619921	0.139109	0
Activated Macrophage	Activated Macrophage	COL2A1	CD44	-6.27368	0.472712	0.005	0.648	0.476562	0.866168	0.137474	0
Activated Macrophage	Activated Macrophage	HLA-A	ERBB2	0.295096	-2.25753	0.986	0.008	0.496094	0.704107	0.136452	0
Activated Macrophage	Activated Macrophage	IGFBP3	CD44	-5.18357	0.472712	0.007	0.648	0.546875	0.790323	0.135016	0
Activated Macrophage	Activated Macrophage	LAMA1	ITGA9	1.43794	1.8711	0.009	0.137	0.0078125	77.2444	0.134641	0
Activated Macrophage	Activated Macrophage	COL11A2	CD44	-5.48726	0.472712	0.007	0.648	0.488281	0.679497	0.133953	0
Activated Macrophage	Activated Macrophage	ADAM17	NOTCH1	0.697427	0.223802	0.341	0.133	0.164062	-25.1632	0.133794	0
Activated Macrophage	Activated Macrophage	LAMB1	CD44	-4.09145	0.472712	0.011	0.648	0.550781	0.69304	0.130656	0
Activated Macrophage	Activated Macrophage	COL27A1	CD44	-3.65621	0.472712	0.013	0.648	0.578125	0.567903	0.129393	0
Activated Macrophage	Activated Macrophage	HMGB1	THBD	-0.671048	1.87648	0.88	0.452	0.214844	-1.38403	0.128824	0
Activated Macrophage	Activated Macrophage	TNXB	ITGA9	-5.10348	1.8711	0.001	0.137	0.03125	-36.5006	0.125618	0
Activated Macrophage	Activated Macrophage	TNN	ITGA9	-2.92706	1.8711	0.002	0.137	0.0625	19.9185	0.125243	0
Activated Macrophage	Activated Macrophage	LAMA2	ITGA9	-1.67191	1.8711	0.004	0.137	0.0546875	50.3178	0.124826	0
Activated Macrophage	Activated Macrophage	COL24A1	ITGA9	-4.84491	1.8711	0.002	0.137	0.105469	6.18643	0.123325	0
Activated Macrophage	Activated Macrophage	LAMA1	ITGAV	1.43794	0.510271	0.009	0.456	0.132812	8.25685	0.122813	0
Activated Macrophage	Activated Macrophage	LAMA5	ITGA9	-3.71594	1.8711	0.003	0.137	0.046875	146.821	0.122596	0
Activated Macrophage	Activated Macrophage	PSEN1	NOTCH1	0.795456	0.223802	0.268	0.133	0.199219	3.86707	0.121474	0
Activated Macrophage	Activated Macrophage	EFNA5	EPHB2	-3.56065	1.11829	0.001	0.22	0.144531	8.0622	0.121232	0
Activated Macrophage	Activated Macrophage	EFNB3	EPHB2	-4.4198	1.11829	0.001	0.22	0.121094	15.7385	0.120802	0
Activated Macrophage	Activated Macrophage	CCL8	ACKR2	1.45904	-0.3438	0.164	0.002	0.0546875	59.1938	0.119297	0
Activated Macrophage	Activated Macrophage	LAMB2	CD44	-0.466236	0.472712	0.147	0.648	0.539062	0.748375	0.11889	0
Activated Macrophage	Activated Macrophage	CCL8	ACKR4	1.45904	-1.29335	0.164	0.002	0.121094	12.9527	0.118348	0
Activated Macrophage	Activated Macrophage	LAMA4	CD44	-4.1963	0.472712	0.017	0.648	0.585938	0.558789	0.11749	0
Activated Macrophage	Activated Macrophage	CCL8	CCR2	1.45904	-4.921	0.164	0.001	0.171875	4.49821	0.11718	0
Activated Macrophage	Activated Macrophage	PTN	PLXNB2	-3.7347	1.05325	0.063	0.441	0.242188	2.26974	0.114599	0
Activated Macrophage	Activated Macrophage	COL5A3	ITGA9	-3.12205	1.8711	0.009	0.137	0.167969	1.95546	0.114121	0
Activated Macrophage	Activated Macrophage	TNXB	ITGAV	-5.10348	0.510271	0.001	0.456	0.15625	11.7437	0.11379	0
Activated Macrophage	Activated Macrophage	TGFA	EGFR	2.52299	-5.05238	0.094	0.002	0.171875	4.00617	0.113528	0
Activated Macrophage	Activated Macrophage	THBS4	ITGAV	-5.68643	0.510271	0.001	0.456	0.171875	5.56935	0.113499	0
Activated Macrophage	Activated Macrophage	TNN	ITGAV	-2.92706	0.510271	0.002	0.456	0.1875	5.84047	0.113415	0
Activated Macrophage	Activated Macrophage	LAMA2	ITGAV	-1.67191	0.510271	0.004	0.456	0.179688	7.23802	0.112998	0
Activated Macrophage	Activated Macrophage	LTB	TNFRSF1A	-4.51785	0.776062	0.045	0.553	0.296875	0.68933	0.11293	0
Activated Macrophage	Activated Macrophage	COL2A1	ITGA9	-6.27368	1.8711	0.005	0.137	0.0859375	-15.3612	0.112486	0
Activated Macrophage	Activated Macrophage	TGFB1	ENG	-0.337226	0.730892	0.594	0.581	0.207031	-1.66234	0.112168	0
Activated Macrophage	Activated Macrophage	COMP	ITGAV	-4.28985	0.510271	0.002	0.456	0.207031	4.75119	0.112052	0
Activated Macrophage	Activated Macrophage	COL24A1	ITGAV	-4.84491	0.510271	0.002	0.456	0.222656	3.37197	0.111497	0
Activated Macrophage	Activated Macrophage	CCL8	CCR5	1.45904	-0.393625	0.164	0.043	0.160156	3.11364	0.111178	0
Activated Macrophage	Activated Macrophage	LAMA5	ITGAV	-3.71594	0.510271	0.003	0.456	0.171875	7.93126	0.110768	0
Activated Macrophage	Activated Macrophage	NOV	ITGAV	-3.81691	0.510271	0.003	0.456	0.175781	6.28869	0.110616	0
Activated Macrophage	Activated Macrophage	ADAM12	ITGA9	-2.79128	1.8711	0.013	0.137	0.28125	1.89801	0.110027	0
Activated Macrophage	Activated Macrophage	TGFA	ERBB2	2.52299	-2.25753	0.094	0.008	0.109375	6.57674	0.109551	0
Activated Macrophage	Activated Macrophage	COL11A2	ITGA9	-5.48726	1.8711	0.007	0.137	0.0820312	3.50398	0.108965	0
Activated Macrophage	Activated Macrophage	THBS3	ITGAV	-1.29425	0.510271	0.014	0.456	0.175781	6.30593	0.107282	0
Activated Macrophage	Activated Macrophage	LAMB1	ITGA9	-4.09145	1.8711	0.011	0.137	0.160156	4.69901	0.105667	0
Activated Macrophage	Activated Macrophage	THBS2	ITGAV	-3.84072	0.510271	0.006	0.456	0.273438	1.94631	0.10482	0
Activated Macrophage	Activated Macrophage	EFNB2	EPHB2	-3.37383	1.11829	0.011	0.22	0.109375	-14.9948	0.104456	0
Activated Macrophage	Activated Macrophage	COL27A1	ITGA9	-3.65621	1.8711	0.013	0.137	0.105469	1.68925	0.104405	0
Activated Macrophage	Activated Macrophage	LAMC1	CD44	-3.25126	0.472712	0.03	0.648	0.574219	0.581499	0.10439	0
Activated Macrophage	Activated Macrophage	COL5A3	ITGAV	-3.12205	0.510271	0.009	0.456	0.261719	1.43084	0.102293	0
Activated Macrophage	Activated Macrophage	LPL	VLDLR	1.25607	-3.37966	0.168	0.002	0.15625	4.96457	0.10213	0
Activated Macrophage	Activated Macrophage	COL4A1	CD44	-4.87022	0.472712	0.021	0.648	0.5625	0.630034	0.102021	0
Activated Macrophage	Activated Macrophage	LTBP1	ITGB5	-4.60547	0.489375	0.006	0.471	0.207031	2.95688	0.101431	0
Activated Macrophage	Activated Macrophage	VEGFB	FLT1	0.476738	-3.80131	0.495	0.009	0.140625	-4.25679	0.100887	0
Activated Macrophage	Activated Macrophage	COL2A1	ITGAV	-6.27368	0.510271	0.005	0.456	0.199219	17.3301	0.100658	0
Activated Macrophage	Activated Macrophage	TGFB1	TGFBR1	-0.337226	1.08598	0.594	0.369	0.285156	-11.6514	0.100208	0
Activated Macrophage	Activated Macrophage	VWF	ITGAV	-4.35347	0.510271	0.008	0.456	0.167969	275.109	0.0989279	0
Activated Macrophage	Activated Macrophage	EDIL3	ITGAV	-3.88187	0.510271	0.009	0.456	0.269531	1.92845	0.0988734	0
Activated Macrophage	Activated Macrophage	COL4A2	CD44	-4.37271	0.472712	0.025	0.648	0.582031	0.563865	0.0984998	0
Activated Macrophage	Activated Macrophage	WNT7B	FZD1	-2.28543	1.00372	0.001	0.198	0.175781	5.51158	0.098226	1
Activated Macrophage	Activated Macrophage	COL5A1	CD44	-3.8574	0.472712	0.029	0.648	0.570312	0.44636	0.0972263	0
Activated Macrophage	Activated Macrophage	COL11A2	ITGAV	-5.48726	0.510271	0.007	0.456	0.199219	2.19625	0.0971364	0
Activated Macrophage	Activated Macrophage	FBN1	ITGAV	-4.28199	0.510271	0.009	0.456	0.269531	1.74755	0.0970728	0
Activated Macrophage	Activated Macrophage	SEMA4D	CD72	-0.482785	1.56475	0.131	0.163	0.507812	0.954526	0.0959049	0
Activated Macrophage	Activated Macrophage	LAMB2	ITGA9	-0.466236	1.8711	0.147	0.137	0.15625	-13.0897	0.0939017	0
Activated Macrophage	Activated Macrophage	LAMB1	ITGAV	-4.09145	0.510271	0.011	0.456	0.269531	2.63458	0.0938388	0
Activated Macrophage	Activated Macrophage	VASP	CXCR2	0.369017	-0.309135	0.51	0.008	0.5625	0.598728	0.0928628	0
Activated Macrophage	Activated Macrophage	LPL	SDC1	1.25607	-3.62955	0.168	0.007	0.175781	1.59102	0.0928067	0
Activated Macrophage	Activated Macrophage	COL27A1	ITGAV	-3.65621	0.510271	0.013	0.456	0.222656	1.2354	0.0925764	0
Activated Macrophage	Activated Macrophage	LAMA4	ITGA9	-4.1963	1.8711	0.017	0.137	0.160156	2.09185	0.0925015	0
Activated Macrophage	Activated Macrophage	TGFB3	TGFBR2	-3.43035	0.504269	0.006	0.396	0.171875	-9.98418	0.0895543	1
Activated Macrophage	Activated Macrophage	VCAN	CD44	-4.95142	0.472712	0.026	0.648	0.59375	0.285559	0.0887902	0
Activated Macrophage	Activated Macrophage	PSEN1	NOTCH3	0.795456	-3.31857	0.268	0.012	0.328125	0.829737	0.0866797	0
Activated Macrophage	Activated Macrophage	WNT5A	FZD1	-3.20947	1.00372	0.008	0.198	0.226562	2.80708	0.0865309	1
Activated Macrophage	Activated Macrophage	EFNB1	EPHB2	-1.68516	1.11829	0.044	0.22	0.21875	9.64194	0.0859386	0
Activated Macrophage	Activated Macrophage	ADAM17	ITGA5	0.697427	-0.380513	0.341	0.175	0.390625	1.56068	0.0856164	0
Activated Macrophage	Activated Macrophage	ADAM15	ITGA9	-0.534423	1.8711	0.161	0.137	0.046875	-2.30623	0.085149	0
Activated Macrophage	Activated Macrophage	NID1	ITGAV	-3.0924	0.510271	0.021	0.456	0.257812	2.69307	0.0838716	0
Activated Macrophage	Activated Macrophage	PSEN1	NOTCH4	0.795456	-2.28353	0.268	0.02	0.222656	3.78823	0.0837558	0
Activated Macrophage	Activated Macrophage	CXCL12	CXCR3	1.39079	-5.27951	0.127	0.002	0.378906	0.904176	0.0830356	0
Activated Macrophage	Activated Macrophage	LAMB2	ITGAV	-0.466236	0.510271	0.147	0.456	0.25	13.7771	0.0820734	0
Activated Macrophage	Activated Macrophage	TNFSF15	TNFRSF25	1.97356	-1.03608	0.098	0.03	0.179688	1.16012	0.0811632	0
Activated Macrophage	Activated Macrophage	ADAM10	EPHA3	0.397919	-3.96012	0.437	0.003	0.316406	6.0288	0.081005	0
Activated Macrophage	Activated Macrophage	LAMA4	ITGAV	-4.1963	0.510271	0.017	0.456	0.269531	1.40666	0.0806733	0
Activated Macrophage	Activated Macrophage	LAMC1	ITGA9	-3.25126	1.8711	0.03	0.137	0.160156	5.89039	0.0794011	0
Activated Macrophage	Activated Macrophage	COL4A1	ITGA9	-4.87022	1.8711	0.021	0.137	0.105469	-18.7493	0.0770328	0
Activated Macrophage	Activated Macrophage	CCL13	ACKR2	2.63736	-0.3438	0.058	0.002	0.101562	8.26452	0.0761397	0
Activated Macrophage	Activated Macrophage	CCL13	ACKR4	2.63736	-1.29335	0.058	0.002	0.117188	4.60318	0.0751902	0
Activated Macrophage	Activated Macrophage	CCL13	CCR2	2.63736	-4.921	0.058	0.001	0.164062	2.22639	0.074023	0
Activated Macrophage	Activated Macrophage	COL4A2	ITGA9	-4.37271	1.8711	0.025	0.137	0.113281	8.49977	0.0735112	0
Activated Macrophage	Activated Macrophage	COL5A2	CD44	-4.42843	0.472712	0.036	0.648	0.578125	0.315436	0.0734469	0
Activated Macrophage	Activated Macrophage	ADAM15	ITGAV	-0.534423	0.510271	0.161	0.456	0.167969	-3.08195	0.0733207	0
Activated Macrophage	Activated Macrophage	ANXA1	FPR1	-0.330998	1.25081	0.779	0.323	0.613281	0.317414	0.0730827	0
Activated Macrophage	Activated Macrophage	ITGB3BP	ITGB5	-0.940479	0.489375	0.09	0.471	0.164062	-4.00198	0.0729263	0
Activated Macrophage	Activated Macrophage	MFGE8	ITGAV	-3.49024	0.510271	0.025	0.456	0.265625	1.55158	0.0727138	0
Activated Macrophage	Activated Macrophage	COL5A1	ITGA9	-3.8574	1.8711	0.029	0.137	0.160156	1.39503	0.0722378	0
Activated Macrophage	Activated Macrophage	CCL13	CXCR3	2.63736	-5.27951	0.058	0.002	0.390625	0.780416	0.071204	0
Activated Macrophage	Activated Macrophage	GPI	AMFR	-0.235039	0.919669	0.286	0.227	0.164062	-2.74877	0.0707719	0
Activated Macrophage	Activated Macrophage	CCL13	CCR5	2.63736	-0.393625	0.058	0.043	0.28125	1.5854	0.0680206	0
Activated Macrophage	Activated Macrophage	COL6A3	CD44	-3.4761	0.472712	0.049	0.648	0.589844	0.313068	0.0679941	0
Activated Macrophage	Activated Macrophage	LAMC1	ITGAV	-3.25126	0.510271	0.03	0.456	0.269531	2.53931	0.0675728	0
Activated Macrophage	Activated Macrophage	CXCL12	ACKR3	1.39079	-1.16992	0.127	0.036	0.15625	38.273	0.0672565	0
Activated Macrophage	Activated Macrophage	TNC	ITGA9	-4.29801	1.8711	0.029	0.137	0.164062	1.19421	0.0658488	0
Activated Macrophage	Activated Macrophage	COL4A1	ITGAV	-4.87022	0.510271	0.021	0.456	0.214844	7.22696	0.0652045	0
Activated Macrophage	Activated Macrophage	SPP1	CD44	-0.286302	0.472712	0.62	0.648	0.347656	-0.551528	0.0644049	0
Activated Macrophage	Activated Macrophage	ASIP	ATRN	0.920376	0.802314	0.015	0.143	0.0664062	-10.0685	0.0642683	0
Activated Macrophage	Activated Macrophage	LTBP3	ITGB5	-1.00378	0.489375	0.104	0.471	0.210938	-2.50253	0.0630512	0
Activated Macrophage	Activated Macrophage	NRTN	GFRA2	-1.07824	2.70112	0.001	0.047	0.0585938	6.27654	0.0629372	0
Activated Macrophage	Activated Macrophage	COL4A2	ITGAV	-4.37271	0.510271	0.025	0.456	0.230469	2.83215	0.061683	0
Activated Macrophage	Activated Macrophage	MFNG	NOTCH1	0.514326	0.223802	0.18	0.133	0.496094	0.890993	0.0611722	0
Activated Macrophage	Activated Macrophage	COL11A1	CD44	-3.55042	0.472712	0.052	0.648	0.613281	0.319679	0.0608478	0
Activated Macrophage	Activated Macrophage	COL5A1	ITGAV	-3.8574	0.510271	0.029	0.456	0.265625	0.93062	0.0604095	0
Activated Macrophage	Activated Macrophage	CYR61	ITGAV	-5.10816	0.510271	0.022	0.456	0.269531	1.12873	0.060152	0
Activated Macrophage	Activated Macrophage	CYR61	ITGB5	-5.10816	0.489375	0.022	0.471	0.242188	1.67478	0.0590581	0
Activated Macrophage	Activated Macrophage	TNFSF11	TNFRSF11A	-5.97495	0.586475	0.001	0.207	0.277344	0.633815	0.0577127	1
Activated Macrophage	Activated Macrophage	ADM	CALCR	0.420022	2.03531	0.182	0.018	0.238281	2.7232	0.0565398	0
Activated Macrophage	Activated Macrophage	PSEN1	NOTCH2	0.795456	-0.555614	0.268	0.182	0.386719	1.02861	0.0560303	0
Activated Macrophage	Activated Macrophage	TNC	ITGAV	-4.29801	0.510271	0.029	0.456	0.269531	0.791265	0.0540206	0
Activated Macrophage	Activated Macrophage	IL15	IL15RA	0.466138	0.930653	0.054	0.08	0.25	0.460253	0.0498118	0
Activated Macrophage	Activated Macrophage	COL5A2	ITGA9	-4.42843	1.8711	0.036	0.137	0.167969	0.725377	0.0484583	0
Activated Macrophage	Activated Macrophage	GFER	ESR1	-0.425368	2.04093	0.142	0.077	0.160156	10.3661	0.0483746	0
Activated Macrophage	Activated Macrophage	HGF	MET	0.550875	-4.28038	0.182	0.001	0.164062	3.65686	0.0479895	0
Activated Macrophage	Activated Macrophage	UCN2	IL10RB	-1.45634	0.840493	0.001	0.115	0.136719	4.64995	0.0476002	0
Activated Macrophage	Activated Macrophage	C5	C5AR2	0.989458	0.749708	0.022	0.097	0.121094	4.9826	0.0472449	0
Activated Macrophage	Activated Macrophage	CLEC3B	HGF	-1.01455	0.550875	0.008	0.182	0.171875	4.54176	0.0460715	0
Activated Macrophage	Activated Macrophage	COL6A3	ITGA9	-3.4761	1.8711	0.049	0.137	0.167969	0.840804	0.0430055	0
Activated Macrophage	Activated Macrophage	SPP1	ITGA9	-0.286302	1.8711	0.62	0.137	0.199219	-0.139372	0.0394164	0
Activated Macrophage	Activated Macrophage	CX3CL1	CX3CR1	-3.81597	0.865473	0.001	0.091	0.375	0.417756	0.037471	0
Activated Macrophage	Activated Macrophage	HGF	SDC1	0.550875	-3.62955	0.182	0.007	0.277344	0.602964	0.0374262	0
Activated Macrophage	Activated Macrophage	COL5A2	ITGAV	-4.42843	0.510271	0.036	0.456	0.265625	0.458246	0.0366301	0
Activated Macrophage	Activated Macrophage	LTA	LTBR	-3.24809	0.28846	0.002	0.275	0.398438	1.26741	0.0364151	1
Activated Macrophage	Activated Macrophage	COL11A1	ITGA9	-3.55042	1.8711	0.052	0.137	0.175781	1.47556	0.0358592	0
Activated Macrophage	Activated Macrophage	TGFB2	TGFBR3	0.756986	-4.13122	0.109	0.004	0.222656	1.56272	0.0329933	0
Activated Macrophage	Activated Macrophage	TNFSF10	TNFRSF10B	-0.75393	0.823927	0.189	0.253	0.535156	0.344341	0.0329803	0
Activated Macrophage	Activated Macrophage	BMP5	BMPR2	-3.24547	0.287843	0.001	0.24	0.132812	-1.00398	0.0329185	0
Activated Macrophage	Activated Macrophage	BMP6	BMPR2	-3.43318	0.287843	0.001	0.24	0.101562	-0.88248	0.0328246	0
Activated Macrophage	Activated Macrophage	BMP3	BMPR2	-4.87084	0.287843	0.001	0.24	0.164062	-1.30257	0.0321058	0
Activated Macrophage	Activated Macrophage	IL16	GRIN2D	0.230058	1.20138	0.156	0.023	0.554688	0.370555	0.0317604	0
Activated Macrophage	Activated Macrophage	WNT4	FZD2	-5.19632	0.965774	0.001	0.071	0.34375	1.91072	0.0316868	1
Activated Macrophage	Activated Macrophage	BMP7	BMPR2	-5.71605	0.287843	0.001	0.24	0.136719	-2.53347	0.0316832	0
Activated Macrophage	Activated Macrophage	COL6A3	ITGAV	-3.4761	0.510271	0.049	0.456	0.273438	0.48503	0.0311773	0
Activated Macrophage	Activated Macrophage	TNFSF8	TNFRSF8	0.980502	-0.528151	0.066	0.005	0.414062	1.12426	0.0310362	0
Activated Macrophage	Activated Macrophage	TNFSF14	LTBR	-3.14404	0.28846	0.006	0.275	0.46875	0.761828	0.0302311	1
Activated Macrophage	Activated Macrophage	FST	BMPR2	-3.74201	0.287843	0.003	0.24	0.21875	-2.35982	0.0289282	0
Activated Macrophage	Activated Macrophage	SPP1	ITGAV	-0.286302	0.510271	0.62	0.456	0.242188	-0.102298	0.0275881	0
Activated Macrophage	Activated Macrophage	LRPAP1	SORL1	-0.356377	0.895116	0.507	0.262	0.398438	0.695081	0.0269186	0
Activated Macrophage	Activated Macrophage	SPP1	ITGB5	-0.286302	0.489375	0.62	0.471	0.210938	-0.0920858	0.0264941	0
Activated Macrophage	Activated Macrophage	PRL	PRLR	-7.23562	1.78965	0.001	0.033	0.105469	1.16949	0.0259114	0
Activated Macrophage	Activated Macrophage	COL11A1	ITGAV	-3.55042	0.510271	0.052	0.456	0.28125	0.641973	0.024031	0
Activated Macrophage	Activated Macrophage	DLL1	NOTCH1	0.514904	0.223802	0.035	0.133	0.203125	-1.59921	0.0238937	0
Activated Macrophage	Activated Macrophage	CXCL9	CXCR3	0.882099	-5.27951	0.064	0.002	0.542969	0.19147	0.0229477	0
Activated Macrophage	Activated Macrophage	ADM	RAMP2	0.420022	-6.31534	0.182	0.005	0.195312	-1.79203	0.0224336	0
Activated Macrophage	Activated Macrophage	WNT5A	FZD2	-3.20947	0.965774	0.008	0.071	0.375	0.754575	0.0214471	1
Activated Macrophage	Activated Macrophage	PNOC	OPRL1	-4.24288	1.26147	0.001	0.037	0.367188	0.975941	0.0212157	0
Activated Macrophage	Activated Macrophage	BMP4	BMPR2	-4.45505	0.287843	0.006	0.24	0.160156	1.30688	0.0211761	0
Activated Macrophage	Activated Macrophage	VCAM1	ITGAD	-0.534082	2.84431	0.062	0.026	0.226562	0.573306	0.0204195	0
Activated Macrophage	Activated Macrophage	NCAM1	ROBO3	-5.38049	1.17968	0.004	0.052	0.195312	0.466111	0.0199108	0
Activated Macrophage	Activated Macrophage	ADM	CALCRL	0.420022	-3.48	0.182	0.011	0.277344	1.34725	0.0190819	0
Activated Macrophage	Activated Macrophage	IL16	KCND1	0.230058	0.367519	0.156	0.005	0.59375	0.222867	0.0188633	0
Activated Macrophage	Activated Macrophage	POMC	MC1R	0.425442	-0.482712	0.09	0.007	0.550781	0.862099	0.0174554	0
Activated Macrophage	Activated Macrophage	SEMA6D	PLXNA1	-3.80378	0.395192	0.002	0.105	0.261719	1.26635	0.0169438	0
Activated Macrophage	Activated Macrophage	CALCB	CALCR	-3.46331	2.03531	0.001	0.018	0.167969	1.75199	0.0165861	0
Activated Macrophage	Activated Macrophage	ADM2	CALCR	-4.01607	2.03531	0.001	0.018	0.117188	1.88994	0.0163098	0
Activated Macrophage	Activated Macrophage	TGFB1	ITGAV	-0.337226	0.510271	0.594	0.456	0.390625	-1.33135	0.0161856	0
Activated Macrophage	Activated Macrophage	IL6	IL6ST	1.44015	-0.307667	0.077	0.256	0.34375	-1.7283	0.0160644	0
Activated Macrophage	Activated Macrophage	IL16	KCNJ15	0.230058	-3.87782	0.156	0.001	0.652344	0.174201	0.0160056	0
Activated Macrophage	Activated Macrophage	IL16	KCNA3	0.230058	-4.1728	0.156	0.001	0.644531	0.174187	0.0158581	0
Activated Macrophage	Activated Macrophage	BMP2	BMPR2	-4.18286	0.287843	0.009	0.24	0.15625	-1.41761	0.0157184	0
Activated Macrophage	Activated Macrophage	NGF	SORT1	-4.06905	0.210931	0.001	0.163	0.351562	0.965717	0.0151563	0
Activated Macrophage	Activated Macrophage	BDNF	SORT1	-5.34203	0.210931	0.001	0.163	0.320312	0.63105	0.0145199	0
Activated Macrophage	Activated Macrophage	EFNA5	EPHB6	-3.56065	0.645747	0.001	0.049	0.503906	0.538124	0.0140405	0
Activated Macrophage	Activated Macrophage	EFNB3	EPHB6	-4.4198	0.645747	0.001	0.049	0.554688	0.726689	0.0136109	0
Activated Macrophage	Activated Macrophage	IL12A	IL12RB1	-3.33796	0.350897	0.001	0.085	0.449219	0.400062	0.0132441	0
Activated Macrophage	Activated Macrophage	DLK2	NOTCH1	-3.36754	0.223802	0.001	0.133	0.328125	-1.68033	0.0131991	0
Activated Macrophage	Activated Macrophage	COL2A1	DDR1	-6.27368	1.24872	0.005	0.045	0.109375	-1.47315	0.012412	0
Activated Macrophage	Activated Macrophage	DLL4	NOTCH1	-5.63882	0.223802	0.001	0.133	0.292969	-0.947256	0.0120635	0
Activated Macrophage	Activated Macrophage	DLL3	NOTCH1	-3.16706	0.223802	0.002	0.133	0.347656	-1.91609	0.0117158	0
Activated Macrophage	Activated Macrophage	IL23A	IL12RB1	-0.500265	0.350897	0.014	0.085	0.53125	0.278919	0.0114113	0
Activated Macrophage	Activated Macrophage	IL20	IL20RB	3.34787	-0.252364	0.007	0.004	0.0351562	20.1842	0.0112128	0
Activated Macrophage	Activated Macrophage	MFAP5	NOTCH1	-2.63304	0.223802	0.003	0.133	0.355469	2.61156	0.0109333	0
Activated Macrophage	Activated Macrophage	NTNG2	LRRC4	-0.290625	0.740371	0.012	0.034	0.328125	0.485268	0.0108426	0
Activated Macrophage	Activated Macrophage	INHBB	ACVR2A	-3.31468	0.400478	0.001	0.061	0.15625	-4.78113	0.0105572	0
Activated Macrophage	Activated Macrophage	BMP6	ACVR2A	-3.43318	0.400478	0.001	0.061	0.210938	21.5426	0.010498	0
Activated Macrophage	Activated Macrophage	BMP7	ACVR2A	-5.71605	0.400478	0.001	0.061	0.179688	0.371627	0.00935657	0
Activated Macrophage	Activated Macrophage	NOV	NOTCH1	-3.81691	0.223802	0.003	0.133	0.339844	-1.32866	0.00915749	0
Activated Macrophage	Activated Macrophage	TNFSF13	TNFRSF17	2.12989	-5.23516	0.01	0.001	0.152344	5.57997	0.00803189	0
Activated Macrophage	Activated Macrophage	TNFSF13	TNFRSF11B	2.12989	-6.33749	0.01	0.001	0.203125	0.269423	0.00748073	0
Activated Macrophage	Activated Macrophage	ICAM3	ITGAD	-4.93851	2.84431	0.012	0.026	0.59375	0.0237912	0.007345	0
Activated Macrophage	Activated Macrophage	MFAP2	NOTCH1	-7.58926	0.223802	0.002	0.133	0.25	0.196998	0.0072936	0
Activated Macrophage	Activated Macrophage	FGF20	FGFR4	2.77314	-1.87856	0.005	0.001	0.167969	2.97354	0.00599358	0
Activated Macrophage	Activated Macrophage	LAMA1	SV2C	1.43794	-0.834441	0.009	0.003	0.214844	1.63188	0.00521908	0
Activated Macrophage	Activated Macrophage	ASIP	MC1R	0.920376	-0.482712	0.015	0.007	0.121094	14.2518	0.00521332	0
Activated Macrophage	Activated Macrophage	JAG2	NOTCH1	-4.01616	0.223802	0.005	0.133	0.324219	-0.352496	0.00484247	0
Activated Macrophage	Activated Macrophage	EDN1	EDNRB	-1.21733	0.241021	0.005	0.065	0.261719	1.60233	0.00478984	0
Activated Macrophage	Activated Macrophage	SEMA3A	PLXNA1	-3.56547	0.395192	0.009	0.105	0.296875	0.192516	0.00470296	0
Activated Macrophage	Activated Macrophage	TGFB3	ACVRL1	-3.43035	0.360844	0.006	0.082	0.25	0.306209	0.00450357	0
Activated Macrophage	Activated Macrophage	INHBB	ACVR1B	-3.31468	0.292577	0.001	0.041	0.316406	-2.55949	0.00434049	0
Activated Macrophage	Activated Macrophage	LAMA1	SV2A	1.43794	-5.07863	0.009	0.001	0.269531	0.502689	0.00393142	0
Activated Macrophage	Activated Macrophage	PSPN	RET	0.698777	-1.9967	0.016	0.002	0.261719	-24.0741	0.00359352	0
Activated Macrophage	Activated Macrophage	ARF1	PLD2	-0.228249	1.49849	0.704	0.112	0.414062	-0.185384	0.00357213	0
Activated Macrophage	Activated Macrophage	LAMA1	ITGA7	1.43794	-2.26273	0.009	0.003	0.238281	0.380734	0.00307665	0
Activated Macrophage	Activated Macrophage	IL15	IL2RB	0.466138	-6.3656	0.054	0.003	0.585938	0.0109493	0.00303734	0
Activated Macrophage	Activated Macrophage	OMG	RTN4R	-0.52144	0.451331	0.003	0.013	0.273438	8.1913	0.00215149	0
Activated Macrophage	Activated Macrophage	PSPN	GFRA1	0.698777	-3.63568	0.016	0.002	0.339844	0.356014	0.00195454	0
Activated Macrophage	Activated Macrophage	LAMA1	ITGB8	1.43794	-0.856896	0.009	0.013	0.445312	0.156098	0.000900915	0
Activated Macrophage	Activated Macrophage	LAMA1	ITGB4	1.43794	-2.31536	0.009	0.005	0.128906	-0.142831	0.000682352	0
Activated Macrophage	Activated Macrophage	TAC1	TACR2	-2.10956	0.509357	0.001	0.005	0.316406	0.688782	0.000218611	0
Activated Macrophage	Activated Macrophage	APP	TNFRSF21	-1.34721	1.59156	0.32	0.271	0.207031	-0.00110764	0.000103183	0
Activated Macrophage	Angiogenic Macrophage	PLAU	PLAUR	2.91536	1.81294	0.638	0.887	0.0117188	11.0115	1.73404	0
Activated Macrophage	Angiogenic Macrophage	CCL3	CCR1	3.12777	1.34088	0.853	0.426	0.0117188	-13.3511	1.6196	0
Activated Macrophage	Angiogenic Macrophage	CCL3L1	CCR1	3.55195	1.34088	0.749	0.426	0.0117188	-154.765	1.61581	1
Activated Macrophage	Angiogenic Macrophage	C1QB	LRP1	2.58075	0.691283	0.99	0.742	0.0117188	-14.0229	1.53394	0
Activated Macrophage	Angiogenic Macrophage	C1QA	CD93	2.53415	0.674334	0.993	0.634	0.0234375	-29.6082	1.47197	0
Activated Macrophage	Angiogenic Macrophage	CCL3	CCR5	3.12777	1.20081	0.853	0.132	0.0117188	-9.45151	1.41325	0
Activated Macrophage	Angiogenic Macrophage	CCL3L1	CCR5	3.55195	1.20081	0.749	0.132	0.0117188	-36.4599	1.40946	0
Activated Macrophage	Angiogenic Macrophage	CCL3	ACKR2	3.12777	-1.7159	0.853	0.001	0.0546875	-7.27625	1.33314	0
Activated Macrophage	Angiogenic Macrophage	HBEGF	CD44	2.1869	1.49085	0.602	0.897	0.0234375	5.36822	1.3269	0
Activated Macrophage	Angiogenic Macrophage	PSAP	LRP1	2.14718	0.691283	0.993	0.742	0.0117188	-8.55603	1.32254	0
Activated Macrophage	Angiogenic Macrophage	CCL4	CCR1	2.60351	1.34088	0.785	0.426	0.0117188	-124.546	1.30749	0
Activated Macrophage	Angiogenic Macrophage	C1QA	CR1	2.53415	1.05992	0.993	0.085	0.015625	-21.8326	1.30325	0
Activated Macrophage	Angiogenic Macrophage	PLAU	ST14	2.91536	1.93268	0.638	0.379	0.00390625	15.8138	1.29624	0
Activated Macrophage	Angiogenic Macrophage	ICAM1	ITGAX	2.23172	1.81584	0.646	0.623	0.015625	5.77326	1.28648	0
Activated Macrophage	Angiogenic Macrophage	APOE	LRP1	2.10206	0.691283	0.979	0.742	0.0117188	-5.61906	1.28542	0
Activated Macrophage	Angiogenic Macrophage	ICAM1	ITGB2	2.23172	1.20851	0.646	0.926	0.0117188	4.77635	1.28038	1
Activated Macrophage	Angiogenic Macrophage	CCL4L2	CCR5	3.24754	1.20081	0.739	0.132	0.0117188	-33.5426	1.27922	0
Activated Macrophage	Angiogenic Macrophage	APOE	SORL1	2.10206	1.2949	0.979	0.374	0.0117188	-9.07206	1.27111	0
Activated Macrophage	Angiogenic Macrophage	PLTP	ABCA1	1.82294	1.56616	0.755	0.74	0.0117188	65.7175	1.26764	0
Activated Macrophage	Angiogenic Macrophage	C1QA	CSPG4	2.53415	-3.71886	0.993	0.012	0.0585938	-20.178	1.23589	0
Activated Macrophage	Angiogenic Macrophage	PLAU	LRP1	2.91536	0.691283	0.638	0.742	0.0117188	27.9212	1.18647	0
Activated Macrophage	Angiogenic Macrophage	A2M	LRP1	1.91729	0.691283	0.926	0.742	0.0117188	-20.9454	1.14417	0
Activated Macrophage	Angiogenic Macrophage	PSAP	CELSR1	2.14718	1.77096	0.993	0.042	0.00390625	-6.42721	1.10326	0
Activated Macrophage	Angiogenic Macrophage	CCL4	CCR5	2.60351	1.20081	0.785	0.132	0.0117188	-28.4417	1.10113	0
Activated Macrophage	Angiogenic Macrophage	APOE	SCARB1	2.10206	0.692616	0.979	0.173	0.0117188	-4.57334	1.08887	0
Activated Macrophage	Angiogenic Macrophage	ICAM1	ITGAM	2.23172	1.321	0.646	0.528	0.015625	7.09213	1.06959	0
Activated Macrophage	Angiogenic Macrophage	TNF	TNFRSF1B	2.77375	0.993619	0.501	0.748	0.0273438	4.83035	1.06644	1
Activated Macrophage	Angiogenic Macrophage	PSAP	CD1B	2.14718	-0.263893	0.993	0.007	0.0585938	-10.7081	1.06515	0
Activated Macrophage	Angiogenic Macrophage	HBEGF	CD9	2.1869	0.932279	0.602	0.831	0.0078125	20.4255	1.04562	0
Activated Macrophage	Angiogenic Macrophage	PLAU	IGF2R	2.91536	0.529852	0.638	0.389	0.0078125	34.6199	1.03306	0
Activated Macrophage	Angiogenic Macrophage	APOE	LRP2	2.10206	-3.93979	0.979	0.001	0.0585938	-4.14338	1.02699	0
Activated Macrophage	Angiogenic Macrophage	APOE	VLDLR	2.10206	-1.43031	0.979	0.011	0.0546875	-4.29624	1.02109	0
Activated Macrophage	Angiogenic Macrophage	CCL4	ACKR2	2.60351	-1.7159	0.785	0.001	0.0546875	-14.1011	1.02102	0
Activated Macrophage	Angiogenic Macrophage	APOE	LRP5	2.10206	-2.413	0.979	0.011	0.0546875	-4.01278	1.01569	0
Activated Macrophage	Angiogenic Macrophage	C3	ITGAX	2.59513	1.81584	0.343	0.623	0.015625	5.25382	1.0107	0
Activated Macrophage	Angiogenic Macrophage	GNAI2	C5AR1	0.65803	1.69822	0.901	0.84	0.105469	4.06666	1.0097	0
Activated Macrophage	Angiogenic Macrophage	C3	ITGB2	2.59513	1.20851	0.343	0.926	0.0117188	4.228	1.0046	0
Activated Macrophage	Angiogenic Macrophage	APOE	LDLR	2.10206	-0.455936	0.979	0.115	0.0507812	-4.54395	1.00274	0
Activated Macrophage	Angiogenic Macrophage	CXCL16	CXCR6	2.55005	-8.29327	0.766	0.001	0.0859375	3.92803	0.972524	0
Activated Macrophage	Angiogenic Macrophage	CD14	ITGB1	2.26488	-0.324118	0.962	0.754	0.0507812	-72.5124	0.967213	0
Activated Macrophage	Angiogenic Macrophage	ICAM4	ITGB2	2.6577	1.20851	0.282	0.926	0.0117188	3.97436	0.934275	0
Activated Macrophage	Angiogenic Macrophage	GAS6	MERTK	2.34461	1.00891	0.584	0.486	0.0507812	11.9172	0.929791	0
Activated Macrophage	Angiogenic Macrophage	PLAU	LRP2	2.91536	-3.93979	0.638	0.001	0.0585938	39.6727	0.928031	0
Activated Macrophage	Angiogenic Macrophage	CCL2	CCR1	2.38627	1.34088	0.496	0.426	0.0117188	16.6032	0.877403	1
Activated Macrophage	Angiogenic Macrophage	LGALS3	FCGR2A	0.866867	1.12704	0.831	0.893	0.0976562	13.7911	0.863409	0
Activated Macrophage	Angiogenic Macrophage	CREG1	IGF2R	1.85063	0.529852	0.804	0.389	0.0078125	156.393	0.847011	0
Activated Macrophage	Angiogenic Macrophage	IL1B	IL1RAP	2.19344	1.16119	0.659	0.212	0.132812	32.2353	0.845824	1
Activated Macrophage	Angiogenic Macrophage	C3	C3AR1	2.59513	1.18251	0.343	0.675	0.0585938	7.61773	0.844163	0
Activated Macrophage	Angiogenic Macrophage	TNF	TNFRSF21	2.77375	0.983079	0.501	0.269	0.0117188	67.205	0.827049	0
Activated Macrophage	Angiogenic Macrophage	IL10	IL10RA	2.86014	0.659374	0.441	0.573	0.0273438	5.46297	0.819573	0
Activated Macrophage	Angiogenic Macrophage	MMP12	PLAUR	1.2674	1.81294	0.019	0.887	0.140625	5.5513	0.816079	0
Activated Macrophage	Angiogenic Macrophage	LY86	CD180	2.02111	2.00713	0.57	0.227	0.0234375	3.71665	0.803826	0
Activated Macrophage	Angiogenic Macrophage	TNF	TNFRSF1A	2.77375	0.357519	0.501	0.578	0.0195312	-75.2309	0.798147	1
Activated Macrophage	Angiogenic Macrophage	SRPX2	PLAUR	-4.45462	1.81294	0.004	0.887	0.1875	4.6921	0.795129	0
Activated Macrophage	Angiogenic Macrophage	C3	ITGAM	2.59513	1.321	0.343	0.528	0.015625	6.59564	0.793808	0
Activated Macrophage	Angiogenic Macrophage	GAS6	AXL	2.34461	0.588493	0.584	0.335	0.0195312	11.9798	0.7832	0
Activated Macrophage	Angiogenic Macrophage	ICAM5	ITGB2	3.03338	1.20851	0.136	0.926	0.0195312	3.3685	0.765808	0
Activated Macrophage	Angiogenic Macrophage	HEBP1	FPR3	0.447197	1.71794	0.365	0.789	0.078125	7.22928	0.75934	0
Activated Macrophage	Angiogenic Macrophage	IL1B	IL1R2	2.19344	0.997552	0.659	0.071	0.152344	15.6829	0.758151	1
Activated Macrophage	Angiogenic Macrophage	TNF	LTBR	2.77375	0.276783	0.501	0.337	0.015625	-968.888	0.741462	0
Activated Macrophage	Angiogenic Macrophage	IL1B	ADRB2	2.19344	0.398509	0.659	0.089	0.15625	33.0695	0.740472	0
Activated Macrophage	Angiogenic Macrophage	IL10	IL10RB	2.86014	1.18258	0.441	0.184	0.00390625	15.1459	0.739459	0
Activated Macrophage	Angiogenic Macrophage	C5	C5AR1	0.989458	1.69822	0.022	0.84	0.148438	4.1081	0.724138	0
Activated Macrophage	Angiogenic Macrophage	CXCL2	CXCR2	2.12504	0.31845	0.679	0.013	0.0273438	14.3464	0.723521	0
Activated Macrophage	Angiogenic Macrophage	ICAM4	ITGAM	2.6577	1.321	0.282	0.528	0.015625	6.14046	0.72348	0
Activated Macrophage	Angiogenic Macrophage	CXCL2	CXCR1	2.12504	-2.97457	0.679	0.001	0.0703125	14.8755	0.719963	0
Activated Macrophage	Angiogenic Macrophage	HBEGF	CD82	2.1869	0.452808	0.602	0.269	0.015625	7.53461	0.71916	0
Activated Macrophage	Angiogenic Macrophage	HGF	CD44	0.550875	1.49085	0.182	0.897	0.136719	4.01224	0.718774	0
Activated Macrophage	Angiogenic Macrophage	ICAM1	EGFR	2.23172	-6.42537	0.646	0.001	0.0429688	8.34029	0.717631	0
Activated Macrophage	Angiogenic Macrophage	ICAM1	IL2RA	2.23172	-0.465548	0.646	0.064	0.113281	4.69903	0.705946	0
Activated Macrophage	Angiogenic Macrophage	C3	LRP1	2.59513	0.691283	0.343	0.742	0.0117188	13.6625	0.701531	0
Activated Macrophage	Angiogenic Macrophage	TNF	TRAF2	2.77375	-0.540315	0.501	0.052	0.0429688	47.4326	0.680776	0
Activated Macrophage	Angiogenic Macrophage	GAS6	TYRO3	2.34461	-2.66321	0.584	0.005	0.0507812	16.5157	0.677969	0
Activated Macrophage	Angiogenic Macrophage	LAMA1	CD44	1.43794	1.49085	0.009	0.897	0.132812	4.02378	0.675116	0
Activated Macrophage	Angiogenic Macrophage	NAMPT	INSR	1.74333	-1.16365	0.845	0.107	0.152344	146.635	0.674301	0
Activated Macrophage	Angiogenic Macrophage	CCL2	CCR5	2.38627	1.20081	0.496	0.132	0.015625	27.2474	0.671048	0
Activated Macrophage	Angiogenic Macrophage	MMP1	CD44	0.472243	1.49085	0.009	0.897	0.144531	3.9118	0.67077	0
Activated Macrophage	Angiogenic Macrophage	IL1B	IL1R1	2.19344	-0.780679	0.659	0.134	0.1875	35.9881	0.670432	0
Activated Macrophage	Angiogenic Macrophage	MADCAM1	CD44	-1.38631	1.49085	0.001	0.897	0.167969	3.98085	0.667952	0
Activated Macrophage	Angiogenic Macrophage	HAS2	CD44	-4.16523	1.49085	0.001	0.897	0.164062	3.65498	0.666562	0
Activated Macrophage	Angiogenic Macrophage	COL14A1	CD44	-5.14022	1.49085	0.001	0.897	0.167969	3.56028	0.666075	0
Activated Macrophage	Angiogenic Macrophage	LAMA2	CD44	-1.67191	1.49085	0.004	0.897	0.179688	3.94793	0.665301	0
Activated Macrophage	Angiogenic Macrophage	COL24A1	CD44	-4.84491	1.49085	0.002	0.897	0.171875	3.56933	0.6638	0
Activated Macrophage	Angiogenic Macrophage	LAMA5	CD44	-3.71594	1.49085	0.003	0.897	0.171875	3.9735	0.663071	0
Activated Macrophage	Angiogenic Macrophage	PDGFB	LRP1	2.6621	0.691283	0.304	0.742	0.0117188	21.2034	0.661106	0
Activated Macrophage	Angiogenic Macrophage	IL18	IL1RL2	2.1485	1.06534	0.597	0.03	0.0742188	5.85461	0.657308	0
Activated Macrophage	Angiogenic Macrophage	HBEGF	EGFR	2.1869	-6.42537	0.602	0.001	0.0507812	6.20958	0.655044	0
Activated Macrophage	Angiogenic Macrophage	COL5A3	CD44	-3.12205	1.49085	0.009	0.897	0.21875	2.91711	0.654596	0
Activated Macrophage	Angiogenic Macrophage	COL2A1	CD44	-6.27368	1.49085	0.005	0.897	0.152344	4.11403	0.652961	0
Activated Macrophage	Angiogenic Macrophage	IGFBP3	CD44	-5.18357	1.49085	0.007	0.897	0.171875	3.80774	0.650502	0
Activated Macrophage	Angiogenic Macrophage	COL11A2	CD44	-5.48726	1.49085	0.007	0.897	0.191406	3.29438	0.649439	0
Activated Macrophage	Angiogenic Macrophage	HBEGF	ERBB2	2.1869	-2.01576	0.602	0.011	0.0585938	6.89887	0.64717	0
Activated Macrophage	Angiogenic Macrophage	LAMB1	CD44	-4.09145	1.49085	0.011	0.897	0.171875	3.42734	0.646142	0
Activated Macrophage	Angiogenic Macrophage	CXCL3	CXCR2	2.01703	0.31845	0.638	0.013	0.0859375	-102.978	0.645504	0
Activated Macrophage	Angiogenic Macrophage	COL27A1	CD44	-3.65621	1.49085	0.013	0.897	0.21875	2.83036	0.644879	0
Activated Macrophage	Angiogenic Macrophage	CXCL3	CXCR1	2.01703	-2.97457	0.638	0.001	0.125	-77.3304	0.641946	0
Activated Macrophage	Angiogenic Macrophage	CCL2	CCR2	2.38627	1.68936	0.496	0.058	0.015625	42.7998	0.640786	1
Activated Macrophage	Angiogenic Macrophage	IL18	IL18RAP	2.1485	-4.76367	0.597	0.001	0.121094	4.63216	0.638946	0
Activated Macrophage	Angiogenic Macrophage	IL18	IL18R1	2.1485	-2.53175	0.597	0.004	0.128906	4.13908	0.636265	0
Activated Macrophage	Angiogenic Macrophage	LAMB2	CD44	-0.466236	1.49085	0.147	0.897	0.164062	3.99319	0.634376	0
Activated Macrophage	Angiogenic Macrophage	LAMA4	CD44	-4.1963	1.49085	0.017	0.897	0.226562	3.01047	0.632976	0
Activated Macrophage	Angiogenic Macrophage	LAMC1	CD44	-3.25126	1.49085	0.03	0.897	0.175781	3.453	0.619876	0
Activated Macrophage	Angiogenic Macrophage	SEMA6D	TYROBP	-3.80378	1.24897	0.002	0.996	0.175781	7.94609	0.618183	0
Activated Macrophage	Angiogenic Macrophage	ICAM1	IL2RG	2.23172	-1.55297	0.646	0.133	0.289062	1.95605	0.617571	0
Activated Macrophage	Angiogenic Macrophage	COL4A1	CD44	-4.87022	1.49085	0.021	0.897	0.203125	3.81343	0.617508	0
Activated Macrophage	Angiogenic Macrophage	COL4A2	CD44	-4.37271	1.49085	0.025	0.897	0.214844	3.51478	0.613986	0
Activated Macrophage	Angiogenic Macrophage	COL5A1	CD44	-3.8574	1.49085	0.029	0.897	0.246094	2.81292	0.612713	0
Activated Macrophage	Angiogenic Macrophage	VCAN	CD44	-4.95142	1.49085	0.026	0.897	0.265625	1.94342	0.604276	0
Activated Macrophage	Angiogenic Macrophage	FN1	PLAUR	-3.40087	1.81294	0.12	0.887	0.246094	5.23109	0.599986	0
Activated Macrophage	Angiogenic Macrophage	LIN7C	ABCA1	0.238746	1.56616	0.162	0.74	0.0742188	-131.791	0.598817	0
Activated Macrophage	Angiogenic Macrophage	CCL2	ACKR2	2.38627	-1.7159	0.496	0.001	0.0546875	-65.2001	0.590937	0
Activated Macrophage	Angiogenic Macrophage	CCL2	ACKR4	2.38627	-2.56768	0.496	0.001	0.0585938	-304.093	0.590511	0
Activated Macrophage	Angiogenic Macrophage	CCL2	CCR10	2.38627	-0.498025	0.496	0.007	0.0429688	-104.126	0.590051	0
Activated Macrophage	Angiogenic Macrophage	COL5A2	CD44	-4.42843	1.49085	0.036	0.897	0.25	2.52932	0.588933	0
Activated Macrophage	Angiogenic Macrophage	COL6A3	CD44	-3.4761	1.49085	0.049	0.897	0.253906	2.68654	0.58348	0
Activated Macrophage	Angiogenic Macrophage	GNAI2	FPR1	0.65803	1.40204	0.901	0.408	0.140625	2.37839	0.58246	0
Activated Macrophage	Angiogenic Macrophage	SPP1	CD44	-0.286302	1.49085	0.62	0.897	0.148438	-4.96587	0.579891	0
Activated Macrophage	Angiogenic Macrophage	RIMS2	ABCA1	-3.08032	1.56616	0.001	0.74	0.109375	137.611	0.577939	0
Activated Macrophage	Angiogenic Macrophage	COL11A1	CD44	-3.55042	1.49085	0.052	0.897	0.230469	3.02791	0.576334	0
Activated Macrophage	Angiogenic Macrophage	IGF1	IGF1R	2.63096	-2.78931	0.504	0.063	0.113281	15.8342	0.575139	0
Activated Macrophage	Angiogenic Macrophage	SEMA4A	PLXND1	1.91689	0.785855	0.361	0.541	0.0429688	10.7223	0.558572	0
Activated Macrophage	Angiogenic Macrophage	ANXA1	FPR3	-0.330998	1.71794	0.779	0.789	0.148438	3.48228	0.548803	0
Activated Macrophage	Angiogenic Macrophage	VCAM1	ITGB2	-0.534082	1.20851	0.062	0.926	0.234375	2.3944	0.542982	0
Activated Macrophage	Angiogenic Macrophage	HLA-A	APLP2	0.295096	0.853222	0.986	0.925	0.234375	3.65081	0.540098	0
Activated Macrophage	Angiogenic Macrophage	ICAM2	ITGB2	-0.353698	1.20851	0.151	0.926	0.246094	2.3922	0.532834	0
Activated Macrophage	Angiogenic Macrophage	ICAM3	ITGB2	-4.93851	1.20851	0.012	0.926	0.445312	1.06007	0.529907	0
Activated Macrophage	Angiogenic Macrophage	CTGF	ITGB2	-4.95604	1.20851	0.012	0.926	0.265625	2.14823	0.529802	0
Activated Macrophage	Angiogenic Macrophage	COL6A2	CD44	-3.05359	1.49085	0.102	0.897	0.265625	2.55754	0.512912	0
Activated Macrophage	Angiogenic Macrophage	C3	CD46	2.59513	0.273327	0.343	0.452	0.0234375	8.68805	0.506837	0
Activated Macrophage	Angiogenic Macrophage	COL6A1	CD44	-2.74786	1.49085	0.119	0.897	0.265625	2.51182	0.505147	0
Activated Macrophage	Angiogenic Macrophage	CYR61	ITGB2	-5.10816	1.20851	0.022	0.926	0.316406	2.0417	0.503349	0
Activated Macrophage	Angiogenic Macrophage	HLA-A	LILRB2	0.295096	1.44003	0.986	0.494	0.351562	1.61252	0.501171	0
Activated Macrophage	Angiogenic Macrophage	IL1A	IL1RAP	2.75014	1.16119	0.273	0.212	0.0273438	5.85273	0.498479	1
Activated Macrophage	Angiogenic Macrophage	C3	C5AR2	2.59513	0.775328	0.343	0.122	0.0078125	13.5344	0.49236	0
Activated Macrophage	Angiogenic Macrophage	C3	CR1	2.59513	1.05992	0.343	0.085	0.0195312	7.47623	0.490111	0
Activated Macrophage	Angiogenic Macrophage	SERPING1	LRP1	1.06749	0.691283	0.425	0.742	0.0351562	60.0486	0.483309	0
Activated Macrophage	Angiogenic Macrophage	VEGFA	NRP1	1.1291	0.667348	0.488	0.601	0.117188	10.864	0.476037	0
Activated Macrophage	Angiogenic Macrophage	SEMA6D	TREM2	-3.80378	1.38817	0.002	0.677	0.171875	4.89549	0.466093	0
Activated Macrophage	Angiogenic Macrophage	FN1	CD44	-3.40087	1.49085	0.12	0.897	0.253906	3.19004	0.464593	0
Activated Macrophage	Angiogenic Macrophage	CXCL12	CD4	1.39079	0.993578	0.127	0.756	0.132812	4.09285	0.463888	0
Activated Macrophage	Angiogenic Macrophage	COL3A1	CD44	-3.75659	1.49085	0.115	0.897	0.257812	2.90282	0.452641	0
Activated Macrophage	Angiogenic Macrophage	C3	CD19	2.59513	-0.39258	0.343	0.007	0.0273438	15.4602	0.443691	0
Activated Macrophage	Angiogenic Macrophage	IFNG	IFNGR1	-6.66268	1.30248	0.002	0.683	0.195312	2.08992	0.438135	1
Activated Macrophage	Angiogenic Macrophage	HGF	ST14	0.550875	1.93268	0.182	0.379	0.03125	5.72757	0.416373	0
Activated Macrophage	Angiogenic Macrophage	IL1A	IL1R2	2.75014	0.997552	0.273	0.071	0.132812	3.82951	0.410807	1
Activated Macrophage	Angiogenic Macrophage	THBS4	CD36	-5.68643	1.78117	0.001	0.464	0.113281	5.40473	0.410388	0
Activated Macrophage	Angiogenic Macrophage	COMP	CD36	-4.28985	1.78117	0.002	0.464	0.113281	5.16757	0.408941	0
Activated Macrophage	Angiogenic Macrophage	CCL8	CCR1	1.45904	1.34088	0.164	0.426	0.0195312	6.33954	0.405249	0
Activated Macrophage	Angiogenic Macrophage	THBS3	CD36	-1.29425	1.78117	0.014	0.464	0.117188	5.56979	0.404171	0
Activated Macrophage	Angiogenic Macrophage	THBS2	CD36	-3.84072	1.78117	0.006	0.464	0.148438	3.67167	0.401709	0
Activated Macrophage	Angiogenic Macrophage	IL6	IL6R	1.44015	1.47717	0.077	0.467	0.0820312	3.26855	0.400365	1
Activated Macrophage	Angiogenic Macrophage	PROC	THBD	-0.509167	1.43033	0.004	0.56	0.105469	34.0826	0.399473	0
Activated Macrophage	Angiogenic Macrophage	IL16	CD4	0.230058	0.993578	0.156	0.756	0.21875	2.04951	0.393517	0
Activated Macrophage	Angiogenic Macrophage	TNFSF13B	TNFRSF17	1.38525	-5.31087	0.564	0.001	0.363281	2.37053	0.387985	0
Activated Macrophage	Angiogenic Macrophage	TNFSF13B	TNFRSF13C	1.38525	-4.98681	0.564	0.002	0.328125	2.44333	0.385654	0
Activated Macrophage	Angiogenic Macrophage	ADAM9	ITGA3	1.43828	-2.42863	0.548	0.007	0.128906	13.9193	0.385588	0
Activated Macrophage	Angiogenic Macrophage	SPINT1	ST14	0.325753	1.93268	0.104	0.379	0.183594	2.07821	0.383183	0
Activated Macrophage	Angiogenic Macrophage	PDGFB	PDGFRB	2.6621	-3.97254	0.304	0.013	0.109375	4.74489	0.378818	0
Activated Macrophage	Angiogenic Macrophage	B2M	LILRB1	0.369116	1.14303	1	0.339	0.445312	1.36741	0.378301	0
Activated Macrophage	Angiogenic Macrophage	PDGFB	PDGFRA	2.6621	-5.94833	0.304	0.009	0.101562	5.63545	0.377872	0
Activated Macrophage	Angiogenic Macrophage	GNAI2	CCR5	0.65803	1.20081	0.901	0.132	0.113281	3.29206	0.375696	0
Activated Macrophage	Angiogenic Macrophage	OMG	TNFRSF1B	-0.52144	0.993619	0.003	0.748	0.292969	1.69526	0.370831	0
Activated Macrophage	Angiogenic Macrophage	LTA	TNFRSF1B	-3.24809	0.993619	0.002	0.748	0.335938	1.47184	0.368365	1
Activated Macrophage	Angiogenic Macrophage	ICAM4	ITGB3	2.6577	-2.42877	0.282	0.009	0.113281	3.52577	0.363807	0
Activated Macrophage	Angiogenic Macrophage	CCL13	CCR1	2.63736	1.34088	0.058	0.426	0.0703125	5.09117	0.362092	0
Activated Macrophage	Angiogenic Macrophage	LPL	LRP1	1.25607	0.691283	0.168	0.742	0.125	12.278	0.361976	0
Activated Macrophage	Angiogenic Macrophage	RNASE2	TLR2	-0.33276	1.57101	0.024	0.462	0.273438	2.25462	0.358909	0
Activated Macrophage	Angiogenic Macrophage	HLA-G	LILRB2	-0.400628	1.44003	0.003	0.494	0.167969	2.68275	0.355088	0
Activated Macrophage	Angiogenic Macrophage	PLEKHO2	PDGFRB	1.67763	-3.97254	0.453	0.013	0.175781	3.70666	0.354161	0
Activated Macrophage	Angiogenic Macrophage	TGFBI	ITGB1	1.05586	-0.324118	0.901	0.754	0.175781	-2.98993	0.353474	0
Activated Macrophage	Angiogenic Macrophage	CSF2	CSF2RA	0.921774	1.44834	0.009	0.478	0.265625	1.31139	0.350302	0
Activated Macrophage	Angiogenic Macrophage	PTGS2	CAV1	1.86079	-4.02745	0.412	0.018	0.234375	3.7171	0.347076	0
Activated Macrophage	Angiogenic Macrophage	TIMP2	ITGA3	0.795241	-2.42863	0.889	0.007	0.121094	-3.66337	0.344985	0
Activated Macrophage	Angiogenic Macrophage	ADAM9	ITGA6	1.43828	-2.08119	0.548	0.051	0.117188	-22.6376	0.341018	0
Activated Macrophage	Angiogenic Macrophage	HLA-A	LILRB1	0.295096	1.14303	0.986	0.339	0.410156	1.43121	0.339226	0
Activated Macrophage	Angiogenic Macrophage	GNAI2	ADRA2B	0.65803	0.902121	0.901	0.088	0.105469	3.76839	0.336136	0
Activated Macrophage	Angiogenic Macrophage	CSF2	CSF1R	0.921774	0.810928	0.009	0.818	0.203125	3.11903	0.335817	0
Activated Macrophage	Angiogenic Macrophage	VEGFA	EPHB2	1.1291	0.570189	0.488	0.21	0.144531	9.27251	0.335369	0
Activated Macrophage	Angiogenic Macrophage	RPS19	C5AR1	-0.774642	1.69822	0.985	0.84	0.347656	1.45102	0.331743	0
Activated Macrophage	Angiogenic Macrophage	IL1A	IL1R1	2.75014	-0.780679	0.273	0.134	0.203125	4.16562	0.323088	0
Activated Macrophage	Angiogenic Macrophage	ICAM2	ITGAM	-0.353698	1.321	0.151	0.528	0.195312	3.05294	0.322039	0
Activated Macrophage	Angiogenic Macrophage	CTGF	ITGAM	-4.95604	1.321	0.012	0.528	0.308594	2.46587	0.319007	0
Activated Macrophage	Angiogenic Macrophage	VEGFB	NRP1	0.476738	0.667348	0.495	0.601	0.136719	85.468	0.318531	0
Activated Macrophage	Angiogenic Macrophage	CFH	ITGAM	-3.6758	1.321	0.021	0.528	0.3125	2.19051	0.310148	0
Activated Macrophage	Angiogenic Macrophage	HLA-E	KLRD1	0.6508	-6.84879	0.959	0.001	0.433594	0.865374	0.308634	0
Activated Macrophage	Angiogenic Macrophage	TNFSF12	TNFRSF25	1.44753	-3.70371	0.444	0.007	0.148438	2.90255	0.308389	0
Activated Macrophage	Angiogenic Macrophage	HLA-E	KLRC2	0.6508	-7.56144	0.959	0.001	0.402344	1.64577	0.308278	0
Activated Macrophage	Angiogenic Macrophage	HLA-E	KLRC1	0.6508	-7.70391	0.959	0.001	0.410156	1.31399	0.308207	0
Activated Macrophage	Angiogenic Macrophage	VCAN	TLR2	-4.95142	1.57101	0.026	0.462	0.339844	1.21446	0.298534	0
Activated Macrophage	Angiogenic Macrophage	GNAI2	CXCR2	0.65803	0.31845	0.901	0.013	0.1875	3.40535	0.298513	0
Activated Macrophage	Angiogenic Macrophage	SEMA7A	PLXNC1	-1.32579	1.41865	0.02	0.439	0.332031	1.60805	0.298135	0
Activated Macrophage	Angiogenic Macrophage	CSF1	CSF1R	-2.24467	0.810928	0.032	0.818	0.269531	2.47113	0.295755	1
Activated Macrophage	Angiogenic Macrophage	GNAI2	TBXA2R	0.65803	-2.90552	0.901	0.001	0.175781	3.53587	0.29499	0
Activated Macrophage	Angiogenic Macrophage	GNAI2	CXCR1	0.65803	-2.97457	0.901	0.001	0.214844	3.44465	0.294955	0
Activated Macrophage	Angiogenic Macrophage	GNAI2	PTPRU	0.65803	-4.02595	0.901	0.001	0.199219	3.75874	0.29443	0
Activated Macrophage	Angiogenic Macrophage	GNAI2	ADCY1	0.65803	-5.18176	0.901	0.001	0.183594	3.86939	0.293852	0
Activated Macrophage	Angiogenic Macrophage	GNAI2	LPAR3	0.65803	-1.21921	0.901	0.005	0.191406	3.72687	0.293395	0
Activated Macrophage	Angiogenic Macrophage	GNAI2	EGFR	0.65803	-6.42537	0.901	0.001	0.203125	2.91182	0.29323	0
Activated Macrophage	Angiogenic Macrophage	CYR61	ITGAM	-5.10816	1.321	0.022	0.528	0.300781	2.26293	0.292554	0
Activated Macrophage	Angiogenic Macrophage	GNAI2	TSHR	0.65803	-2.82161	0.901	0.003	0.210938	3.34675	0.29221	0
Activated Macrophage	Angiogenic Macrophage	GNAI2	EDNRA	0.65803	-3.85468	0.901	0.003	0.238281	2.58244	0.290661	0
Activated Macrophage	Angiogenic Macrophage	TG	ASGR1	-3.58719	2.17121	0.001	0.268	0.101562	2.95762	0.289149	0
Activated Macrophage	Angiogenic Macrophage	CCL23	CCR1	0.452146	1.34088	0.01	0.426	0.140625	4.28677	0.287869	1
Activated Macrophage	Angiogenic Macrophage	IL1RN	IL1R2	1.18523	0.997552	0.423	0.071	0.277344	1.85134	0.28609	0
Activated Macrophage	Angiogenic Macrophage	OSM	OSMR	1.64866	-4.90742	0.351	0.002	0.3125	2.17763	0.284433	0
Activated Macrophage	Angiogenic Macrophage	CCL26	CCR1	-3.54471	1.34088	0.001	0.426	0.179688	3.5089	0.283836	0
Activated Macrophage	Angiogenic Macrophage	CCL7	CCR1	-1.09846	1.34088	0.005	0.426	0.179688	3.92513	0.282862	1
Activated Macrophage	Angiogenic Macrophage	F13A1	ITGB1	1.52734	-0.324118	0.525	0.754	0.152344	-4.88148	0.278735	0
Activated Macrophage	Angiogenic Macrophage	F8	LRP1	1.15217	0.691283	0.038	0.742	0.128906	14.6593	0.278357	0
Activated Macrophage	Angiogenic Macrophage	OSM	LIFR	1.64866	-4.05414	0.351	0.006	0.332031	1.91232	0.277178	0
Activated Macrophage	Angiogenic Macrophage	HRAS	TLR2	-1.22112	1.57101	0.143	0.462	0.253906	4.09797	0.275592	0
Activated Macrophage	Angiogenic Macrophage	ADAM9	ITGB1	1.43828	-0.324118	0.548	0.754	0.167969	-2.8193	0.271896	0
Activated Macrophage	Angiogenic Macrophage	GNAI2	F2R	0.65803	-4.51725	0.901	0.011	0.277344	2.01255	0.271598	0
Activated Macrophage	Angiogenic Macrophage	IFNG	IFNGR2	-6.66268	0.800081	0.002	0.689	0.300781	1.67523	0.268965	1
Activated Macrophage	Angiogenic Macrophage	VEGFA	KDR	1.1291	-4.45992	0.488	0.003	0.242188	8.7342	0.268809	0
Activated Macrophage	Angiogenic Macrophage	EBI3	IL27RA	2.65257	-0.399611	0.218	0.105	0.175781	1.2315	0.268151	0
Activated Macrophage	Angiogenic Macrophage	ADAM17	ITGA5	0.697427	0.815206	0.341	0.363	0.171875	4.86473	0.266871	0
Activated Macrophage	Angiogenic Macrophage	VIM	CD44	-0.824554	1.49085	0.979	0.897	0.375	5.77422	0.265025	0
Activated Macrophage	Angiogenic Macrophage	GNAI2	CAV1	0.65803	-4.02745	0.901	0.018	0.265625	3.94701	0.260196	0
Activated Macrophage	Angiogenic Macrophage	BGN	TLR2	-4.15496	1.57101	0.05	0.462	0.304688	1.63887	0.259028	0
Activated Macrophage	Angiogenic Macrophage	LIPC	LRP1	-2.78352	0.691283	0.001	0.742	0.167969	10.7073	0.255074	0
Activated Macrophage	Angiogenic Macrophage	VEGFA	GPC1	1.1291	-3.3315	0.488	0.013	0.300781	3.53091	0.253845	0
Activated Macrophage	Angiogenic Macrophage	ICAM4	ITGB1	2.6577	-0.324118	0.282	0.754	0.0976562	-2.76606	0.252544	0
Activated Macrophage	Angiogenic Macrophage	PLAT	LRP1	-4.07652	0.691283	0.004	0.742	0.171875	9.928	0.248313	0
Activated Macrophage	Angiogenic Macrophage	VEGFA	FLT1	1.1291	-1.6681	0.488	0.034	0.238281	15.078	0.247142	0
Activated Macrophage	Angiogenic Macrophage	ZP3	MERTK	-0.319632	1.00891	0.007	0.486	0.175781	4.74549	0.244046	0
Activated Macrophage	Angiogenic Macrophage	SERPINE1	LRP1	-0.79499	0.691283	0.046	0.742	0.179688	8.66022	0.238181	0
Activated Macrophage	Angiogenic Macrophage	TIMP2	ITGB1	0.795241	-0.324118	0.889	0.754	0.132812	-1.05945	0.231292	0
Activated Macrophage	Angiogenic Macrophage	RARRES2	CCRL2	-4.27109	1.28743	0.002	0.362	0.277344	2.50878	0.228755	0
Activated Macrophage	Angiogenic Macrophage	RTN4	RTN4R	0.554281	0.372003	0.818	0.011	0.0195312	81.9146	0.228747	0
Activated Macrophage	Angiogenic Macrophage	CCL19	CCRL2	-1.58975	1.28743	0.006	0.362	0.289062	0.845884	0.228256	0
Activated Macrophage	Angiogenic Macrophage	CTGF	LRP1	-4.95604	0.691283	0.012	0.742	0.265625	3.7561	0.22673	0
Activated Macrophage	Angiogenic Macrophage	RTN4	CNTNAP1	0.554281	-0.234234	0.818	0.004	0.046875	43.3906	0.226232	0
Activated Macrophage	Angiogenic Macrophage	CXCL12	ACKR3	1.39079	1.65166	0.127	0.167	0.0078125	128.738	0.226228	0
Activated Macrophage	Angiogenic Macrophage	TFPI	LRP1	-2.53295	0.691283	0.024	0.742	0.230469	5.2494	0.226071	0
Activated Macrophage	Angiogenic Macrophage	RTN4	TNFRSF19	0.554281	-4.37813	0.818	0.001	0.0742188	14.0279	0.224512	0
Activated Macrophage	Angiogenic Macrophage	RTN4	LINGO1	0.554281	-4.6588	0.818	0.001	0.113281	7.48495	0.224371	0
Activated Macrophage	Angiogenic Macrophage	SERPINE2	LRP1	-4.33789	0.691283	0.015	0.742	0.25	3.21612	0.223932	0
Activated Macrophage	Angiogenic Macrophage	OSM	IL6ST	1.64866	-0.577154	0.351	0.256	0.320312	2.30202	0.215465	0
Activated Macrophage	Angiogenic Macrophage	MMP13	LRP1	-4.37907	0.691283	0.019	0.742	0.246094	4.76909	0.214865	0
Activated Macrophage	Angiogenic Macrophage	B2M	HFE	0.369116	0.847763	1	0.07	0.511719	0.947682	0.214229	0
Activated Macrophage	Angiogenic Macrophage	TGFB2	ENG	0.756986	0.560717	0.109	0.612	0.0234375	-5.59627	0.212835	0
Activated Macrophage	Angiogenic Macrophage	F12	CD93	-3.03987	0.674334	0.002	0.634	0.234375	4.41922	0.210724	0
Activated Macrophage	Angiogenic Macrophage	SEMA3E	PLXND1	-5.78483	0.785855	0.001	0.541	0.203125	16.0602	0.209681	0
Activated Macrophage	Angiogenic Macrophage	GNAI2	IGF1R	0.65803	-2.78931	0.901	0.063	0.339844	3.0242	0.208579	0
Activated Macrophage	Angiogenic Macrophage	SEMA3C	PLXND1	-1.52364	0.785855	0.01	0.541	0.171875	72.6573	0.204956	0
Activated Macrophage	Angiogenic Macrophage	COL5A3	SDC3	-3.12205	1.16218	0.009	0.374	0.226562	2.33904	0.203279	0
Activated Macrophage	Angiogenic Macrophage	CCL8	CCR5	1.45904	1.20081	0.164	0.132	0.0742188	5.57021	0.198894	0
Activated Macrophage	Angiogenic Macrophage	IL1RN	IL1R1	1.18523	-0.780679	0.423	0.134	0.398438	1.58929	0.198371	0
Activated Macrophage	Angiogenic Macrophage	FGF7	NRP1	-5.07478	0.667348	0.001	0.601	0.195312	7.29003	0.198001	0
Activated Macrophage	Angiogenic Macrophage	SEMA3F	NRP1	-5.55863	0.667348	0.001	0.601	0.167969	31.7521	0.197759	0
Activated Macrophage	Angiogenic Macrophage	SEMA3E	NRP1	-5.78483	0.667348	0.001	0.601	0.199219	6.46873	0.197646	0
Activated Macrophage	Angiogenic Macrophage	HLA-G	LILRB1	-0.400628	1.14303	0.003	0.339	0.214844	3.29704	0.193142	0
Activated Macrophage	Angiogenic Macrophage	SEMA3C	NRP1	-1.52364	0.667348	0.01	0.601	0.171875	9.49458	0.19292	0
Activated Macrophage	Angiogenic Macrophage	SEMA3B	NRP1	-2.02043	0.667348	0.012	0.601	0.207031	11.322	0.188416	0
Activated Macrophage	Angiogenic Macrophage	CRHBP	UCN	2.68453	-0.564592	0.141	0.005	0.0507812	17.7273	0.187848	0
Activated Macrophage	Angiogenic Macrophage	ADAM10	AXL	0.397919	0.588493	0.437	0.335	0.148438	8.49039	0.185518	0
Activated Macrophage	Angiogenic Macrophage	SEMA3A	NRP1	-3.56547	0.667348	0.009	0.601	0.230469	4.66922	0.184493	0
Activated Macrophage	Angiogenic Macrophage	B2M	CD1B	0.369116	-0.263893	1	0.007	0.585938	0.620438	0.183634	0
Activated Macrophage	Angiogenic Macrophage	TGFB2	TGFBR1	0.756986	0.724756	0.109	0.392	0.125	8.79441	0.183308	0
Activated Macrophage	Angiogenic Macrophage	B2M	CD1A	0.369116	-1.34131	1	0.004	0.566406	0.725286	0.181875	0
Activated Macrophage	Angiogenic Macrophage	MIF	CD74	-1.57891	0.801395	0.269	0.983	0.375	-0.997237	0.181523	0
Activated Macrophage	Angiogenic Macrophage	TNFSF12	TNFRSF12A	1.44753	-1.55619	0.444	0.181	0.210938	3.13966	0.180516	0
Activated Macrophage	Angiogenic Macrophage	APP	CD74	-1.34721	0.801395	0.32	0.983	0.375	-0.909018	0.178332	0
Activated Macrophage	Angiogenic Macrophage	CSF2	CSF3R	0.921774	1.09115	0.009	0.312	0.203125	1.21721	0.174368	0
Activated Macrophage	Angiogenic Macrophage	PGF	NRP1	-4.11251	0.667348	0.014	0.601	0.265625	3.5921	0.171751	0
Activated Macrophage	Angiogenic Macrophage	CCL20	CCR6	1.51702	-5.89349	0.228	0.001	0.308594	2.36185	0.169993	0
Activated Macrophage	Angiogenic Macrophage	BMP7	ENG	-5.71605	0.560717	0.001	0.612	0.148438	-10.5429	0.168721	0
Activated Macrophage	Angiogenic Macrophage	CCL8	CCR2	1.45904	1.68936	0.164	0.058	0.0742188	6.47329	0.168632	0
Activated Macrophage	Angiogenic Macrophage	LRPAP1	LRP1	-0.356377	0.691283	0.507	0.742	0.199219	-3.32767	0.166124	0
Activated Macrophage	Angiogenic Macrophage	COL4A1	CD93	-4.87022	0.674334	0.021	0.634	0.277344	4.04627	0.162627	0
Activated Macrophage	Angiogenic Macrophage	CXCL1	CXCR2	1.72728	0.31845	0.185	0.013	0.09375	9.45786	0.161843	0
Activated Macrophage	Angiogenic Macrophage	COL5A1	SDC3	-3.8574	1.16218	0.029	0.374	0.261719	2.00918	0.161396	0
Activated Macrophage	Angiogenic Macrophage	TGFB3	ENG	-3.43035	0.560717	0.006	0.612	0.164062	-9.94756	0.161288	0
Activated Macrophage	Angiogenic Macrophage	SCGB3A1	MARCO	-3.88745	2.57822	0.002	0.127	0.164062	4.67099	0.15983	0
Activated Macrophage	Angiogenic Macrophage	COL4A2	CD93	-4.37271	0.674334	0.025	0.634	0.289062	3.00488	0.159105	0
Activated Macrophage	Angiogenic Macrophage	CXCL1	CXCR1	1.72728	-2.97457	0.185	0.001	0.132812	10.4971	0.158286	0
Activated Macrophage	Angiogenic Macrophage	ANXA1	FPR1	-0.330998	1.40204	0.779	0.408	0.523438	0.682291	0.157093	0
Activated Macrophage	Angiogenic Macrophage	CCL13	CCR5	2.63736	1.20081	0.058	0.132	0.0703125	3.62987	0.155737	0
Activated Macrophage	Angiogenic Macrophage	S100A8	TLR4	-4.84009	0.981989	0.029	0.46	0.320312	0.516976	0.155676	0
Activated Macrophage	Angiogenic Macrophage	BMP2	ENG	-4.18286	0.560717	0.009	0.612	0.164062	-10.4732	0.152757	0
Activated Macrophage	Angiogenic Macrophage	PSEN1	NCSTN	0.795456	0.253594	0.268	0.364	0.152344	12.1245	0.152745	0
Activated Macrophage	Angiogenic Macrophage	LRPAP1	SORL1	-0.356377	1.2949	0.507	0.374	0.242188	3.91984	0.151805	0
Activated Macrophage	Angiogenic Macrophage	MMP9	CD44	-2.28553	1.49085	0.453	0.897	0.234375	-1.33834	0.150972	0
Activated Macrophage	Angiogenic Macrophage	TNFSF13	TNFRSF14	2.12989	0.542519	0.01	0.513	0.328125	1.6735	0.149806	0
Activated Macrophage	Angiogenic Macrophage	GSN	AR	0.371964	-2.95256	0.839	0.006	0.375	5.67578	0.147181	0
Activated Macrophage	Angiogenic Macrophage	HLA-A	KIR3DL2	0.295096	-3.27799	0.986	0.001	0.457031	0.73525	0.143844	0
Activated Macrophage	Angiogenic Macrophage	INHBA	ENG	-1.0495	0.560717	0.053	0.612	0.183594	-5.96729	0.143768	0
Activated Macrophage	Angiogenic Macrophage	ASIP	F11R	0.920376	1.19377	0.015	0.229	0.191406	2.12499	0.143589	0
Activated Macrophage	Angiogenic Macrophage	TF	TFRC	-2.0743	0.814438	0.003	0.357	0.179688	6.33307	0.142266	0
Activated Macrophage	Angiogenic Macrophage	GNB3	TGFBR1	-4.2251	0.724756	0.001	0.392	0.195312	6.59842	0.13994	0
Activated Macrophage	Angiogenic Macrophage	MDK	LRP1	-4.69736	0.691283	0.05	0.742	0.21875	4.45595	0.139032	0
Activated Macrophage	Angiogenic Macrophage	BTLA	TNFRSF14	-4.71932	0.542519	0.001	0.513	0.503906	0.691545	0.136796	0
Activated Macrophage	Angiogenic Macrophage	LTA	TNFRSF14	-3.24809	0.542519	0.002	0.513	0.496094	1.14243	0.135908	0
Activated Macrophage	Angiogenic Macrophage	HLA-A	ERBB2	0.295096	-2.01576	0.986	0.011	0.503906	0.693495	0.134396	0
Activated Macrophage	Angiogenic Macrophage	TGFB3	TGFBR1	-3.43035	0.724756	0.006	0.392	0.222656	3.08853	0.131761	1
Activated Macrophage	Angiogenic Macrophage	CSF2	CSF2RB	0.921774	1.08533	0.009	0.235	0.269531	1.38206	0.131675	0
Activated Macrophage	Angiogenic Macrophage	CALR	LRP1	-0.307307	0.691283	0.815	0.742	0.210938	-1.85158	0.131238	0
Activated Macrophage	Angiogenic Macrophage	TNFSF14	TNFRSF14	-3.14404	0.542519	0.006	0.513	0.53125	0.998534	0.129724	0
Activated Macrophage	Angiogenic Macrophage	CXCL11	ACKR3	-1.59904	1.65166	0.011	0.167	0.046875	-16.7459	0.129118	0
Activated Macrophage	Angiogenic Macrophage	FBN1	ITGA5	-4.28199	0.815206	0.009	0.363	0.324219	1.41044	0.128691	0
Activated Macrophage	Angiogenic Macrophage	CCL13	CCR2	2.63736	1.68936	0.058	0.058	0.128906	3.77392	0.125475	1
Activated Macrophage	Angiogenic Macrophage	SEMA4C	PLXNB2	-0.295105	0.601392	0.053	0.439	0.167969	18.4218	0.124185	0
Activated Macrophage	Angiogenic Macrophage	ANGPT1	ITGA5	-3.76448	0.815206	0.013	0.363	0.316406	1.17736	0.123491	0
Activated Macrophage	Angiogenic Macrophage	BGN	TLR4	-4.15496	0.981989	0.05	0.46	0.324219	1.05289	0.121984	0
Activated Macrophage	Angiogenic Macrophage	CCL8	ACKR2	1.45904	-1.7159	0.164	0.001	0.0585938	58.9387	0.118783	0
Activated Macrophage	Angiogenic Macrophage	CCL8	ACKR4	1.45904	-2.56768	0.164	0.001	0.117188	12.9537	0.118357	0
Activated Macrophage	Angiogenic Macrophage	CTGF	ITGA5	-4.95604	0.815206	0.012	0.363	0.324219	1.32725	0.118224	0
Activated Macrophage	Angiogenic Macrophage	TGFA	EGFR	2.52299	-6.42537	0.094	0.001	0.160156	4.07109	0.115368	0
Activated Macrophage	Angiogenic Macrophage	GPC3	CD81	-3.69882	0.253739	0.002	0.93	0.246094	-0.700803	0.11429	0
Activated Macrophage	Angiogenic Macrophage	TNFSF13	TNFRSF1A	2.12989	0.357519	0.01	0.578	0.253906	-10.793	0.113972	0
Activated Macrophage	Angiogenic Macrophage	UCN2	IL10RB	-1.45634	1.18258	0.001	0.184	0.0546875	10.557	0.108069	0
Activated Macrophage	Angiogenic Macrophage	TGFA	ERBB2	2.52299	-2.01576	0.094	0.011	0.117188	6.45327	0.107494	0
Activated Macrophage	Angiogenic Macrophage	EFEMP2	CATSPER1	-3.786	1.5834	0.018	0.176	0.226562	1.32347	0.105265	0
Activated Macrophage	Angiogenic Macrophage	HMGB1	THBD	-0.671048	1.43033	0.88	0.56	0.261719	-1.13055	0.10523	0
Activated Macrophage	Angiogenic Macrophage	ADAM15	ITGA5	-0.534423	0.815206	0.161	0.363	0.230469	8.81615	0.104939	0
Activated Macrophage	Angiogenic Macrophage	ADAM17	NOTCH1	0.697427	-0.202971	0.341	0.14	0.195312	-19.692	0.104703	0
Activated Macrophage	Angiogenic Macrophage	LPL	LRP2	1.25607	-3.93979	0.168	0.001	0.121094	9.97439	0.10354	0
Activated Macrophage	Angiogenic Macrophage	SEMA4D	PLXNB2	-0.482785	0.601392	0.131	0.439	0.46875	1.29597	0.100383	0
Activated Macrophage	Angiogenic Macrophage	B2M	HLA-F	0.369116	-0.377082	1	0.447	0.714844	0.24256	0.10028	0
Activated Macrophage	Angiogenic Macrophage	LTA	TNFRSF1A	-3.24809	0.357519	0.002	0.578	0.339844	5.29839	0.100075	0
Activated Macrophage	Angiogenic Macrophage	MDK	SDC3	-4.69736	1.16218	0.05	0.374	0.21875	2.52036	0.0998941	0
Activated Macrophage	Angiogenic Macrophage	PTN	SDC3	-3.7347	1.16218	0.063	0.374	0.285156	1.48858	0.0996852	0
Activated Macrophage	Angiogenic Macrophage	LPL	VLDLR	1.25607	-1.43031	0.168	0.011	0.171875	4.74646	0.0976434	0
Activated Macrophage	Angiogenic Macrophage	VASP	CXCR2	0.369017	0.31845	0.51	0.013	0.535156	0.620046	0.0961693	0
Activated Macrophage	Angiogenic Macrophage	PSEN1	NOTCH1	0.795456	-0.202971	0.268	0.14	0.25	2.94098	0.0923832	0
Activated Macrophage	Angiogenic Macrophage	LPL	SDC1	1.25607	-3.35699	0.168	0.008	0.179688	1.5786	0.0920822	0
Activated Macrophage	Angiogenic Macrophage	CYR61	ITGA5	-5.10816	0.815206	0.022	0.363	0.328125	1.03129	0.0917701	0
Activated Macrophage	Angiogenic Macrophage	VEGFB	FLT1	0.476738	-1.6681	0.495	0.034	0.195312	-3.78203	0.089635	0
Activated Macrophage	Angiogenic Macrophage	EDN1	EDNRB	-1.21733	1.3417	0.005	0.134	0.046875	29.0539	0.0868509	0
Activated Macrophage	Angiogenic Macrophage	EFNB2	PECAM1	-3.37383	0.425904	0.011	0.491	0.238281	-12.187	0.0860034	0
Activated Macrophage	Angiogenic Macrophage	PROS1	AXL	-0.314831	0.588493	0.081	0.335	0.277344	2.20755	0.0858219	0
Activated Macrophage	Angiogenic Macrophage	TNC	ITGA5	-4.29801	0.815206	0.029	0.363	0.328125	0.82373	0.0856386	0
Activated Macrophage	Angiogenic Macrophage	SEMA4D	CD72	-0.482785	1.20745	0.131	0.192	0.535156	0.838952	0.0842928	0
Activated Macrophage	Angiogenic Macrophage	TNFSF15	TNFRSF25	1.97356	-3.70371	0.098	0.007	0.171875	1.19697	0.0837415	0
Activated Macrophage	Angiogenic Macrophage	COL18A1	ITGA5	-3.20842	0.815206	0.041	0.363	0.28125	1.39864	0.0821873	0
Activated Macrophage	Angiogenic Macrophage	PSEN1	NOTCH4	0.795456	-2.12457	0.268	0.023	0.230469	3.71599	0.0821586	0
Activated Macrophage	Angiogenic Macrophage	ADAM10	EPHA3	0.397919	-3.30267	0.437	0.003	0.308594	6.10219	0.0819912	0
Activated Macrophage	Angiogenic Macrophage	CCL7	CCR5	-1.09846	1.20081	0.005	0.132	0.230469	1.74487	0.0765074	1
Activated Macrophage	Angiogenic Macrophage	CCL13	ACKR2	2.63736	-1.7159	0.058	0.001	0.105469	8.20871	0.0756256	0
Activated Macrophage	Angiogenic Macrophage	CCL13	ACKR4	2.63736	-2.56768	0.058	0.001	0.113281	4.60376	0.0751997	0
Activated Macrophage	Angiogenic Macrophage	TGFB1	ENG	-0.337226	0.560717	0.594	0.612	0.28125	-1.0585	0.0714233	0
Activated Macrophage	Angiogenic Macrophage	PSEN1	NOTCH3	0.795456	-2.92717	0.268	0.026	0.367188	0.656076	0.068538	0
Activated Macrophage	Angiogenic Macrophage	TNFSF11	TNFRSF11A	-5.97495	0.563219	0.001	0.246	0.214844	0.727996	0.0662884	1
Activated Macrophage	Angiogenic Macrophage	F8	ASGR2	1.15217	1.32616	0.038	0.061	0.191406	1.27277	0.062339	0
Activated Macrophage	Angiogenic Macrophage	GZMB	IGF2R	-6.37597	0.529852	0.013	0.389	0.335938	0.247329	0.0616123	0
Activated Macrophage	Angiogenic Macrophage	SPP1	ITGA5	-0.286302	0.815206	0.62	0.363	0.234375	-0.253029	0.0592062	0
Activated Macrophage	Angiogenic Macrophage	C5	C5AR2	0.989458	0.775328	0.022	0.122	0.09375	6.13575	0.0581791	0
Activated Macrophage	Angiogenic Macrophage	EFNA5	EPHB2	-3.56065	0.570189	0.001	0.21	0.226562	3.86309	0.0580896	0
Activated Macrophage	Angiogenic Macrophage	EFNB3	EPHB2	-4.4198	0.570189	0.001	0.21	0.226562	7.51214	0.05766	0
Activated Macrophage	Angiogenic Macrophage	CCL26	CCR2	-3.54471	1.68936	0.001	0.058	0.269531	1.09769	0.0472191	0
Activated Macrophage	Angiogenic Macrophage	HGF	MET	0.550875	-1.9407	0.182	0.003	0.167969	3.59812	0.0472186	0
Activated Macrophage	Angiogenic Macrophage	WNT4	FZD2	-5.19632	1.01299	0.001	0.097	0.222656	2.80589	0.0465321	1
Activated Macrophage	Angiogenic Macrophage	CCL7	CCR2	-1.09846	1.68936	0.005	0.058	0.230469	1.35256	0.0462453	1
Activated Macrophage	Angiogenic Macrophage	RARRES2	CMKLR1	-4.27109	0.475958	0.002	0.212	0.269531	0.734506	0.0461804	0
Activated Macrophage	Angiogenic Macrophage	LTA	LTBR	-3.24809	0.276783	0.002	0.337	0.335938	1.51017	0.0433899	1
Activated Macrophage	Angiogenic Macrophage	TGFB1	TGFBR1	-0.337226	0.724756	0.594	0.392	0.414062	-4.87133	0.041896	0
Activated Macrophage	Angiogenic Macrophage	EFNB2	EPHB2	-3.37383	0.570189	0.011	0.21	0.199219	-5.93066	0.0413138	0
Activated Macrophage	Angiogenic Macrophage	APP	LRP1	-1.34721	0.691283	0.32	0.742	0.277344	-0.495989	0.0409125	0
Activated Macrophage	Angiogenic Macrophage	IL16	KCNJ15	0.230058	1.14022	0.156	0.038	0.554688	0.43109	0.0396087	0
Activated Macrophage	Angiogenic Macrophage	TNFSF14	LTBR	-3.14404	0.276783	0.006	0.337	0.445312	0.937592	0.0372058	1
Activated Macrophage	Angiogenic Macrophage	ADM	CALCR	0.420022	-0.731205	0.182	0.003	0.28125	1.78811	0.0371252	0
Activated Macrophage	Angiogenic Macrophage	HGF	SDC1	0.550875	-3.35699	0.182	0.008	0.285156	0.591291	0.0367017	0
Activated Macrophage	Angiogenic Macrophage	WNT5A	FZD2	-3.20947	1.01299	0.008	0.097	0.265625	1.27688	0.0362923	1
Activated Macrophage	Angiogenic Macrophage	TNFSF8	TNFRSF8	0.980502	0.264534	0.066	0.018	0.394531	1.25833	0.0347374	0
Activated Macrophage	Angiogenic Macrophage	TGFB2	TGFBR3	0.756986	-2.60583	0.109	0.007	0.226562	1.52208	0.0321354	0
Activated Macrophage	Angiogenic Macrophage	MFNG	NOTCH1	0.514326	-0.202971	0.18	0.14	0.613281	0.467275	0.0320813	0
Activated Macrophage	Angiogenic Macrophage	ASIP	ATRN	0.920376	0.328945	0.015	0.15	0.128906	-4.94646	0.0315737	0
Activated Macrophage	Angiogenic Macrophage	INHBB	ACVR1B	-3.31468	0.885886	0.001	0.067	0.09375	-16.5227	0.0280198	0
Activated Macrophage	Angiogenic Macrophage	CCL5	CCR1	-3.10834	1.34088	0.167	0.426	0.414062	0.112987	0.0260624	0
Activated Macrophage	Angiogenic Macrophage	EFNB1	EPHB2	-1.68516	0.570189	0.044	0.21	0.316406	2.55766	0.0227964	0
Activated Macrophage	Angiogenic Macrophage	IL16	GRIN2D	0.230058	0.275053	0.156	0.02	0.597656	0.241453	0.0206951	0
Activated Macrophage	Angiogenic Macrophage	WNT7B	FZD1	-2.28543	0.245111	0.001	0.175	0.328125	1.13931	0.0203045	1
Activated Macrophage	Angiogenic Macrophage	ADM	RAMP2	0.420022	-5.80479	0.182	0.007	0.210938	-1.4303	0.0179052	0
Activated Macrophage	Angiogenic Macrophage	IL16	KCND1	0.230058	-0.804762	0.156	0.005	0.660156	0.188241	0.0159326	0
Activated Macrophage	Angiogenic Macrophage	PTN	PLXNB2	-3.7347	0.601392	0.063	0.439	0.320312	0.284465	0.0143626	0
Activated Macrophage	Angiogenic Macrophage	IL16	KCNA3	0.230058	-1.48083	0.156	0.005	0.664062	0.156441	0.0142425	0
Activated Macrophage	Angiogenic Macrophage	EFNA5	EPHB6	-3.56065	0.486968	0.001	0.057	0.558594	0.463686	0.0120983	0
Activated Macrophage	Angiogenic Macrophage	IL20	IL20RA	3.34787	0.264652	0.007	0.001	0.0703125	5.45527	0.0118499	0
Activated Macrophage	Angiogenic Macrophage	EFNB3	EPHB6	-4.4198	0.486968	0.001	0.057	0.574219	0.622994	0.0116687	0
Activated Macrophage	Angiogenic Macrophage	PNOC	OPRL1	-4.24288	0.686986	0.001	0.038	0.550781	0.502849	0.0109313	0
Activated Macrophage	Angiogenic Macrophage	LAMA1	ITGB8	1.43794	0.265735	0.009	0.029	0.203125	1.78879	0.0103239	0
Activated Macrophage	Angiogenic Macrophage	IL20	IL20RB	3.34787	-1.90163	0.007	0.002	0.0546875	17.6697	0.00981592	0
Activated Macrophage	Angiogenic Macrophage	WNT5A	FZD1	-3.20947	0.245111	0.008	0.175	0.410156	0.279289	0.00860934	1
Activated Macrophage	Angiogenic Macrophage	TNFSF13	TNFRSF17	2.12989	-5.31087	0.01	0.001	0.15625	5.55367	0.00799404	0
Activated Macrophage	Angiogenic Macrophage	COL2A1	TNFRSF10A	-6.27368	0.57204	0.005	0.081	0.261719	1.25008	0.00748342	0
Activated Macrophage	Angiogenic Macrophage	PSPN	RET	0.698777	0.500647	0.016	0.005	0.0429688	-45.8355	0.00684184	0
Activated Macrophage	Angiogenic Macrophage	GPI	AMFR	-0.235039	0.373518	0.286	0.215	0.304688	-0.254115	0.00654264	0
Activated Macrophage	Angiogenic Macrophage	NRTN	GFRA2	-1.07824	0.487438	0.001	0.029	0.34375	0.651091	0.00652873	0
Activated Macrophage	Angiogenic Macrophage	CXCL12	CXCR4	1.39079	-0.253894	0.127	0.654	0.46875	0.0216558	0.00529195	0
Activated Macrophage	Angiogenic Macrophage	LAMA1	SV2C	1.43794	-2.60318	0.009	0.001	0.21875	1.61626	0.00516915	0
Activated Macrophage	Angiogenic Macrophage	ADM	CALCRL	0.420022	-3.07158	0.182	0.022	0.347656	0.313101	0.00443463	0
Activated Macrophage	Angiogenic Macrophage	TGFB3	ACVRL1	-3.43035	0.309412	0.006	0.092	0.257812	0.268021	0.00394193	0
Activated Macrophage	Angiogenic Macrophage	IL15	IL2RB	0.466138	-5.9393	0.054	0.003	0.578125	0.0132545	0.00367678	0
Activated Macrophage	Angiogenic Macrophage	PSPN	GFRA1	0.698777	-4.51867	0.016	0.001	0.308594	0.606712	0.00333088	0
Activated Macrophage	Angiogenic Macrophage	LAMA1	ITGA7	1.43794	-1.19734	0.009	0.007	0.25	0.282155	0.00228005	0
Activated Macrophage	Angiogenic Macrophage	INHBA	ACVR1B	-1.0495	0.885886	0.053	0.067	0.296875	0.105988	0.00186542	0
Activated Macrophage	Angiogenic Macrophage	LTB	TNFRSF1A	-4.51785	0.357519	0.045	0.578	0.417969	0.0102021	0.00167136	0
Activated Macrophage	Angiogenic Macrophage	OMG	RTN4R	-0.52144	0.372003	0.003	0.011	0.320312	4.81184	0.00126386	0
Activated Macrophage	Angiogenic Macrophage	NRTN	RET	-1.07824	0.500647	0.001	0.005	0.246094	1.06926	0.000712495	0
Activated Macrophage	Angiogenic Macrophage	LAMA2	ITGB8	-1.67191	0.265735	0.004	0.029	0.402344	0.0782496	0.00050934	0
Activated Macrophage	Angiogenic Macrophage	TNFSF13	TNFRSF11B	2.12989	-4.10662	0.01	0.005	0.34375	0.0137916	0.000382933	0
Activated Macrophage	Angiogenic Macrophage	TNFSF18	TNFRSF18	2.85168	-2.11157	0.02	0.027	0.390625	6.70503e-05	1.05995e-05	0
Activated Macrophage	Exhausted T	CD70	CD27	-2.90516	4.65738	0.008	0.796	0.0429688	6.54437	1.84202	0
Activated Macrophage	Exhausted T	ICAM1	IL2RG	2.23172	3.13431	0.646	0.614	0.0078125	5.33087	1.68308	0
Activated Macrophage	Exhausted T	CCL3	CCR5	3.12777	3.66008	0.853	0.163	0.00390625	-10.9164	1.63229	0
Activated Macrophage	Exhausted T	CCL3L1	CCR5	3.55195	3.66008	0.749	0.163	0.00390625	-42.1261	1.6285	0
Activated Macrophage	Exhausted T	CCL4L2	CCR5	3.24754	3.66008	0.739	0.163	0.00390625	-39.2862	1.49826	0
Activated Macrophage	Exhausted T	CXCL16	CXCR6	2.55005	4.08612	0.766	0.232	0.015625	5.85923	1.45066	0
Activated Macrophage	Exhausted T	CD14	ITGA4	2.26488	1.77188	0.962	0.356	0.00390625	10.9572	1.4048	0
Activated Macrophage	Exhausted T	CXCL12	CXCR4	1.39079	2.82932	0.127	0.928	0.0078125	5.73367	1.40112	1
Activated Macrophage	Exhausted T	CCL3	CCR4	3.12777	2.90207	0.853	0.014	0.0117188	-7.651	1.35431	0
Activated Macrophage	Exhausted T	CCL4	CCR5	2.60351	3.66008	0.785	0.163	0.00390625	-34.0995	1.32017	0
Activated Macrophage	Exhausted T	CCL3	CCR1	3.12777	-0.829951	0.853	0.055	0.03125	-10.8085	1.31117	0
Activated Macrophage	Exhausted T	CCL3L1	CCR1	3.55195	-0.829951	0.749	0.055	0.03125	-125.223	1.30738	0
Activated Macrophage	Exhausted T	C1QB	LRP1	2.58075	-5.47549	0.99	0.008	0.0351562	-11.4781	1.25557	0
Activated Macrophage	Exhausted T	C1QA	CSPG4	2.53415	-4.42862	0.993	0.002	0.03125	-20.47	1.25378	0
Activated Macrophage	Exhausted T	C1QA	CD93	2.53415	-4.60857	0.993	0.014	0.0351562	-24.6595	1.22594	0
Activated Macrophage	Exhausted T	ICAM1	ITGAL	2.23172	2.66388	0.646	0.263	0.0117188	5.75747	1.07114	0
Activated Macrophage	Exhausted T	PSAP	CELSR1	2.14718	-0.448065	0.993	0.003	0.0351562	-6.20664	1.0654	0
Activated Macrophage	Exhausted T	APOE	LRP8	2.10206	1.29402	0.979	0.024	0.0117188	-4.22936	1.04449	0
Activated Macrophage	Exhausted T	PSAP	LRP1	2.14718	-5.47549	0.993	0.008	0.0351562	-6.75516	1.04417	0
Activated Macrophage	Exhausted T	APOE	VLDLR	2.10206	-3.86697	0.979	0.001	0.0234375	-4.3212	1.02703	0
Activated Macrophage	Exhausted T	APOE	SCARB1	2.10206	-3.65554	0.979	0.004	0.03125	-4.291	1.02165	0
Activated Macrophage	Exhausted T	APOE	LDLR	2.10206	-1.10989	0.979	0.025	0.0390625	-4.59988	1.01509	0
Activated Macrophage	Exhausted T	TNF	TNFRSF1B	2.77375	1.32576	0.501	0.474	0.03125	4.57033	1.00903	0
Activated Macrophage	Exhausted T	APOE	SORL1	2.10206	-1.75196	0.979	0.025	0.046875	-7.18753	1.00706	0
Activated Macrophage	Exhausted T	APOE	LRP1	2.10206	-5.47549	0.979	0.008	0.0273438	-4.40222	1.00706	0
Activated Macrophage	Exhausted T	CCL4	CCR1	2.60351	-0.829951	0.785	0.055	0.0351562	-95.1661	0.999053	0
Activated Macrophage	Exhausted T	IL15	IL2RG	0.466138	3.13431	0.054	0.614	0.144531	2.77109	0.974819	0
Activated Macrophage	Exhausted T	PLAU	IGF2R	2.91536	0.497121	0.638	0.139	0.015625	32.3241	0.96455	0
Activated Macrophage	Exhausted T	IL7	IL2RG	-1.19856	3.13431	0.014	0.614	0.109375	3.6324	0.953844	0
Activated Macrophage	Exhausted T	ICAM1	ITGB2	2.23172	0.690072	0.646	0.616	0.0898438	3.48191	0.933386	1
Activated Macrophage	Exhausted T	B2M	HLA-F	0.369116	2.26571	1	0.642	0.167969	2.20561	0.91185	0
Activated Macrophage	Exhausted T	HBEGF	CD82	2.1869	2.01745	0.602	0.251	0.0078125	9.54919	0.911447	0
Activated Macrophage	Exhausted T	PLAU	LRP1	2.91536	-5.47549	0.638	0.008	0.0273438	21.3704	0.908099	0
Activated Macrophage	Exhausted T	CCL2	CCR5	2.38627	3.66008	0.496	0.163	0.00390625	36.1414	0.890091	0
Activated Macrophage	Exhausted T	A2M	LRP1	1.91729	-5.47549	0.926	0.008	0.0273438	-15.8495	0.865804	0
Activated Macrophage	Exhausted T	PLAU	PLAUR	2.91536	-4.68599	0.638	0.037	0.167969	5.35518	0.84331	0
Activated Macrophage	Exhausted T	IL10	IL10RA	2.86014	1.2419	0.441	0.331	0.0234375	5.57378	0.836196	0
Activated Macrophage	Exhausted T	HBEGF	CD44	2.1869	0.606131	0.602	0.546	0.113281	3.33255	0.823731	0
Activated Macrophage	Exhausted T	CREG1	IGF2R	1.85063	0.497121	0.804	0.139	0.0234375	143.744	0.778505	0
Activated Macrophage	Exhausted T	NAMPT	INSR	1.74333	-4.02057	0.845	0.002	0.0976562	159.299	0.732536	0
Activated Macrophage	Exhausted T	ICAM4	ITGAL	2.6577	2.66388	0.282	0.263	0.0117188	4.73717	0.725037	0
Activated Macrophage	Exhausted T	IL1B	IL1R2	2.19344	-4.32372	0.659	0.001	0.179688	14.9056	0.720576	0
Activated Macrophage	Exhausted T	LGALS1	PTPRC	-0.622501	2.17884	0.938	0.927	0.152344	4.72681	0.717938	0
Activated Macrophage	Exhausted T	TNF	TRAF2	2.77375	0.978962	0.501	0.046	0.0117188	49.9801	0.717341	0
Activated Macrophage	Exhausted T	IL1B	IL1R1	2.19344	-5.40261	0.659	0.002	0.152344	38.5058	0.717335	0
Activated Macrophage	Exhausted T	F13A1	ITGA4	1.52734	1.77188	0.525	0.356	0.0664062	8.48263	0.716321	0
Activated Macrophage	Exhausted T	ICAM1	IL2RA	2.23172	-2.18502	0.646	0.006	0.09375	4.75456	0.714289	0
Activated Macrophage	Exhausted T	ICAM1	ITGAM	2.23172	-4.66117	0.646	0.003	0.0859375	4.73335	0.713852	0
Activated Macrophage	Exhausted T	IL1B	IL1RAP	2.19344	-1.48923	0.659	0.012	0.167969	27.2038	0.713802	0
Activated Macrophage	Exhausted T	ICAM1	ITGAX	2.23172	-3.27403	0.646	0.014	0.117188	3.13204	0.697926	0
Activated Macrophage	Exhausted T	ICAM4	ITGA4	2.6577	1.77188	0.282	0.356	0.00390625	13.7352	0.69013	0
Activated Macrophage	Exhausted T	TNF	LTBR	2.77375	-5.02591	0.501	0.004	0.03125	-894.81	0.684773	0
Activated Macrophage	Exhausted T	GAS6	TYRO3	2.34461	-1.88314	0.584	0.002	0.03125	16.632	0.682744	0
Activated Macrophage	Exhausted T	GAS6	AXL	2.34461	-4.48063	0.584	0.006	0.046875	10.2664	0.671185	0
Activated Macrophage	Exhausted T	PLTP	ABCA1	1.82294	-4.98205	0.755	0.008	0.078125	34.6428	0.668231	0
Activated Macrophage	Exhausted T	GAS6	MERTK	2.34461	-3.69129	0.584	0.013	0.09375	8.46741	0.660634	0
Activated Macrophage	Exhausted T	C3	ITGB2	2.59513	0.690072	0.343	0.616	0.105469	2.76762	0.657607	0
Activated Macrophage	Exhausted T	IGF1	IGF1R	2.63096	-5.92765	0.504	0.002	0.0585938	18.0899	0.657075	0
Activated Macrophage	Exhausted T	HBEGF	ERBB2	2.1869	-3.17841	0.602	0.002	0.03125	6.98317	0.655079	0
Activated Macrophage	Exhausted T	IL18	IL1RL2	2.1485	-2.85718	0.597	0.001	0.113281	5.69955	0.6399	0
Activated Macrophage	Exhausted T	TNF	TNFRSF1A	2.77375	-2.05803	0.501	0.054	0.03125	-60.2544	0.639258	0
Activated Macrophage	Exhausted T	IL18	IL18R1	2.1485	-1.30044	0.597	0.006	0.117188	4.14664	0.637427	0
Activated Macrophage	Exhausted T	IL10	IL10RB	2.86014	-0.707558	0.441	0.018	0.03125	12.787	0.624294	0
Activated Macrophage	Exhausted T	CCL2	CCR4	2.38627	2.90207	0.496	0.014	0.0117188	-214.287	0.612109	1
Activated Macrophage	Exhausted T	CCL2	CCR2	2.38627	1.61874	0.496	0.017	0.0234375	40.4466	0.605554	0
Activated Macrophage	Exhausted T	TNFSF9	TNFRSF9	-0.963134	4.23203	0.1	0.307	0.113281	4.17249	0.601459	0
Activated Macrophage	Exhausted T	GNAI2	CCR5	0.65803	3.66008	0.901	0.163	0.0117188	5.21143	0.594739	0
Activated Macrophage	Exhausted T	CCL2	ACKR4	2.38627	-1.41117	0.496	0.001	0.0546875	-304.39	0.591089	0
Activated Macrophage	Exhausted T	ICAM4	ITGB2	2.6577	0.690072	0.282	0.616	0.199219	2.49825	0.587278	0
Activated Macrophage	Exhausted T	LY86	CD180	2.02111	-2.90466	0.57	0.002	0.191406	2.6499	0.573112	0
Activated Macrophage	Exhausted T	CCL2	CCR1	2.38627	-0.829951	0.496	0.055	0.0507812	10.7667	0.568971	0
Activated Macrophage	Exhausted T	HBEGF	CD9	2.1869	-3.17079	0.602	0.062	0.0859375	10.9385	0.559963	0
Activated Macrophage	Exhausted T	ICAM5	ITGAL	3.03338	2.66388	0.136	0.263	0.0195312	3.82992	0.55657	0
Activated Macrophage	Exhausted T	ADAM28	ITGA4	1.876	1.77188	0.257	0.356	0.015625	5.50223	0.556461	0
Activated Macrophage	Exhausted T	CCL20	CXCR3	1.51702	3.29185	0.228	0.222	0.0898438	4.76461	0.538335	0
Activated Macrophage	Exhausted T	IL15	IL2RB	0.466138	3.1887	0.054	0.301	0.207031	1.77537	0.492486	0
Activated Macrophage	Exhausted T	C3	CD46	2.59513	0.352374	0.343	0.175	0.0351562	8.1577	0.475898	0
Activated Macrophage	Exhausted T	HLA-E	KLRC1	0.6508	3.07245	0.959	0.103	0.355469	2.005	0.47029	1
Activated Macrophage	Exhausted T	GNAI2	F2R	0.65803	1.93006	0.901	0.173	0.078125	3.43375	0.463393	0
Activated Macrophage	Exhausted T	CXCL12	CXCR3	1.39079	3.29185	0.127	0.222	0.0117188	4.94046	0.453711	0
Activated Macrophage	Exhausted T	HLA-E	KLRC2	0.6508	3.24861	0.959	0.086	0.335938	2.4117	0.451749	1
Activated Macrophage	Exhausted T	C3	C5AR2	2.59513	-4.89404	0.343	0.001	0.03125	12.167	0.442618	0
Activated Macrophage	Exhausted T	CCL13	CXCR3	2.63736	3.29185	0.058	0.222	0.00390625	4.84312	0.441879	0
Activated Macrophage	Exhausted T	C3	ITGAM	2.59513	-4.66117	0.343	0.003	0.148438	3.63989	0.438073	0
Activated Macrophage	Exhausted T	TGFBI	ITGAV	1.05586	-2.53472	0.901	0.03	0.195312	29.3485	0.437646	0
Activated Macrophage	Exhausted T	C3	LRP1	2.59513	-5.47549	0.343	0.008	0.113281	8.24118	0.423163	0
Activated Macrophage	Exhausted T	C3	ITGAX	2.59513	-3.27403	0.343	0.014	0.289062	2.1944	0.422147	0
Activated Macrophage	Exhausted T	ICAM5	ITGB2	3.03338	0.690072	0.136	0.616	0.394531	1.84219	0.418812	0
Activated Macrophage	Exhausted T	CCL8	CCR5	1.45904	3.66008	0.164	0.163	0.00390625	11.7047	0.417938	1
Activated Macrophage	Exhausted T	HLA-E	KLRD1	0.6508	1.62998	0.959	0.126	0.402344	1.1629	0.414747	0
Activated Macrophage	Exhausted T	C3	C3AR1	2.59513	-3.72194	0.343	0.018	0.164062	3.71399	0.411567	0
Activated Macrophage	Exhausted T	EBI3	IL27RA	2.65257	1.85586	0.218	0.131	0.09375	1.88612	0.410689	0
Activated Macrophage	Exhausted T	PDGFB	PDGFRA	2.6621	-6.28119	0.304	0.002	0.078125	5.94097	0.398358	0
Activated Macrophage	Exhausted T	F13A1	ITGA9	1.52734	-2.959	0.525	0.002	0.0898438	6.32675	0.397968	0
Activated Macrophage	Exhausted T	ADAM9	ITGA3	1.43828	0.372216	0.548	0.008	0.0820312	14.2799	0.395577	0
Activated Macrophage	Exhausted T	CXCL9	CXCR3	0.882099	3.29185	0.064	0.222	0.0507812	3.2843	0.393623	1
Activated Macrophage	Exhausted T	PDGFB	PDGFRB	2.6621	-2.82871	0.304	0.008	0.0859375	4.92659	0.393325	0
Activated Macrophage	Exhausted T	TNFSF13B	TNFRSF17	1.38525	-2.24526	0.564	0.001	0.304688	2.3799	0.389518	0
Activated Macrophage	Exhausted T	TNFSF13B	TNFRSF13C	1.38525	-0.310794	0.564	0.012	0.273438	2.46311	0.388776	0
Activated Macrophage	Exhausted T	PDGFB	LRP1	2.6621	-5.47549	0.304	0.008	0.136719	12.2754	0.382738	0
Activated Macrophage	Exhausted T	ADAM9	ITGA6	1.43828	-2.39011	0.548	0.011	0.0703125	-25.2879	0.380943	0
Activated Macrophage	Exhausted T	ADAM9	ITGB5	1.43828	-5.37757	0.548	0.006	0.105469	20.2506	0.377956	0
Activated Macrophage	Exhausted T	CCL13	CCR5	2.63736	3.66008	0.058	0.163	0.00390625	8.73526	0.37478	0
Activated Macrophage	Exhausted T	ICAM4	ITGB3	2.6577	-2.71288	0.282	0.001	0.0820312	3.61854	0.37338	0
Activated Macrophage	Exhausted T	IL1A	IL1R2	2.75014	-4.32372	0.273	0.001	0.164062	3.47924	0.373232	0
Activated Macrophage	Exhausted T	MADCAM1	ITGB7	-1.38631	3.102	0.001	0.24	0.105469	3.14222	0.371547	0
Activated Macrophage	Exhausted T	IL1A	IL1R1	2.75014	-5.40261	0.273	0.002	0.128906	4.77034	0.369991	0
Activated Macrophage	Exhausted T	PLEKHO2	PDGFRB	1.67763	-2.82871	0.453	0.008	0.148438	3.85849	0.368668	0
Activated Macrophage	Exhausted T	ICAM4	ITGAM	2.6577	-4.66117	0.282	0.003	0.1875	3.12119	0.367744	0
Activated Macrophage	Exhausted T	IL1A	IL1RAP	2.75014	-1.48923	0.273	0.012	0.101562	4.30265	0.366458	0
Activated Macrophage	Exhausted T	CCL7	CXCR3	-1.09846	3.29185	0.005	0.222	0.0585938	3.93409	0.362649	1
Activated Macrophage	Exhausted T	CCL19	CXCR3	-1.58975	3.29185	0.006	0.222	0.117188	1.16452	0.360626	1
Activated Macrophage	Exhausted T	CXCL13	CXCR3	-5.14736	3.29185	0.002	0.222	0.125	2.68257	0.360248	1
Activated Macrophage	Exhausted T	PTGS2	CAV1	1.86079	-2.23374	0.412	0.022	0.21875	3.84215	0.358752	0
Activated Macrophage	Exhausted T	CXCL11	CXCR3	-1.59904	3.29185	0.011	0.222	0.046875	4.32936	0.356601	0
Activated Macrophage	Exhausted T	ADAM9	ITGAV	1.43828	-2.53472	0.548	0.03	0.152344	9.70404	0.356068	0
Activated Macrophage	Exhausted T	VCAM1	ITGB7	-0.534082	3.102	0.062	0.24	0.167969	2.59833	0.355684	0
Activated Macrophage	Exhausted T	TIMP2	ITGA3	0.795241	0.372216	0.889	0.008	0.078125	-3.76944	0.354974	0
Activated Macrophage	Exhausted T	ESM1	ITGAL	-5.53752	2.66388	0.002	0.263	0.144531	2.97868	0.344763	0
Activated Macrophage	Exhausted T	TNFSF12	TNFRSF25	1.44753	0.762629	0.444	0.049	0.132812	3.20041	0.340036	0
Activated Macrophage	Exhausted T	ICAM4	ITGAV	2.6577	-2.53472	0.282	0.03	0.0859375	8.04905	0.336715	0
Activated Macrophage	Exhausted T	SEMA4A	PLXND1	1.91689	-3.7539	0.361	0.011	0.15625	6.24541	0.325352	0
Activated Macrophage	Exhausted T	ICAM2	ITGAL	-0.353698	2.66388	0.151	0.263	0.214844	2.29964	0.323596	0
Activated Macrophage	Exhausted T	CXCL10	CXCR3	-1.58336	3.29185	0.056	0.222	0.0820312	5.4347	0.321062	1
Activated Macrophage	Exhausted T	ICAM3	ITGAL	-4.93851	2.66388	0.012	0.263	0.550781	0.76741	0.32067	0
Activated Macrophage	Exhausted T	MADCAM1	ITGA4	-1.38631	1.77188	0.001	0.356	0.0429688	13.5089	0.314701	0
Activated Macrophage	Exhausted T	OMG	TNFRSF1B	-0.52144	1.32576	0.003	0.474	0.355469	1.43282	0.313423	0
Activated Macrophage	Exhausted T	LTA	TNFRSF1B	-3.24809	1.32576	0.002	0.474	0.402344	1.24246	0.310957	0
Activated Macrophage	Exhausted T	THBS2	ITGA4	-3.84072	1.77188	0.006	0.356	0.148438	4.88008	0.303872	0
Activated Macrophage	Exhausted T	LGALS3	FCGR2A	0.866867	-4.6127	0.831	0.026	0.261719	4.79534	0.300218	0
Activated Macrophage	Exhausted T	VCAM1	ITGA4	-0.534082	1.77188	0.062	0.356	0.09375	7.12506	0.298838	0
Activated Macrophage	Exhausted T	CCL7	CCR5	-1.09846	3.66008	0.005	0.163	0.0507812	6.74047	0.29555	0
Activated Macrophage	Exhausted T	GNAI2	TSHR	0.65803	-0.533545	0.901	0.009	0.199219	3.36773	0.294042	0
Activated Macrophage	Exhausted T	GNAI2	TBXA2R	0.65803	-3.49987	0.901	0.002	0.195312	3.51133	0.292943	0
Activated Macrophage	Exhausted T	GNAI2	ADRA2B	0.65803	-1.85202	0.901	0.004	0.203125	3.28186	0.292739	0
Activated Macrophage	Exhausted T	GNAI2	IGF1R	0.65803	-5.92765	0.901	0.002	0.132812	4.21218	0.290515	0
Activated Macrophage	Exhausted T	GNAI2	FPR1	0.65803	-4.70892	0.901	0.003	0.335938	1.18164	0.289379	0
Activated Macrophage	Exhausted T	OSM	LIFR	1.64866	-4.96713	0.351	0.002	0.3125	1.96196	0.284374	0
Activated Macrophage	Exhausted T	TNFSF12	TNFRSF12A	1.44753	-2.6793	0.444	0.03	0.144531	4.89015	0.281162	0
Activated Macrophage	Exhausted T	VEGFA	EPHB2	1.1291	-3.18247	0.488	0.002	0.214844	7.5292	0.272317	0
Activated Macrophage	Exhausted T	GNAI2	CAV1	0.65803	-2.23374	0.901	0.022	0.230469	4.12413	0.271871	0
Activated Macrophage	Exhausted T	VEGFA	KDR	1.1291	-4.16642	0.488	0.002	0.230469	8.81619	0.271333	0
Activated Macrophage	Exhausted T	VEGFA	GPC1	1.1291	-4.16127	0.488	0.005	0.273438	3.68741	0.265096	0
Activated Macrophage	Exhausted T	VEGFA	FLT1	1.1291	-2.2786	0.488	0.01	0.207031	16.1131	0.264106	0
Activated Macrophage	Exhausted T	GNAI2	C5AR1	0.65803	-4.96905	0.901	0.014	0.355469	1.05386	0.261659	0
Activated Macrophage	Exhausted T	OSM	IL6ST	1.64866	-0.767914	0.351	0.078	0.257812	2.77133	0.259392	0
Activated Macrophage	Exhausted T	CD5L	CD5	-1.43559	3.1958	0.002	0.163	0.1875	2.96687	0.259022	0
Activated Macrophage	Exhausted T	VEGFA	NRP2	1.1291	-4.33683	0.488	0.011	0.238281	7.10077	0.251647	0
Activated Macrophage	Exhausted T	VEGFA	NRP1	1.1291	-4.77781	0.488	0.01	0.265625	5.74218	0.25161	0
Activated Macrophage	Exhausted T	VCAN	ITGA4	-4.95142	1.77188	0.026	0.356	0.21875	1.50821	0.251026	0
Activated Macrophage	Exhausted T	IL1RN	IL1R2	1.18523	-4.32372	0.423	0.001	0.347656	1.60819	0.248515	0
Activated Macrophage	Exhausted T	IL1RN	IL1R1	1.18523	-5.40261	0.423	0.002	0.3125	1.96506	0.245274	0
Activated Macrophage	Exhausted T	RTN4	RTN4R	0.554281	1.41489	0.818	0.008	0.0117188	83.2086	0.23236	0
Activated Macrophage	Exhausted T	SPP1	ITGA4	-0.286302	1.77188	0.62	0.356	0.148438	-0.867456	0.226641	0
Activated Macrophage	Exhausted T	SERPING1	SELE	1.06749	-3.95557	0.425	0.001	0.0976562	-15.113	0.224865	0
Activated Macrophage	Exhausted T	RTN4	TNFRSF19	0.554281	-2.72395	0.818	0.002	0.0898438	13.9945	0.223977	0
Activated Macrophage	Exhausted T	HGF	CD44	0.550875	0.606131	0.182	0.546	0.371094	1.20351	0.215604	0
Activated Macrophage	Exhausted T	LAMA1	ITGA1	1.43794	2.4944	0.009	0.163	0.0703125	7.27751	0.209765	0
Activated Macrophage	Exhausted T	SERPING1	LRP1	1.06749	-5.47549	0.425	0.008	0.222656	25.4628	0.204941	0
Activated Macrophage	Exhausted T	TNFSF13	TNFRSF14	2.12989	1.18346	0.01	0.325	0.210938	2.26732	0.202962	0
Activated Macrophage	Exhausted T	LAMA2	ITGA1	-1.67191	2.4944	0.004	0.163	0.117188	6.76389	0.19995	0
Activated Macrophage	Exhausted T	COL8A1	ITGA1	-4.48204	2.4944	0.002	0.163	0.171875	4.57158	0.198812	0
Activated Macrophage	Exhausted T	COL24A1	ITGA1	-4.84491	2.4944	0.002	0.163	0.164062	4.22093	0.198449	0
Activated Macrophage	Exhausted T	LAMA5	ITGA1	-3.71594	2.4944	0.003	0.163	0.109375	7.08277	0.19772	0
Activated Macrophage	Exhausted T	VCAM1	ITGB2	-0.534082	0.690072	0.062	0.616	0.5625	0.864241	0.195985	0
Activated Macrophage	Exhausted T	SEMA7A	ITGA1	-1.32579	2.4944	0.02	0.163	0.261719	1.81061	0.190036	0
Activated Macrophage	Exhausted T	BTLA	TNFRSF14	-4.71932	1.18346	0.001	0.325	0.382812	0.960265	0.189953	0
Activated Macrophage	Exhausted T	CRHBP	UCN	2.68453	0.237541	0.141	0.003	0.015625	17.8942	0.189616	0
Activated Macrophage	Exhausted T	COL5A3	ITGA1	-3.12205	2.4944	0.009	0.163	0.183594	2.21492	0.189245	0
Activated Macrophage	Exhausted T	LTA	TNFRSF14	-3.24809	1.18346	0.002	0.325	0.359375	1.58926	0.189064	0
Activated Macrophage	Exhausted T	COL2A1	ITGA1	-6.27368	2.4944	0.005	0.163	0.140625	9.49542	0.18761	0
Activated Macrophage	Exhausted T	ICAM2	ITGB2	-0.353698	0.690072	0.151	0.616	0.542969	0.834331	0.185838	0
Activated Macrophage	Exhausted T	COL11A2	ITGA1	-5.48726	2.4944	0.007	0.163	0.140625	3.16423	0.184088	0
Activated Macrophage	Exhausted T	ICAM3	ITGB2	-4.93851	0.690072	0.012	0.616	0.726562	0.365908	0.182911	0
Activated Macrophage	Exhausted T	TNFSF14	TNFRSF14	-3.14404	1.18346	0.006	0.325	0.398438	1.4077	0.18288	0
Activated Macrophage	Exhausted T	CTGF	ITGB2	-4.95604	0.690072	0.012	0.616	0.585938	0.741236	0.182806	0
Activated Macrophage	Exhausted T	LAMB1	ITGA1	-4.09145	2.4944	0.011	0.163	0.214844	3.64735	0.180791	0
Activated Macrophage	Exhausted T	B2M	HFE	0.369116	-2.194	1	0.004	0.558594	0.797013	0.18017	0
Activated Macrophage	Exhausted T	COL27A1	ITGA1	-3.65621	2.4944	0.013	0.163	0.164062	2.01976	0.179529	0
Activated Macrophage	Exhausted T	B2M	LILRB1	0.369116	-3.17465	1	0.006	0.617188	0.63268	0.175034	0
Activated Macrophage	Exhausted T	LAMA1	CD44	1.43794	0.606131	0.009	0.546	0.382812	1.02481	0.171945	0
Activated Macrophage	Exhausted T	CCL20	CCR6	1.51702	-3.87173	0.228	0.001	0.300781	2.3759	0.171004	0
Activated Macrophage	Exhausted T	ADAM17	NOTCH1	0.697427	1.1016	0.341	0.093	0.125	-31.9981	0.170136	0
Activated Macrophage	Exhausted T	LAMB2	ITGA1	-0.466236	2.4944	0.147	0.163	0.203125	8.4908	0.169026	0
Activated Macrophage	Exhausted T	FN1	ITGB7	-3.40087	3.102	0.12	0.24	0.304688	1.7503	0.168189	1
Activated Macrophage	Exhausted T	LAMA4	ITGA1	-4.1963	2.4944	0.017	0.163	0.214844	2.35097	0.167625	0
Activated Macrophage	Exhausted T	MMP1	CD44	0.472243	0.606131	0.009	0.546	0.40625	0.977404	0.167599	0
Activated Macrophage	Exhausted T	HLA-G	KIR2DL4	-0.400628	4.72576	0.003	0.071	0.101562	5.66255	0.167164	0
Activated Macrophage	Exhausted T	MADCAM1	CD44	-1.38631	0.606131	0.001	0.546	0.417969	0.982059	0.164781	0
Activated Macrophage	Exhausted T	HAS2	CD44	-4.16523	0.606131	0.001	0.546	0.445312	0.895927	0.163391	0
Activated Macrophage	Exhausted T	COL14A1	CD44	-5.14022	0.606131	0.001	0.546	0.449219	0.870749	0.162904	0
Activated Macrophage	Exhausted T	LAMA2	CD44	-1.67191	0.606131	0.004	0.546	0.453125	0.962087	0.16213	0
Activated Macrophage	Exhausted T	COL24A1	CD44	-4.84491	0.606131	0.002	0.546	0.449219	0.863721	0.160629	0
Activated Macrophage	Exhausted T	LAMA5	CD44	-3.71594	0.606131	0.003	0.546	0.4375	0.958211	0.1599	0
Activated Macrophage	Exhausted T	PSEN1	NOTCH1	0.795456	1.1016	0.268	0.093	0.152344	5.02399	0.157816	0
Activated Macrophage	Exhausted T	HLA-G	KLRC1	-0.400628	3.07245	0.003	0.103	0.160156	1.76929	0.15763	0
Activated Macrophage	Exhausted T	CYR61	ITGB2	-5.10816	0.690072	0.022	0.616	0.589844	0.6342	0.156352	0
Activated Macrophage	Exhausted T	LAMC1	ITGA1	-3.25126	2.4944	0.03	0.163	0.214844	3.80975	0.154525	0
Activated Macrophage	Exhausted T	IL12A	IL12RB1	-3.33796	2.64513	0.001	0.118	0.121094	4.66373	0.154394	0
Activated Macrophage	Exhausted T	IL23A	IL12RB1	-0.500265	2.64513	0.014	0.118	0.125	3.72896	0.152561	0
Activated Macrophage	Exhausted T	COL4A1	ITGA1	-4.87022	2.4944	0.021	0.163	0.15625	6.62355	0.152157	0
Activated Macrophage	Exhausted T	COL5A3	CD44	-3.12205	0.606131	0.009	0.546	0.496094	0.674802	0.151425	0
Activated Macrophage	Exhausted T	HLA-A	KIR3DL2	0.295096	0.962816	0.986	0.009	0.414062	0.765774	0.149815	1
Activated Macrophage	Exhausted T	COL2A1	CD44	-6.27368	0.606131	0.005	0.546	0.421875	0.943761	0.14979	0
Activated Macrophage	Exhausted T	COL4A2	ITGA1	-4.37271	2.4944	0.025	0.163	0.171875	4.16004	0.148635	0
Activated Macrophage	Exhausted T	COL5A1	ITGA1	-3.8574	2.4944	0.029	0.163	0.210938	1.86858	0.147362	0
Activated Macrophage	Exhausted T	IGFBP3	CD44	-5.18357	0.606131	0.007	0.546	0.46875	0.862411	0.147331	0
Activated Macrophage	Exhausted T	COL11A2	CD44	-5.48726	0.606131	0.007	0.546	0.429688	0.741968	0.146268	0
Activated Macrophage	Exhausted T	LAMB1	CD44	-4.09145	0.606131	0.011	0.546	0.480469	0.758364	0.142971	0
Activated Macrophage	Exhausted T	HLA-A	ERBB2	0.295096	-3.17841	0.986	0.002	0.457031	0.734302	0.142304	0
Activated Macrophage	Exhausted T	COL27A1	CD44	-3.65621	0.606131	0.013	0.546	0.496094	0.621955	0.141708	0
Activated Macrophage	Exhausted T	HLA-A	LILRB2	0.295096	-4.32576	0.986	0.004	0.585938	0.440254	0.136831	0
Activated Macrophage	Exhausted T	HLA-A	LILRB1	0.295096	-3.17465	0.986	0.006	0.535156	0.573614	0.135959	0
Activated Macrophage	Exhausted T	CCL8	CCR2	1.45904	1.61874	0.164	0.017	0.128906	5.12083	0.1334	1
Activated Macrophage	Exhausted T	LAMB2	CD44	-0.466236	0.606131	0.147	0.546	0.515625	0.825895	0.131206	0
Activated Macrophage	Exhausted T	LAMA4	CD44	-4.1963	0.606131	0.017	0.546	0.554688	0.617361	0.129805	0
Activated Macrophage	Exhausted T	COL5A2	ITGA1	-4.42843	2.4944	0.036	0.163	0.21875	1.31631	0.123582	0
Activated Macrophage	Exhausted T	CCL8	ACKR4	1.45904	-1.41117	0.164	0.001	0.113281	13.017	0.118935	0
Activated Macrophage	Exhausted T	TNFSF13	FAS	2.12989	2.05064	0.01	0.105	0.128906	2.646	0.118308	0
Activated Macrophage	Exhausted T	COL6A3	ITGA1	-3.4761	2.4944	0.049	0.163	0.21875	1.51005	0.118129	0
Activated Macrophage	Exhausted T	LAMC1	CD44	-3.25126	0.606131	0.03	0.546	0.558594	0.650101	0.116705	0
Activated Macrophage	Exhausted T	TGFA	ERBB2	2.52299	-3.17841	0.094	0.002	0.0898438	6.92804	0.115402	0
Activated Macrophage	Exhausted T	TNFSF15	TNFRSF25	1.97356	0.762629	0.098	0.049	0.152344	1.64933	0.115389	0
Activated Macrophage	Exhausted T	COL4A1	CD44	-4.87022	0.606131	0.021	0.546	0.527344	0.706087	0.114337	0
Activated Macrophage	Exhausted T	FN1	ITGA4	-3.40087	1.77188	0.12	0.356	0.226562	97.3542	0.111342	0
Activated Macrophage	Exhausted T	COL11A1	ITGA1	-3.55042	2.4944	0.052	0.163	0.226562	2.15993	0.110983	0
Activated Macrophage	Exhausted T	COL4A2	CD44	-4.37271	0.606131	0.025	0.546	0.542969	0.634363	0.110815	0
Activated Macrophage	Exhausted T	LAMA1	RPSA	1.43794	0.223355	0.009	0.923	0.457031	2.75838	0.109549	0
Activated Macrophage	Exhausted T	COL5A1	CD44	-3.8574	0.606131	0.029	0.546	0.550781	0.502898	0.109542	0
Activated Macrophage	Exhausted T	VEGFB	FLT1	0.476738	-2.2786	0.495	0.01	0.109375	-4.49784	0.1066	0
Activated Macrophage	Exhausted T	CCL5	CXCR3	-3.10834	3.29185	0.167	0.222	0.355469	0.422076	0.10585	0
Activated Macrophage	Exhausted T	ADAM17	ITGA5	0.697427	-3.19853	0.341	0.009	0.351562	1.90523	0.104518	0
Activated Macrophage	Exhausted T	FASLG	FAS	-6.6742	2.05064	0.001	0.105	0.339844	0.857678	0.104322	0
Activated Macrophage	Exhausted T	LPL	VLDLR	1.25607	-3.86697	0.168	0.001	0.140625	5.03487	0.103577	0
Activated Macrophage	Exhausted T	PSEN1	NOTCH3	0.795456	-6.14314	0.268	0.001	0.304688	0.990936	0.10352	0
Activated Macrophage	Exhausted T	PSEN1	NOTCH4	0.795456	-4.20929	0.268	0.002	0.195312	4.63068	0.102382	0
Activated Macrophage	Exhausted T	HLA-G	KLRD1	-0.400628	1.62998	0.003	0.126	0.226562	0.483409	0.102088	0
Activated Macrophage	Exhausted T	LPL	SDC1	1.25607	-4.15529	0.168	0.002	0.152344	1.73756	0.101355	0
Activated Macrophage	Exhausted T	VCAN	CD44	-4.95142	0.606131	0.026	0.546	0.585938	0.325166	0.101105	0
Activated Macrophage	Exhausted T	LAMA2	RPSA	-1.67191	0.223355	0.004	0.923	0.550781	2.46546	0.0997343	0
Activated Macrophage	Exhausted T	MFNG	NOTCH1	0.514326	1.1016	0.18	0.093	0.339844	1.42032	0.0975138	0
Activated Macrophage	Exhausted T	CCL8	CCR1	1.45904	-0.829951	0.164	0.055	0.328125	1.51457	0.0968173	0
Activated Macrophage	Exhausted T	VEGFB	NRP1	0.476738	-4.77781	0.495	0.01	0.273438	25.2498	0.0941036	0
Activated Macrophage	Exhausted T	CCL13	CCR2	2.63736	1.61874	0.058	0.017	0.136719	2.71424	0.0902428	0
Activated Macrophage	Exhausted T	COL5A2	CD44	-4.42843	0.606131	0.036	0.546	0.558594	0.368326	0.0857621	0
Activated Macrophage	Exhausted T	LPL	LRP1	1.25607	-5.47549	0.168	0.008	0.304688	2.83593	0.0836082	0
Activated Macrophage	Exhausted T	COL6A3	CD44	-3.4761	0.606131	0.049	0.546	0.578125	0.369771	0.0803093	0
Activated Macrophage	Exhausted T	TNFSF18	TNFRSF18	2.85168	1.23128	0.02	0.081	0.191406	0.495839	0.0783835	0
Activated Macrophage	Exhausted T	PSEN1	NCSTN	0.795456	-0.990047	0.268	0.058	0.25	6.18186	0.0778798	0
Activated Macrophage	Exhausted T	PSEN1	NOTCH2	0.795456	-1.99929	0.268	0.029	0.351562	1.42462	0.0776014	0
Activated Macrophage	Exhausted T	SPP1	CD44	-0.286302	0.606131	0.62	0.546	0.34375	-0.656989	0.0767202	0
Activated Macrophage	Exhausted T	CCL13	ACKR4	2.63736	-1.41117	0.058	0.001	0.109375	4.63916	0.075778	0
Activated Macrophage	Exhausted T	THBS4	CD47	-5.68643	0.474711	0.001	0.33	0.257812	6.31085	0.0754841	0
Activated Macrophage	Exhausted T	COMP	CD47	-4.28985	0.474711	0.002	0.33	0.277344	4.88187	0.0740375	0
Activated Macrophage	Exhausted T	ADAM10	AXL	0.397919	-4.48063	0.437	0.006	0.320312	3.36395	0.0735033	0
Activated Macrophage	Exhausted T	COL11A1	CD44	-3.55042	0.606131	0.052	0.546	0.597656	0.38438	0.073163	0
Activated Macrophage	Exhausted T	GZMA	F2R	-5.80857	1.93006	0.033	0.173	0.371094	0.258786	0.0711092	0
Activated Macrophage	Exhausted T	THBS3	CD47	-1.29425	0.474711	0.014	0.33	0.265625	8.05932	0.0692676	0
Activated Macrophage	Exhausted T	LAMB2	RPSA	-0.466236	0.223355	0.147	0.923	0.515625	2.23422	0.0688098	0
Activated Macrophage	Exhausted T	THBS2	CD47	-3.84072	0.474711	0.006	0.33	0.324219	1.47027	0.0668052	0
Activated Macrophage	Exhausted T	HEBP1	FPR3	0.447197	-6.00554	0.365	0.005	0.359375	0.634061	0.0665997	0
Activated Macrophage	Exhausted T	DLL1	NOTCH1	0.514904	1.1016	0.035	0.093	0.0742188	-4.03157	0.0602352	0
Activated Macrophage	Exhausted T	CCL13	CCR1	2.63736	-0.829951	0.058	0.055	0.324219	0.754481	0.0536599	0
Activated Macrophage	Exhausted T	TGFB2	TGFBR3	0.756986	0.709048	0.109	0.03	0.179688	2.45783	0.0518915	0
Activated Macrophage	Exhausted T	IL6	IL6R	1.44015	-5.30816	0.077	0.002	0.523438	0.409321	0.0501376	0
Activated Macrophage	Exhausted T	DLK2	NOTCH1	-3.36754	1.1016	0.001	0.093	0.132812	-6.30684	0.0495407	0
Activated Macrophage	Exhausted T	HGF	MET	0.550875	-2.49876	0.182	0.001	0.152344	3.72474	0.0488803	0
Activated Macrophage	Exhausted T	DLL4	NOTCH1	-5.63882	1.1016	0.001	0.093	0.109375	-3.80089	0.048405	0
Activated Macrophage	Exhausted T	DLL3	NOTCH1	-3.16706	1.1016	0.002	0.093	0.160156	-7.85966	0.0480574	0
Activated Macrophage	Exhausted T	COL6A2	ITGA1	-3.05359	2.4944	0.102	0.163	0.289062	0.772205	0.047561	0
Activated Macrophage	Exhausted T	MFAP5	NOTCH1	-2.63304	1.1016	0.003	0.093	0.175781	11.2922	0.0472749	0
Activated Macrophage	Exhausted T	HGF	SDC1	0.550875	-4.15529	0.182	0.002	0.234375	0.74068	0.0459744	0
Activated Macrophage	Exhausted T	NOV	NOTCH1	-3.81691	1.1016	0.003	0.093	0.148438	-6.60143	0.0454991	0
Activated Macrophage	Exhausted T	CXCL12	CD4	1.39079	-3.40456	0.127	0.026	0.46875	0.388702	0.0440558	0
Activated Macrophage	Exhausted T	MFAP2	NOTCH1	-7.58926	1.1016	0.002	0.093	0.132812	1.17857	0.0436352	0
Activated Macrophage	Exhausted T	SELPLG	SELE	0.381923	-3.95557	0.238	0.001	0.722656	0.390974	0.043471	0
Activated Macrophage	Exhausted T	JAG2	NOTCH1	-4.01616	1.1016	0.005	0.093	0.152344	-2.99789	0.041184	0
Activated Macrophage	Exhausted T	COL6A1	ITGA1	-2.74786	2.4944	0.119	0.163	0.308594	0.64032	0.0397961	0
Activated Macrophage	Exhausted T	CCL5	CCR5	-3.10834	3.66008	0.167	0.163	0.289062	0.191409	0.0387506	0
Activated Macrophage	Exhausted T	AGRN	ATP1A3	-0.423444	4.28605	0.083	0.025	0.152344	-9.0612	0.0360026	0
Activated Macrophage	Exhausted T	ADM	CALCRL	0.420022	-6.83327	0.182	0.001	0.230469	2.45738	0.0348053	0
Activated Macrophage	Exhausted T	SELPLG	SELL	0.381923	-0.404059	0.238	0.061	0.75	0.122732	0.033125	0
Activated Macrophage	Exhausted T	ADM	RAMP2	0.420022	-5.55127	0.182	0.002	0.179688	-2.60979	0.0326707	0
Activated Macrophage	Exhausted T	IL16	KCNA3	0.230058	1.94218	0.156	0.013	0.574219	0.335769	0.0305687	0
Activated Macrophage	Exhausted T	TNFSF8	TNFRSF8	0.980502	-1.87108	0.066	0.002	0.417969	1.10431	0.0304855	0
Activated Macrophage	Exhausted T	IL6	IL6ST	1.44015	-0.767914	0.077	0.078	0.292969	-2.74313	0.0254971	0
Activated Macrophage	Exhausted T	CCL22	CCR4	0.449616	2.90207	0.005	0.014	0.246094	0.123574	0.0214385	1
Activated Macrophage	Exhausted T	F8	ASGR2	1.15217	-4.29187	0.038	0.001	0.277344	0.403136	0.0197452	0
Activated Macrophage	Exhausted T	IL16	KCND1	0.230058	0.778384	0.156	0.002	0.597656	0.221208	0.0187229	0
Activated Macrophage	Exhausted T	POMC	MC1R	0.425442	-1.94122	0.09	0.001	0.539062	0.897603	0.0181743	0
Activated Macrophage	Exhausted T	TNFSF4	TRAF2	-1.06134	0.978962	0.009	0.046	0.304688	0.648465	0.0177401	0
Activated Macrophage	Exhausted T	LAMA1	SV2A	1.43794	1.24675	0.009	0.018	0.078125	2.26211	0.0176915	0
Activated Macrophage	Exhausted T	MFNG	NOTCH2	0.514326	-1.99929	0.18	0.029	0.632812	0.188622	0.0172996	0
Activated Macrophage	Exhausted T	EFNA5	EPHB6	-3.56065	1.46195	0.001	0.026	0.460938	0.660178	0.017225	0
Activated Macrophage	Exhausted T	ULBP2	KLRK1	-3.38392	3.41773	0.008	0.018	0.285156	0.76217	0.0172239	0
Activated Macrophage	Exhausted T	EFNB3	EPHB6	-4.4198	1.46195	0.001	0.026	0.460938	0.896714	0.0167955	0
Activated Macrophage	Exhausted T	IL16	KCNJ15	0.230058	-1.74056	0.156	0.002	0.648438	0.17636	0.016204	0
Activated Macrophage	Exhausted T	TGFB2	TGFBR1	0.756986	-2.08368	0.109	0.025	0.308594	0.729708	0.0152098	0
Activated Macrophage	Exhausted T	JAG1	NOTCH1	-1.18722	1.1016	0.063	0.093	0.308594	1.53636	0.0138269	0
Activated Macrophage	Exhausted T	SEMA3F	PLXNA3	-5.55863	0.590459	0.001	0.055	0.167969	-0.957006	0.0134583	0
Activated Macrophage	Exhausted T	IL20	IL20RB	3.34787	0.869461	0.007	0.002	0.0117188	22.6579	0.012587	0
Activated Macrophage	Exhausted T	IL12A	CD28	-3.33796	0.361888	0.001	0.078	0.371094	0.256524	0.0124446	0
Activated Macrophage	Exhausted T	CCL26	CCR2	-3.54471	1.61874	0.001	0.017	0.378906	0.278658	0.0119869	0
Activated Macrophage	Exhausted T	HGF	SDC2	0.550875	-4.88184	0.182	0.016	0.214844	31.6024	0.011075	0
Activated Macrophage	Exhausted T	CCL7	CCR2	-1.09846	1.61874	0.005	0.017	0.394531	0.322108	0.0110132	0
Activated Macrophage	Exhausted T	COL6A2	CD44	-3.05359	0.606131	0.102	0.546	0.621094	0.0485717	0.009741	0
Activated Macrophage	Exhausted T	TNFSF13	TNFRSF17	2.12989	-2.24526	0.01	0.001	0.0859375	6.61855	0.00952684	0
Activated Macrophage	Exhausted T	C5	C5AR2	0.989458	-4.89404	0.022	0.001	0.394531	0.889795	0.00843701	0
Activated Macrophage	Exhausted T	F8	LDLR	1.15217	-1.10989	0.038	0.025	0.257812	0.29614	0.00801754	0
Activated Macrophage	Exhausted T	LAMA1	ITGA3	1.43794	0.372216	0.009	0.008	0.222656	1.35298	0.0079596	0
Activated Macrophage	Exhausted T	EFNA5	EPHA1	-3.56065	2.16349	0.001	0.009	0.296875	0.442933	0.00795536	0
Activated Macrophage	Exhausted T	LAMA2	SV2A	-1.67191	1.24675	0.004	0.018	0.277344	0.920363	0.00787692	0
Activated Macrophage	Exhausted T	FGF20	FGFR4	2.77314	-1.06336	0.005	0.001	0.160156	3.17576	0.00640118	0
Activated Macrophage	Exhausted T	IL15	IL2RA	0.466138	-2.18502	0.054	0.006	0.546875	0.0323723	0.00603067	0
Activated Macrophage	Exhausted T	DLL1	NOTCH3	0.514904	-6.14314	0.035	0.001	0.191406	0.102201	0.00593925	0
Activated Macrophage	Exhausted T	ASIP	MC1R	0.920376	-1.94122	0.015	0.001	0.0976562	16.217	0.00593221	0
Activated Macrophage	Exhausted T	LAMA5	SV2A	-3.71594	1.24675	0.003	0.018	0.25	0.816872	0.00564682	0
Activated Macrophage	Exhausted T	PSPN	RET	0.698777	-1.13207	0.016	0.001	0.1875	-33.6585	0.00502418	0
Activated Macrophage	Exhausted T	LAMA1	ITGB4	1.43794	-0.977906	0.009	0.003	0.0585938	-1.04742	0.00500388	0
Activated Macrophage	Exhausted T	OMG	RTN4R	-0.52144	1.41489	0.003	0.008	0.191406	18.5696	0.0048774	0
Activated Macrophage	Exhausted T	DLL1	NOTCH4	0.514904	-4.20929	0.035	0.002	0.0546875	-0.198052	0.00480153	0
Activated Macrophage	Exhausted T	LAMA1	ITGB8	1.43794	-4.07211	0.009	0.001	0.316406	0.768382	0.00443469	0
Activated Macrophage	Exhausted T	DKK2	LRP6	1.22215	-3.75967	0.009	0.001	0.160156	0.464588	0.00361982	0
Activated Macrophage	Exhausted T	EFNA3	EPHA1	-2.48905	2.16349	0.005	0.009	0.269531	0.567153	0.00351305	0
Activated Macrophage	Exhausted T	LAMA1	ITGA9	1.43794	-2.959	0.009	0.002	0.183594	2.01471	0.00351174	0
Activated Macrophage	Exhausted T	NTF3	NTRK1	-3.96961	1.68825	0.001	0.006	0.285156	0.500308	0.00307994	0
Activated Macrophage	Exhausted T	NGF	NTRK1	-4.06905	1.68825	0.001	0.006	0.277344	0.207824	0.00303022	0
Activated Macrophage	Exhausted T	RSPO3	LGR4	-5.45973	0.390645	0.001	0.027	0.257812	0.123955	0.00254384	0
Activated Macrophage	Exhausted T	LAMA1	DAG1	1.43794	-0.494235	0.009	0.018	0.160156	-0.464959	0.00202262	0
Activated Macrophage	Exhausted T	COL6A1	CD44	-2.74786	0.606131	0.119	0.546	0.648438	0.00982592	0.00197607	0
Activated Macrophage	Exhausted T	NDP	LGR4	-3.38214	0.390645	0.002	0.027	0.335938	0.0758128	0.00189157	0
Activated Macrophage	Exhausted T	HLA-A	APLP2	0.295096	-2.43538	0.986	0.118	0.550781	0.012132	0.00179479	0
Activated Macrophage	Exhausted T	CSF2	CSF2RB	0.921774	-5.02522	0.009	0.001	0.511719	0.017165	0.00163537	0
Activated Macrophage	Exhausted T	LAMA1	NT5E	1.43794	-3.29375	0.009	0.003	0.257812	0.548803	0.00153011	0
Activated Macrophage	Exhausted T	CSF2	IL3RA	0.921774	-5.24965	0.009	0.001	0.398438	0.362028	0.00152316	0
Activated Macrophage	Exhausted T	LAMA1	ITGA2	1.43794	-0.371389	0.009	0.027	0.105469	0.0281043	0.00145699	0
Activated Macrophage	Exhausted T	EFNA5	EPHA4	-3.56065	0.419794	0.001	0.014	0.355469	0.0616937	0.00115823	0
Activated Macrophage	Exhausted T	ASIP	F11R	0.920376	-2.04247	0.015	0.006	0.5	0.0114752	0.000775399	0
Activated Macrophage	Exhausted T	EFNB3	EPHA4	-4.4198	0.419794	0.001	0.014	0.347656	0.0638477	0.000728653	0
Activated Macrophage	Exhausted T	EFNB2	EPHB6	-3.37383	1.46195	0.011	0.026	0.53125	0.109893	0.000449275	0
Activated Macrophage	Exhausted T	TGFB3	TGFBR3	-3.43035	0.709048	0.006	0.03	0.339844	0.00802859	0.000344671	0
Activated Macrophage	LAMP3+ cDC3	CCL19	CCR7	-1.58975	6.85139	0.006	0.929	0.113281	6.74408	3.1777	1
Activated Macrophage	LAMP3+ cDC3	CSF2	CSF2RA	0.921774	3.89213	0.009	0.929	0.015625	6.78355	1.81204	0
Activated Macrophage	LAMP3+ cDC3	FLT3LG	FLT3	-2.71454	7.44953	0.01	0.464	0.0976562	5.82249	1.71472	0
Activated Macrophage	LAMP3+ cDC3	TSLP	IL7R	0.871143	3.11179	0.007	1	0.0078125	6.76958	1.55895	0
Activated Macrophage	LAMP3+ cDC3	IL7	IL7R	-1.19856	3.11179	0.014	1	0.046875	6.48818	1.54751	0
Activated Macrophage	LAMP3+ cDC3	LTB	CD40	-4.51785	3.55624	0.045	0.857	0.152344	4.50294	1.4222	0
Activated Macrophage	LAMP3+ cDC3	ICAM1	IL2RG	2.23172	1.75421	0.646	0.679	0.046875	4.16947	1.3164	0
Activated Macrophage	LAMP3+ cDC3	PSAP	CD1B	2.14718	4.53004	0.993	0.107	0.015625	-13.1538	1.30843	0
Activated Macrophage	LAMP3+ cDC3	C1QA	CSPG4	2.53415	-0.232292	0.993	0.036	0.0273438	-20.474	1.25402	0
Activated Macrophage	LAMP3+ cDC3	C1QA	CD93	2.53415	-3.7541	0.993	0.036	0.0546875	-23.9491	1.19063	0
Activated Macrophage	LAMP3+ cDC3	C1QB	LRP1	2.58075	-5.03782	0.99	0.036	0.0546875	-10.8494	1.18679	0
Activated Macrophage	LAMP3+ cDC3	APOE	LRP8	2.10206	1.12421	0.979	0.036	0.00390625	-4.24842	1.04919	0
Activated Macrophage	LAMP3+ cDC3	APOE	LDLR	2.10206	-0.296305	0.979	0.107	0.0429688	-4.59092	1.01311	0
Activated Macrophage	LAMP3+ cDC3	APOE	SCARB1	2.10206	-2.37585	0.979	0.036	0.0546875	-4.14209	0.986194	0
Activated Macrophage	LAMP3+ cDC3	APOE	SORL1	2.10206	-1.26358	0.979	0.071	0.0585938	-7.02368	0.984102	0
Activated Macrophage	LAMP3+ cDC3	PSAP	LRP1	2.14718	-5.03782	0.993	0.036	0.0625	-6.31021	0.975394	0
Activated Macrophage	LAMP3+ cDC3	GNAS	PTGIR	-0.453022	5.11624	0.944	0.464	0.03125	-10.2747	0.973141	0
Activated Macrophage	LAMP3+ cDC3	HBEGF	CD44	2.1869	0.782058	0.602	0.75	0.0664062	3.84958	0.951529	0
Activated Macrophage	LAMP3+ cDC3	APOE	LRP1	2.10206	-5.03782	0.979	0.036	0.046875	-4.10156	0.938278	0
Activated Macrophage	LAMP3+ cDC3	TNF	TNFRSF1B	2.77375	0.598099	0.501	0.75	0.078125	4.16305	0.919112	0
Activated Macrophage	LAMP3+ cDC3	TNF	TRAF2	2.77375	1.5629	0.501	0.286	0.00390625	63.9831	0.918319	0
Activated Macrophage	LAMP3+ cDC3	CXCL12	CXCR4	1.39079	1.77661	0.127	0.929	0.132812	3.73844	0.91355	1
Activated Macrophage	LAMP3+ cDC3	PLAU	ST14	2.91536	-2.71621	0.638	0.036	0.0546875	10.7493	0.881109	0
Activated Macrophage	LAMP3+ cDC3	PLAU	LRP1	2.91536	-5.03782	0.638	0.036	0.046875	19.7518	0.83932	0
Activated Macrophage	LAMP3+ cDC3	B2M	HLA-F	0.369116	1.4012	1	0.929	0.222656	2.02072	0.835415	0
Activated Macrophage	LAMP3+ cDC3	PLAU	IGF2R	2.91536	-1.93409	0.638	0.107	0.0546875	27.6987	0.826526	0
Activated Macrophage	LAMP3+ cDC3	CXCL2	XCR1	2.12504	4.22707	0.679	0.036	0.0664062	3.95999	0.797538	1
Activated Macrophage	LAMP3+ cDC3	A2M	LRP1	1.91729	-5.03782	0.926	0.036	0.046875	-14.5905	0.797026	0
Activated Macrophage	LAMP3+ cDC3	CSF2	CSF2RB	0.921774	3.14197	0.009	0.464	0.015625	7.69449	0.733084	0
Activated Macrophage	LAMP3+ cDC3	TSLP	CRLF2	0.871143	6.76836	0.007	0.214	0.0078125	13.5255	0.727263	0
Activated Macrophage	LAMP3+ cDC3	IL10	IL10RA	2.86014	0.285914	0.441	0.536	0.046875	4.71452	0.707287	0
Activated Macrophage	LAMP3+ cDC3	IL1B	ADRB2	2.19344	-0.947514	0.659	0.036	0.183594	31.5159	0.705683	0
Activated Macrophage	LAMP3+ cDC3	ICAM1	IL2RA	2.23172	-0.8623	0.646	0.036	0.117188	4.69488	0.705323	0
Activated Macrophage	LAMP3+ cDC3	SEMA7A	PLXNC1	-1.32579	2.18222	0.02	0.643	0.101562	3.71262	0.688326	0
Activated Macrophage	LAMP3+ cDC3	ICAM1	ITGAL	2.23172	-0.707523	0.646	0.107	0.105469	3.67112	0.682991	0
Activated Macrophage	LAMP3+ cDC3	ICAM1	ITGAX	2.23172	-0.827694	0.646	0.107	0.128906	3.03617	0.676562	0
Activated Macrophage	LAMP3+ cDC3	CD14	ITGB1	2.26488	-2.65	0.962	0.321	0.121094	-49.7864	0.664079	0
Activated Macrophage	LAMP3+ cDC3	IL1B	IL1R1	2.19344	-1.3395	0.659	0.107	0.199219	34.9489	0.651075	0
Activated Macrophage	LAMP3+ cDC3	CREG1	IGF2R	1.85063	-1.93409	0.804	0.107	0.0742188	118.259	0.640481	0
Activated Macrophage	LAMP3+ cDC3	NAMPT	INSR	1.74333	-1.87155	0.845	0.107	0.175781	138.399	0.636429	0
Activated Macrophage	LAMP3+ cDC3	ICAM1	ITGAM	2.23172	-5.08321	0.646	0.036	0.113281	4.17301	0.629346	0
Activated Macrophage	LAMP3+ cDC3	TNF	TNFRSF21	2.77375	-4.06741	0.501	0.036	0.0585938	50.5114	0.621611	0
Activated Macrophage	LAMP3+ cDC3	IL10	IL10RB	2.86014	-0.616342	0.441	0.071	0.0546875	12.4693	0.608782	0
Activated Macrophage	LAMP3+ cDC3	IL15	IL2RG	0.466138	1.75421	0.054	0.679	0.355469	1.72874	0.608139	0
Activated Macrophage	LAMP3+ cDC3	CCL2	CCR10	2.38627	0.821687	0.496	0.036	0.0117188	-107.043	0.606585	0
Activated Macrophage	LAMP3+ cDC3	IGF1	IGF1R	2.63096	-3.20024	0.504	0.036	0.101562	16.6672	0.605398	0
Activated Macrophage	LAMP3+ cDC3	HBEGF	CD82	2.1869	-3.49455	0.602	0.036	0.0703125	6.23751	0.595355	0
Activated Macrophage	LAMP3+ cDC3	IL7	IL2RG	-1.19856	1.75421	0.014	0.679	0.351562	2.23602	0.587164	0
Activated Macrophage	LAMP3+ cDC3	TNF	LTBR	2.77375	-2.22018	0.501	0.107	0.0585938	-752.733	0.576045	0
Activated Macrophage	LAMP3+ cDC3	ICAM1	ITGB2	2.23172	-0.964792	0.646	0.321	0.230469	2.11139	0.565995	0
Activated Macrophage	LAMP3+ cDC3	OSM	IL6ST	1.64866	1.09915	0.351	0.5	0.0820312	6.02711	0.564128	0
Activated Macrophage	LAMP3+ cDC3	PLTP	ABCA1	1.82294	-3.54331	0.755	0.071	0.132812	29.1547	0.562372	0
Activated Macrophage	LAMP3+ cDC3	C3	CD46	2.59513	0.47766	0.343	0.464	0.0117188	9.52877	0.555882	0
Activated Macrophage	LAMP3+ cDC3	GAS6	AXL	2.34461	-2.41887	0.584	0.107	0.09375	8.49259	0.555217	0
Activated Macrophage	LAMP3+ cDC3	PLAU	PLAUR	2.91536	-3.10354	0.638	0.25	0.289062	3.44218	0.542058	0
Activated Macrophage	LAMP3+ cDC3	IFNG	IFNGR2	-6.66268	1.31075	0.002	0.821	0.113281	3.30979	0.5314	1
Activated Macrophage	LAMP3+ cDC3	TNF	TNFRSF1A	2.77375	-2.39272	0.501	0.143	0.0625	-49.3665	0.523745	0
Activated Macrophage	LAMP3+ cDC3	CALCB	RAMP1	-3.46331	2.8186	0.001	0.357	0.0507812	12.4801	0.501389	0
Activated Macrophage	LAMP3+ cDC3	ADM2	RAMP1	-4.01607	2.8186	0.001	0.357	0.0546875	12.7387	0.501113	0
Activated Macrophage	LAMP3+ cDC3	MIF	CD74	-1.57891	1.40503	0.269	1	0.25	-2.69276	0.490152	0
Activated Macrophage	LAMP3+ cDC3	APP	CD74	-1.34721	1.40503	0.32	1	0.253906	-2.4822	0.486961	0
Activated Macrophage	LAMP3+ cDC3	NXPH3	NRXN2	-3.74162	4.49718	0.001	0.214	0.0585938	11.8772	0.479327	0
Activated Macrophage	LAMP3+ cDC3	NLGN2	NRXN2	-1.99211	4.49718	0.004	0.214	0.0507812	12.4447	0.477214	0
Activated Macrophage	LAMP3+ cDC3	ASIP	F11R	0.920376	2.50253	0.015	0.357	0.00390625	6.7129	0.453604	0
Activated Macrophage	LAMP3+ cDC3	B2M	CD1B	0.369116	4.53004	1	0.107	0.421875	1.4424	0.426915	0
Activated Macrophage	LAMP3+ cDC3	TNFSF13B	TNFRSF17	1.38525	0.698577	0.564	0.036	0.257812	2.46358	0.403215	0
Activated Macrophage	LAMP3+ cDC3	C3	ITGAX	2.59513	-0.827694	0.343	0.107	0.328125	2.08335	0.400783	0
Activated Macrophage	LAMP3+ cDC3	TGFBI	ITGAV	1.05586	-4.34171	0.901	0.036	0.210938	26.6574	0.397516	0
Activated Macrophage	LAMP3+ cDC3	TNFSF9	TNFRSF9	-0.963134	2.40836	0.1	0.357	0.226562	2.6482	0.381735	0
Activated Macrophage	LAMP3+ cDC3	ADAM9	ITGA6	1.43828	-1.04207	0.548	0.036	0.0859375	-24.9154	0.375331	0
Activated Macrophage	LAMP3+ cDC3	C3	LRP1	2.59513	-5.03782	0.343	0.036	0.167969	6.9017	0.354384	0
Activated Macrophage	LAMP3+ cDC3	C3	ITGAM	2.59513	-5.08321	0.343	0.036	0.210938	2.93774	0.353567	0
Activated Macrophage	LAMP3+ cDC3	HBEGF	CD9	2.1869	-2.94115	0.602	0.214	0.207031	6.7111	0.343554	0
Activated Macrophage	LAMP3+ cDC3	HGF	CD44	0.550875	0.782058	0.182	0.75	0.226562	1.91689	0.343401	0
Activated Macrophage	LAMP3+ cDC3	TNFSF4	TNFRSF4	-1.06134	1.75799	0.009	0.393	0.167969	1.97367	0.340669	0
Activated Macrophage	LAMP3+ cDC3	ICAM4	ITGAL	2.6577	-0.707523	0.282	0.107	0.226562	2.2011	0.336884	0
Activated Macrophage	LAMP3+ cDC3	IL6	IL6ST	1.44015	1.09915	0.077	0.5	0.0117188	-35.5284	0.330233	0
Activated Macrophage	LAMP3+ cDC3	PDGFB	PDGFRA	2.6621	-4.33234	0.304	0.036	0.117188	4.87165	0.326658	0
Activated Macrophage	LAMP3+ cDC3	PTGS2	CAV1	1.86079	-1.23521	0.412	0.107	0.253906	3.39756	0.317239	0
Activated Macrophage	LAMP3+ cDC3	ADAM9	ITGAV	1.43828	-4.34171	0.548	0.036	0.179688	8.61036	0.315937	0
Activated Macrophage	LAMP3+ cDC3	PDGFB	LRP1	2.6621	-5.03782	0.304	0.036	0.164062	10.0695	0.313959	0
Activated Macrophage	LAMP3+ cDC3	IL1A	IL1R1	2.75014	-1.3395	0.273	0.107	0.222656	3.91604	0.30373	0
Activated Macrophage	LAMP3+ cDC3	LAMA1	CD44	1.43794	0.782058	0.009	0.75	0.195312	1.78651	0.299742	0
Activated Macrophage	LAMP3+ cDC3	TNFSF12	TNFRSF25	1.44753	-1.26991	0.444	0.036	0.164062	2.80941	0.298493	0
Activated Macrophage	LAMP3+ cDC3	ICAM4	ITGAV	2.6577	-4.34171	0.282	0.036	0.109375	7.08975	0.296585	0
Activated Macrophage	LAMP3+ cDC3	MMP1	CD44	0.472243	0.782058	0.009	0.75	0.207031	1.72269	0.295397	0
Activated Macrophage	LAMP3+ cDC3	MADCAM1	CD44	-1.38631	0.782058	0.001	0.75	0.230469	1.74371	0.292578	0
Activated Macrophage	LAMP3+ cDC3	HAS2	CD44	-4.16523	0.782058	0.001	0.75	0.257812	1.59668	0.291189	0
Activated Macrophage	LAMP3+ cDC3	COL14A1	CD44	-5.14022	0.782058	0.001	0.75	0.261719	1.55385	0.290701	0
Activated Macrophage	LAMP3+ cDC3	C3	ITGB2	2.59513	-0.964792	0.343	0.321	0.484375	1.22141	0.290216	0
Activated Macrophage	LAMP3+ cDC3	LAMA2	CD44	-1.67191	0.782058	0.004	0.75	0.242188	1.72044	0.289928	0
Activated Macrophage	LAMP3+ cDC3	COL24A1	CD44	-4.84491	0.782058	0.002	0.75	0.265625	1.55091	0.288427	0
Activated Macrophage	LAMP3+ cDC3	LAMA5	CD44	-3.71594	0.782058	0.003	0.75	0.234375	1.72405	0.287698	0
Activated Macrophage	LAMP3+ cDC3	ICAM4	ITGAM	2.6577	-5.08321	0.282	0.036	0.285156	2.40396	0.283238	0
Activated Macrophage	LAMP3+ cDC3	COL5A3	CD44	-3.12205	0.782058	0.009	0.75	0.3125	1.24431	0.279222	0
Activated Macrophage	LAMP3+ cDC3	COL2A1	CD44	-6.27368	0.782058	0.005	0.75	0.242188	1.74896	0.277587	0
Activated Macrophage	LAMP3+ cDC3	CTF1	IL6ST	0.508294	1.09915	0.009	0.5	0.0195312	-17.1679	0.277074	0
Activated Macrophage	LAMP3+ cDC3	IGFBP3	CD44	-5.18357	0.782058	0.007	0.75	0.261719	1.61048	0.275129	0
Activated Macrophage	LAMP3+ cDC3	COL11A2	CD44	-5.48726	0.782058	0.007	0.75	0.257812	1.39024	0.274066	0
Activated Macrophage	LAMP3+ cDC3	IL6	IL6R	1.44015	0.941102	0.077	0.464	0.246094	2.23514	0.273781	0
Activated Macrophage	LAMP3+ cDC3	IL11	IL6ST	-2.4724	1.09915	0.003	0.5	0.046875	-22.2213	0.271079	0
Activated Macrophage	LAMP3+ cDC3	LAMB1	CD44	-4.09145	0.782058	0.011	0.75	0.289062	1.43624	0.270769	0
Activated Macrophage	LAMP3+ cDC3	COL27A1	CD44	-3.65621	0.782058	0.013	0.75	0.285156	1.18286	0.269506	0
Activated Macrophage	LAMP3+ cDC3	SEMA6A	PLXNA4	-5.61905	5.07534	0.001	0.107	0.0507812	11.8012	0.268721	0
Activated Macrophage	LAMP3+ cDC3	CLCF1	IL6ST	-1.32408	1.09915	0.01	0.5	0.0546875	-53.6872	0.268167	0
Activated Macrophage	LAMP3+ cDC3	LIF	IL6ST	-1.05728	1.09915	0.014	0.5	0.09375	70.7975	0.267386	0
Activated Macrophage	LAMP3+ cDC3	TNFSF12	TNFRSF12A	1.44753	-3.12367	0.444	0.036	0.171875	4.61123	0.265126	0
Activated Macrophage	LAMP3+ cDC3	IFNG	IFNGR1	-6.66268	0.945929	0.002	0.571	0.375	1.25643	0.2634	1
Activated Macrophage	LAMP3+ cDC3	LAMB2	CD44	-0.466236	0.782058	0.147	0.75	0.28125	1.63034	0.259003	0
Activated Macrophage	LAMP3+ cDC3	LAMA4	CD44	-4.1963	0.782058	0.017	0.75	0.308594	1.22517	0.257603	0
Activated Macrophage	LAMP3+ cDC3	SEMA3A	PLXNA4	-3.56547	5.07534	0.009	0.107	0.113281	5.07548	0.255486	0
Activated Macrophage	LAMP3+ cDC3	EBI3	IL27RA	2.65257	-0.499209	0.218	0.143	0.207031	1.16393	0.253437	0
Activated Macrophage	LAMP3+ cDC3	TNFSF13	FAS	2.12989	1.93536	0.01	0.25	0.0664062	5.64881	0.25257	0
Activated Macrophage	LAMP3+ cDC3	TNFSF13	TNFRSF14	2.12989	0.784193	0.01	0.607	0.0234375	2.77773	0.248652	0
Activated Macrophage	LAMP3+ cDC3	LAMC1	CD44	-3.25126	0.782058	0.03	0.75	0.292969	1.36199	0.244503	0
Activated Macrophage	LAMP3+ cDC3	COL4A1	CD44	-4.87022	0.782058	0.021	0.75	0.273438	1.4953	0.242134	0
Activated Macrophage	LAMP3+ cDC3	GNAI2	FPR1	0.65803	-3.07709	0.901	0.036	0.449219	0.984314	0.241055	0
Activated Macrophage	LAMP3+ cDC3	GNAI2	IGF1R	0.65803	-3.20024	0.901	0.036	0.261719	3.46292	0.238838	0
Activated Macrophage	LAMP3+ cDC3	COL4A2	CD44	-4.37271	0.782058	0.025	0.75	0.289062	1.36594	0.238613	0
Activated Macrophage	LAMP3+ cDC3	FASLG	FAS	-6.6742	1.93536	0.001	0.25	0.234375	1.9615	0.238583	0
Activated Macrophage	LAMP3+ cDC3	COL5A1	CD44	-3.8574	0.782058	0.029	0.75	0.316406	1.08961	0.237339	0
Activated Macrophage	LAMP3+ cDC3	BTLA	TNFRSF14	-4.71932	0.784193	0.001	0.607	0.242188	1.19124	0.235643	0
Activated Macrophage	LAMP3+ cDC3	SEMA4A	PLXND1	1.91689	-0.773622	0.361	0.286	0.246094	4.51814	0.23537	0
Activated Macrophage	LAMP3+ cDC3	LTA	TNFRSF14	-3.24809	0.784193	0.002	0.607	0.195312	1.97332	0.234754	0
Activated Macrophage	LAMP3+ cDC3	GNAI2	CAV1	0.65803	-1.23521	0.901	0.107	0.320312	3.49441	0.230359	0
Activated Macrophage	LAMP3+ cDC3	VCAN	CD44	-4.95142	0.782058	0.026	0.75	0.398438	0.736178	0.228903	0
Activated Macrophage	LAMP3+ cDC3	TNFSF14	TNFRSF14	-3.14404	0.784193	0.006	0.607	0.246094	1.75939	0.22857	0
Activated Macrophage	LAMP3+ cDC3	MST1	MST1R	-0.891592	6.50502	0.006	0.071	0.0429688	14.1323	0.228253	0
Activated Macrophage	LAMP3+ cDC3	IL15	IL15RA	0.466138	1.998	0.054	0.214	0.0859375	2.09163	0.226372	0
Activated Macrophage	LAMP3+ cDC3	OMG	TNFRSF1B	-0.52144	0.598099	0.003	0.75	0.542969	1.02175	0.223505	0
Activated Macrophage	LAMP3+ cDC3	VEGFA	EPHB2	1.1291	-2.93887	0.488	0.036	0.257812	6.15458	0.2226	0
Activated Macrophage	LAMP3+ cDC3	LTA	TNFRSF1B	-3.24809	0.598099	0.002	0.75	0.570312	0.883184	0.221039	0
Activated Macrophage	LAMP3+ cDC3	ICAM4	ITGB2	2.6577	-0.964792	0.282	0.321	0.535156	0.93539	0.219887	0
Activated Macrophage	LAMP3+ cDC3	TNFSF4	TRAF2	-1.06134	1.5629	0.009	0.286	0.0429688	7.99496	0.218718	0
Activated Macrophage	LAMP3+ cDC3	SPP1	S1PR1	-0.286302	2.13404	0.62	0.286	0.144531	-0.824115	0.216415	0
Activated Macrophage	LAMP3+ cDC3	COL5A2	CD44	-4.42843	0.782058	0.036	0.75	0.335938	0.917185	0.21356	0
Activated Macrophage	LAMP3+ cDC3	VCAM1	ITGAD	-0.534082	4.29489	0.062	0.107	0.0976562	5.98644	0.21322	0
Activated Macrophage	LAMP3+ cDC3	CCL20	CCR6	1.51702	1.02238	0.228	0.071	0.277344	2.90707	0.209234	1
Activated Macrophage	LAMP3+ cDC3	COL6A3	CD44	-3.4761	0.782058	0.049	0.75	0.328125	0.958195	0.208107	0
Activated Macrophage	LAMP3+ cDC3	SPP1	CD44	-0.286302	0.782058	0.62	0.75	0.277344	-1.75138	0.204518	0
Activated Macrophage	LAMP3+ cDC3	COL11A1	CD44	-3.55042	0.782058	0.052	0.75	0.339844	1.0558	0.200961	0
Activated Macrophage	LAMP3+ cDC3	ICAM3	ITGAD	-4.93851	4.29489	0.012	0.107	0.507812	0.648292	0.200146	0
Activated Macrophage	LAMP3+ cDC3	IL1RN	IL1R1	1.18523	-1.3395	0.423	0.107	0.425781	1.4342	0.179013	0
Activated Macrophage	LAMP3+ cDC3	TNFSF9	TRAF2	-0.963134	1.5629	0.1	0.286	0.105469	6.09041	0.175338	0
Activated Macrophage	LAMP3+ cDC3	ICAM5	ITGAL	3.03338	-0.707523	0.136	0.107	0.421875	1.15893	0.168417	0
Activated Macrophage	LAMP3+ cDC3	LGALS3	FCGR2A	0.866867	-5.62596	0.831	0.071	0.335938	2.56303	0.160462	0
Activated Macrophage	LAMP3+ cDC3	WNT5A	ROR1	-3.20947	2.40099	0.008	0.143	0.164062	4.15797	0.158833	0
Activated Macrophage	LAMP3+ cDC3	TNFSF10	TNFRSF10B	-0.75393	1.27384	0.189	0.357	0.332031	1.63017	0.156134	0
Activated Macrophage	LAMP3+ cDC3	COL6A2	CD44	-3.05359	0.782058	0.102	0.75	0.40625	0.685812	0.137539	0
Activated Macrophage	LAMP3+ cDC3	SERPING1	LRP1	1.06749	-5.03782	0.425	0.036	0.261719	16.9174	0.136162	0
Activated Macrophage	LAMP3+ cDC3	ARF1	PLD2	-0.228249	1.7273	0.704	0.25	0.0585938	-7.03567	0.135569	0
Activated Macrophage	LAMP3+ cDC3	TNFSF13	TNFRSF11B	2.12989	2.26277	0.01	0.107	0.0664062	4.74354	0.131708	0
Activated Macrophage	LAMP3+ cDC3	TNXB	SDC4	-5.10348	0.828125	0.001	0.321	0.128906	37.3633	0.130362	0
Activated Macrophage	LAMP3+ cDC3	RSPO3	SDC4	-5.45973	0.828125	0.001	0.321	0.191406	8.18936	0.130184	0
Activated Macrophage	LAMP3+ cDC3	THBS4	SDC4	-5.68643	0.828125	0.001	0.321	0.152344	9.17363	0.130071	0
Activated Macrophage	LAMP3+ cDC3	TNN	SDC4	-2.92706	0.828125	0.002	0.321	0.179688	9.83381	0.129987	0
Activated Macrophage	LAMP3+ cDC3	COL6A1	CD44	-2.74786	0.782058	0.119	0.75	0.417969	0.645294	0.129774	0
Activated Macrophage	LAMP3+ cDC3	COMP	SDC4	-4.28985	0.828125	0.002	0.321	0.203125	7.39918	0.128624	0
Activated Macrophage	LAMP3+ cDC3	COL24A1	SDC4	-4.84491	0.828125	0.002	0.321	0.207031	4.76707	0.128069	0
Activated Macrophage	LAMP3+ cDC3	THBS3	SDC4	-1.29425	0.828125	0.014	0.321	0.164062	11.4547	0.123854	0
Activated Macrophage	LAMP3+ cDC3	GNAI2	C5AR1	0.65803	-1.95055	0.901	0.179	0.554688	0.490838	0.121869	0
Activated Macrophage	LAMP3+ cDC3	THBS2	SDC4	-3.84072	0.828125	0.006	0.321	0.261719	2.5473	0.121392	0
Activated Macrophage	LAMP3+ cDC3	COL5A3	SDC4	-3.12205	0.828125	0.009	0.321	0.257812	1.82055	0.118865	0
Activated Macrophage	LAMP3+ cDC3	TNFSF11	TNFRSF11B	-5.97495	2.26277	0.001	0.107	0.15625	3.44825	0.118071	0
Activated Macrophage	LAMP3+ cDC3	COL2A1	SDC4	-6.27368	0.828125	0.005	0.321	0.167969	-298.954	0.11723	0
Activated Macrophage	LAMP3+ cDC3	ADAM12	SDC4	-2.79128	0.828125	0.013	0.321	0.34375	1.76842	0.114771	0
Activated Macrophage	LAMP3+ cDC3	COL11A2	SDC4	-5.48726	0.828125	0.007	0.321	0.160156	2.99013	0.113709	0
Activated Macrophage	LAMP3+ cDC3	COL27A1	SDC4	-3.65621	0.828125	0.013	0.321	0.199219	1.58794	0.109149	0
Activated Macrophage	LAMP3+ cDC3	B2M	LILRB1	0.369116	-4.32087	1	0.036	0.710938	0.385977	0.106782	0
Activated Macrophage	LAMP3+ cDC3	VWF	TNFRSF11B	-4.35347	2.26277	0.008	0.107	0.105469	8.57766	0.103644	0
Activated Macrophage	LAMP3+ cDC3	VEGFA	NRP1	1.1291	-4.86774	0.488	0.071	0.382812	2.34366	0.102695	0
Activated Macrophage	LAMP3+ cDC3	TGM2	SDC4	-2.39629	0.828125	0.03	0.321	0.222656	4.02305	0.0969697	0
Activated Macrophage	LAMP3+ cDC3	FN1	CD44	-3.40087	0.782058	0.12	0.75	0.441406	0.612609	0.0892197	0
Activated Macrophage	LAMP3+ cDC3	CXCL10	SDC4	-1.58336	0.828125	0.056	0.321	0.148438	-4.40776	0.0885802	0
Activated Macrophage	LAMP3+ cDC3	COL4A1	SDC4	-4.87022	0.828125	0.021	0.321	0.207031	28.978	0.0817768	0
Activated Macrophage	LAMP3+ cDC3	SLIT2	ROBO1	-3.96398	1.00785	0.005	0.179	0.222656	1.76713	0.0802926	0
Activated Macrophage	LAMP3+ cDC3	NCAM1	ROBO1	-5.38049	1.00785	0.004	0.179	0.195312	1.54397	0.0794416	0
Activated Macrophage	LAMP3+ cDC3	COL4A2	SDC4	-4.37271	0.828125	0.025	0.321	0.222656	5.02306	0.0782553	0
Activated Macrophage	LAMP3+ cDC3	F12	GP1BA	-3.03987	4.49718	0.002	0.036	0.0546875	9.81721	0.0779094	0
Activated Macrophage	LAMP3+ cDC3	COL3A1	CD44	-3.75659	0.782058	0.115	0.75	0.414062	0.495523	0.0772676	0
Activated Macrophage	LAMP3+ cDC3	HLA-A	LILRB2	0.295096	-0.763595	0.986	0.179	0.671875	0.248201	0.0771408	0
Activated Macrophage	LAMP3+ cDC3	COL5A1	SDC4	-3.8574	0.828125	0.029	0.321	0.246094	1.31116	0.0769818	0
Activated Macrophage	LAMP3+ cDC3	NCAM1	ROBO3	-5.38049	1.6224	0.004	0.107	0.140625	1.78004	0.0760377	0
Activated Macrophage	LAMP3+ cDC3	ADAM17	ITGA5	0.697427	-0.605264	0.341	0.143	0.402344	1.37873	0.075635	0
Activated Macrophage	LAMP3+ cDC3	TNFSF15	TNFRSF25	1.97356	-1.26991	0.098	0.036	0.199219	1.05553	0.073846	0
Activated Macrophage	LAMP3+ cDC3	XCL1	XCR1	-5.5967	4.22707	0.001	0.036	0.261719	0.358814	0.073289	1
Activated Macrophage	LAMP3+ cDC3	TNC	SDC4	-4.29801	0.828125	0.029	0.321	0.253906	1.1373	0.0705929	0
Activated Macrophage	LAMP3+ cDC3	XCL2	XCR1	-5.98961	4.22707	0.002	0.036	0.324219	0.252655	0.0700977	1
Activated Macrophage	LAMP3+ cDC3	TNFSF18	TNFRSF18	2.85168	0.748277	0.02	0.107	0.195312	0.433631	0.0685496	0
Activated Macrophage	LAMP3+ cDC3	HLA-A	LILRB1	0.295096	-4.32087	0.986	0.036	0.660156	0.285658	0.0677069	0
Activated Macrophage	LAMP3+ cDC3	IL23A	IL23R	-0.500265	3.9514	0.014	0.036	0.105469	4.60713	0.0676233	0
Activated Macrophage	LAMP3+ cDC3	ADAM17	NOTCH1	0.697427	-2.86813	0.341	0.036	0.242188	-12.6545	0.0672849	0
Activated Macrophage	LAMP3+ cDC3	VWF	GP1BA	-4.35347	4.49718	0.008	0.036	0.0429688	-7.73061	0.0635354	0
Activated Macrophage	LAMP3+ cDC3	CSF2	IL3RA	0.921774	0.6245	0.009	0.179	0.078125	14.2706	0.0600407	0
Activated Macrophage	LAMP3+ cDC3	PSEN1	NOTCH1	0.795456	-2.86813	0.268	0.036	0.328125	1.74978	0.0549647	0
Activated Macrophage	LAMP3+ cDC3	ADM	CALCRL	0.420022	0.308008	0.182	0.107	0.179688	3.86205	0.0547004	0
Activated Macrophage	LAMP3+ cDC3	COL5A2	SDC4	-4.42843	0.828125	0.036	0.321	0.246094	0.721536	0.0532024	0
Activated Macrophage	LAMP3+ cDC3	EFNB3	EPHB3	-4.4198	0.757697	0.001	0.143	0.226562	3.52144	0.0519654	0
Activated Macrophage	LAMP3+ cDC3	ICAM5	ITGB2	3.03338	-0.964792	0.136	0.321	0.644531	0.226179	0.0514205	0
Activated Macrophage	LAMP3+ cDC3	TGFBI	ITGB1	1.05586	-2.65	0.901	0.321	0.242188	-0.42582	0.0503412	0
Activated Macrophage	LAMP3+ cDC3	TNFSF10	TNFRSF11B	-0.75393	2.26277	0.189	0.107	0.378906	0.883283	0.0498119	0
Activated Macrophage	LAMP3+ cDC3	LAMA1	ITGB8	1.43794	2.36069	0.009	0.036	0.0585938	8.48366	0.0489631	0
Activated Macrophage	LAMP3+ cDC3	COL6A3	SDC4	-3.4761	0.828125	0.049	0.321	0.253906	0.822153	0.0477496	0
Activated Macrophage	LAMP3+ cDC3	COL11A1	SDC4	-3.55042	0.828125	0.052	0.321	0.261719	1.30003	0.0406033	0
Activated Macrophage	LAMP3+ cDC3	CD5L	CD5	-1.43559	0.785519	0.002	0.107	0.367188	0.464919	0.0405897	0
Activated Macrophage	LAMP3+ cDC3	LAMA2	ITGB8	-1.67191	2.36069	0.004	0.036	0.121094	6.01437	0.0391485	0
Activated Macrophage	LAMP3+ cDC3	WNT5A	RYK	-3.20947	0.323325	0.008	0.321	0.179688	-4.38856	0.0390558	0
Activated Macrophage	LAMP3+ cDC3	CXCL12	ACKR3	1.39079	-2.75837	0.127	0.036	0.195312	22.0024	0.0386644	0
Activated Macrophage	LAMP3+ cDC3	COL24A1	ITGB8	-4.84491	2.36069	0.002	0.036	0.160156	1.57105	0.0376474	1
Activated Macrophage	LAMP3+ cDC3	LAMA5	ITGB8	-3.71594	2.36069	0.003	0.036	0.144531	7.59106	0.0369184	1
Activated Macrophage	LAMP3+ cDC3	GSTP1	TRAF2	-0.443726	1.5629	0.846	0.286	0.398438	0.489694	0.0357981	0
Activated Macrophage	LAMP3+ cDC3	EFNB2	EPHB3	-3.37383	0.757697	0.011	0.143	0.207031	309.278	0.0356192	0
Activated Macrophage	LAMP3+ cDC3	IL12A	IL12RB2	-3.33796	2.01241	0.001	0.036	0.121094	4.93354	0.0345543	0
Activated Macrophage	LAMP3+ cDC3	DEFB1	CCR6	-3.51327	1.02238	0.001	0.071	0.246094	0.725603	0.0345379	0
Activated Macrophage	LAMP3+ cDC3	WNT4	FZD2	-5.19632	1.0095	0.001	0.071	0.328125	2.00432	0.033239	0
Activated Macrophage	LAMP3+ cDC3	COL5A3	ITGB8	-3.12205	2.36069	0.009	0.036	0.21875	0.455903	0.0284431	0
Activated Macrophage	LAMP3+ cDC3	COL2A1	ITGB8	-6.27368	2.36069	0.005	0.036	0.132812	-8.13769	0.0268082	0
Activated Macrophage	LAMP3+ cDC3	COL11A2	ITGB8	-5.48726	2.36069	0.007	0.036	0.117188	0.662959	0.0232869	1
Activated Macrophage	LAMP3+ cDC3	TNFSF13	TNFRSF17	2.12989	0.698577	0.01	0.036	0.00390625	16.1342	0.0232239	0
Activated Macrophage	LAMP3+ cDC3	WNT5A	FZD2	-3.20947	1.0095	0.008	0.071	0.363281	0.809184	0.0229992	1
Activated Macrophage	LAMP3+ cDC3	NTF3	NGFR	-3.96961	1.26516	0.001	0.036	0.234375	1.64461	0.020788	0
Activated Macrophage	LAMP3+ cDC3	NGF	NGFR	-4.06905	1.26516	0.001	0.036	0.230469	0.984505	0.0207383	0
Activated Macrophage	LAMP3+ cDC3	BDNF	NGFR	-5.34203	1.26516	0.001	0.036	0.207031	0.708326	0.0201018	0
Activated Macrophage	LAMP3+ cDC3	LAMB1	ITGB8	-4.09145	2.36069	0.011	0.036	0.195312	0.753875	0.0199894	0
Activated Macrophage	LAMP3+ cDC3	COL27A1	ITGB8	-3.65621	2.36069	0.013	0.036	0.203125	0.284458	0.018727	0
Activated Macrophage	LAMP3+ cDC3	INHBB	ACVR1C	-3.31468	1.05574	0.001	0.036	0.15625	3.67438	0.017346	0
Activated Macrophage	LAMP3+ cDC3	EFNB1	EPHB3	-1.68516	0.757697	0.044	0.143	0.308594	1.06924	0.0171018	0
Activated Macrophage	LAMP3+ cDC3	ADM	RAMP2	0.420022	-0.202076	0.182	0.214	0.214844	-1.32602	0.0165998	0
Activated Macrophage	LAMP3+ cDC3	MDK	SDC4	-4.69736	0.828125	0.05	0.321	0.21875	0.859125	0.01548	0
Activated Macrophage	LAMP3+ cDC3	KITLG	KIT	-0.776856	1.46883	0.029	0.036	0.175781	3.33014	0.0151744	0
Activated Macrophage	LAMP3+ cDC3	LPL	LRP1	1.25607	-5.03782	0.168	0.036	0.386719	0.503003	0.0148294	0
Activated Macrophage	LAMP3+ cDC3	CALCB	CALCRL	-3.46331	0.308008	0.001	0.107	0.136719	5.14118	0.0147468	0
Activated Macrophage	LAMP3+ cDC3	ADM2	CALCRL	-4.01607	0.308008	0.001	0.107	0.121094	7.12436	0.0144704	0
Activated Macrophage	LAMP3+ cDC3	CXCL12	CD4	1.39079	-0.27889	0.127	0.536	0.488281	0.119751	0.0135727	0
Activated Macrophage	LAMP3+ cDC3	CCL7	CCR10	-1.09846	0.821687	0.005	0.036	0.285156	0.888713	0.0120442	0
Activated Macrophage	LAMP3+ cDC3	CCL19	CCR10	-1.58975	0.821687	0.006	0.036	0.28125	0.0433722	0.0100211	0
Activated Macrophage	LAMP3+ cDC3	CXCL13	CCR10	-5.14736	0.821687	0.002	0.036	0.320312	0.173239	0.00964301	0
Activated Macrophage	LAMP3+ cDC3	LAMB2	ITGB8	-0.466236	2.36069	0.147	0.036	0.199219	-2.61468	0.008224	1
Activated Macrophage	LAMP3+ cDC3	LAMA4	ITGB8	-4.1963	2.36069	0.017	0.036	0.21875	0.141431	0.00682382	0
Activated Macrophage	LAMP3+ cDC3	F8	LDLR	1.15217	-0.296305	0.038	0.107	0.277344	0.223054	0.00603885	0
Activated Macrophage	LAMP3+ cDC3	CCL28	CCR10	-3.66969	0.821687	0.006	0.036	0.335938	0.206778	0.00378129	0
Activated Macrophage	LAMP3+ cDC3	HGF	ST14	0.550875	-2.71621	0.182	0.036	0.382812	0.0170282	0.00123789	0
Activated Macrophage	LAMP3+ cDC3	PSEN1	NCSTN	0.795456	-1.98683	0.268	0.107	0.464844	0.0234834	0.000295847	0
Activated Macrophage	LYVE1+ Macrophage	C1QA	CD93	2.53415	2.05826	0.993	0.785	0.00390625	-41.5583	2.06607	0
Activated Macrophage	LYVE1+ Macrophage	C1QB	LRP1	2.58075	1.15474	0.99	0.769	0.0078125	-15.7372	1.72147	0
Activated Macrophage	LYVE1+ Macrophage	CCL3	CCR1	3.12777	1.33426	0.853	0.471	0.0078125	-13.5869	1.64821	0
Activated Macrophage	LYVE1+ Macrophage	CCL3L1	CCR1	3.55195	1.33426	0.749	0.471	0.0078125	-157.505	1.64442	0
Activated Macrophage	LYVE1+ Macrophage	PSAP	LRP1	2.14718	1.15474	0.993	0.769	0.0078125	-9.76924	1.51007	0
Activated Macrophage	LYVE1+ Macrophage	APOE	LRP1	2.10206	1.15474	0.979	0.769	0.0078125	-6.43883	1.47296	0
Activated Macrophage	LYVE1+ Macrophage	ICAM1	ITGB2	2.23172	1.474	0.646	0.948	0.00390625	5.29539	1.41952	1
Activated Macrophage	LYVE1+ Macrophage	C1QA	CR1	2.53415	2.01095	0.993	0.119	0.0078125	-23.0824	1.37786	0
Activated Macrophage	LYVE1+ Macrophage	PLAU	LRP1	2.91536	1.15474	0.638	0.769	0.0078125	32.3344	1.374	0
Activated Macrophage	LYVE1+ Macrophage	CCL4	CCR1	2.60351	1.33426	0.785	0.471	0.0078125	-127.271	1.33609	0
Activated Macrophage	LYVE1+ Macrophage	CCL3	ACKR2	3.12777	-1.71748	0.853	0.002	0.0625	-7.27156	1.33228	0
Activated Macrophage	LYVE1+ Macrophage	A2M	LRP1	1.91729	1.15474	0.926	0.769	0.0078125	-24.3783	1.3317	0
Activated Macrophage	LYVE1+ Macrophage	CCL3	CCR5	3.12777	-0.234099	0.853	0.052	0.046875	-8.88077	1.32791	0
Activated Macrophage	LYVE1+ Macrophage	CCL3L1	CCR5	3.55195	-0.234099	0.749	0.052	0.046875	-34.2523	1.32412	0
Activated Macrophage	LYVE1+ Macrophage	ICAM1	ITGAM	2.23172	1.85365	0.646	0.6	0.00390625	8.46702	1.27694	0
Activated Macrophage	LYVE1+ Macrophage	PLAU	ST14	2.91536	1.8882	0.638	0.359	0.0078125	15.4806	1.26893	0
Activated Macrophage	LYVE1+ Macrophage	C1QA	CSPG4	2.53415	-3.68418	0.993	0.012	0.0546875	-20.1814	1.2361	0
Activated Macrophage	LYVE1+ Macrophage	CD14	ITGA4	2.26488	0.524956	0.962	0.435	0.0117188	9.38777	1.20358	0
Activated Macrophage	LYVE1+ Macrophage	CCL4L2	CCR5	3.24754	-0.234099	0.739	0.052	0.046875	-31.3049	1.19388	0
Activated Macrophage	LYVE1+ Macrophage	LGALS3	FCGR2A	0.866867	1.78973	0.831	0.9	0.0351562	18.6173	1.16556	0
Activated Macrophage	LYVE1+ Macrophage	C3	ITGB2	2.59513	1.474	0.343	0.948	0.00390625	4.81358	1.14374	0
Activated Macrophage	LYVE1+ Macrophage	APOE	SORL1	2.10206	0.566708	0.979	0.24	0.03125	-7.82919	1.09696	0
Activated Macrophage	LYVE1+ Macrophage	PLAU	PLAUR	2.91536	0.441097	0.638	0.74	0.0898438	6.94208	1.09321	0
Activated Macrophage	LYVE1+ Macrophage	APOE	SCARB1	2.10206	0.61854	0.979	0.171	0.015625	-4.54383	1.08184	0
Activated Macrophage	LYVE1+ Macrophage	TNF	TNFRSF1A	2.77375	1.11886	0.501	0.691	0.00390625	-101.928	1.08139	1
Activated Macrophage	LYVE1+ Macrophage	ICAM4	ITGB2	2.6577	1.474	0.282	0.948	0.00390625	4.56625	1.07341	0
Activated Macrophage	LYVE1+ Macrophage	PSAP	CD1B	2.14718	-0.759071	0.993	0.003	0.0625	-10.7059	1.06494	0
Activated Macrophage	LYVE1+ Macrophage	APOE	VLDLR	2.10206	-3.07832	0.979	0.005	0.0507812	-4.29695	1.02126	0
Activated Macrophage	LYVE1+ Macrophage	CCL4	ACKR2	2.60351	-1.71748	0.785	0.002	0.0625	-14.0893	1.02016	0
Activated Macrophage	LYVE1+ Macrophage	APOE	LRP5	2.10206	-1.21511	0.979	0.02	0.046875	-4.0172	1.01681	0
Activated Macrophage	LYVE1+ Macrophage	CCL4	CCR5	2.60351	-0.234099	0.785	0.052	0.046875	-26.2374	1.01579	0
Activated Macrophage	LYVE1+ Macrophage	CD14	ITGB1	2.26488	-0.232935	0.962	0.754	0.0429688	-75.0896	1.00159	0
Activated Macrophage	LYVE1+ Macrophage	C3	ITGAM	2.59513	1.85365	0.343	0.6	0.00390625	8.3185	1.00116	0
Activated Macrophage	LYVE1+ Macrophage	PLTP	ABCA1	1.82294	0.971492	0.755	0.643	0.0195312	51.8681	1.00049	0
Activated Macrophage	LYVE1+ Macrophage	GAS6	MERTK	2.34461	1.21611	0.584	0.505	0.0234375	12.7107	0.991695	0
Activated Macrophage	LYVE1+ Macrophage	C3	C3AR1	2.59513	1.49972	0.343	0.714	0.015625	8.84773	0.980466	0
Activated Macrophage	LYVE1+ Macrophage	IL10	IL10RA	2.86014	1.01943	0.441	0.618	0.0078125	6.30347	0.945667	0
Activated Macrophage	LYVE1+ Macrophage	ICAM4	ITGAM	2.6577	1.85365	0.282	0.6	0.00390625	7.90034	0.930832	0
Activated Macrophage	LYVE1+ Macrophage	TNF	TNFRSF1B	2.77375	0.679852	0.501	0.686	0.0703125	4.20337	0.928014	1
Activated Macrophage	LYVE1+ Macrophage	CCL2	CCR1	2.38627	1.33426	0.496	0.471	0.0078125	17.1446	0.906012	1
Activated Macrophage	LYVE1+ Macrophage	ICAM5	ITGB2	3.03338	1.474	0.136	0.948	0.00390625	3.98051	0.904946	0
Activated Macrophage	LYVE1+ Macrophage	C3	LRP1	2.59513	1.15474	0.343	0.769	0.0078125	17.3146	0.889061	0
Activated Macrophage	LYVE1+ Macrophage	GAS6	AXL	2.34461	1.01882	0.584	0.353	0.0117188	13.2226	0.864448	0
Activated Macrophage	LYVE1+ Macrophage	VEGFA	NRP1	1.1291	1.48694	0.488	0.776	0.03125	19.454	0.852433	0
Activated Macrophage	LYVE1+ Macrophage	PDGFB	LRP1	2.6621	1.15474	0.304	0.769	0.0078125	27.218	0.848636	0
Activated Macrophage	LYVE1+ Macrophage	TNF	TNFRSF21	2.77375	1.14928	0.501	0.267	0.0078125	68.9281	0.848254	0
Activated Macrophage	LYVE1+ Macrophage	IL1B	IL1RAP	2.19344	1.13029	0.659	0.2	0.140625	31.852	0.835767	1
Activated Macrophage	LYVE1+ Macrophage	F12	CD93	-3.03987	2.05826	0.002	0.785	0.046875	16.8785	0.804825	0
Activated Macrophage	LYVE1+ Macrophage	COL4A1	CD93	-4.87022	2.05826	0.021	0.785	0.0585938	18.828	0.756728	0
Activated Macrophage	LYVE1+ Macrophage	TNF	LTBR	2.77375	0.376961	0.501	0.325	0.0117188	-987.99	0.756081	0
Activated Macrophage	LYVE1+ Macrophage	ICAM1	IL2RA	2.23172	0.653629	0.646	0.102	0.0742188	5.02008	0.754179	0
Activated Macrophage	LYVE1+ Macrophage	COL4A2	CD93	-4.37271	2.05826	0.025	0.785	0.0664062	14.2252	0.753206	0
Activated Macrophage	LYVE1+ Macrophage	HBEGF	CD44	2.1869	0.260164	0.602	0.716	0.15625	3.03991	0.751396	0
Activated Macrophage	LYVE1+ Macrophage	SEMA4A	PLXND1	1.91689	1.25619	0.361	0.628	0.0195312	14.2135	0.740443	0
Activated Macrophage	LYVE1+ Macrophage	GNAI2	C5AR1	0.65803	1.24117	0.901	0.711	0.199219	2.97107	0.737677	0
Activated Macrophage	LYVE1+ Macrophage	CXCL2	CXCR2	2.12504	1.27436	0.679	0.018	0.0195312	14.5328	0.73292	0
Activated Macrophage	LYVE1+ Macrophage	LY86	CD180	2.02111	1.67417	0.57	0.182	0.0664062	3.36775	0.728367	0
Activated Macrophage	LYVE1+ Macrophage	IL1B	IL1R2	2.19344	-0.428572	0.659	0.028	0.191406	14.8262	0.716738	0
Activated Macrophage	LYVE1+ Macrophage	ICAM1	EGFR	2.23172	-3.15601	0.646	0.004	0.0585938	8.30427	0.714532	0
Activated Macrophage	LYVE1+ Macrophage	IL1B	ADRB2	2.19344	-0.406471	0.659	0.053	0.175781	31.7965	0.711966	0
Activated Macrophage	LYVE1+ Macrophage	CSF2	CSF1R	0.921774	1.55224	0.009	0.906	0.078125	6.56945	0.707315	0
Activated Macrophage	LYVE1+ Macrophage	VEGFB	NRP1	0.476738	1.48694	0.495	0.776	0.0273438	186.462	0.694926	0
Activated Macrophage	LYVE1+ Macrophage	SEMA6D	TYROBP	-3.80378	1.39181	0.002	0.992	0.117188	8.82466	0.686533	0
Activated Macrophage	LYVE1+ Macrophage	VCAM1	ITGB2	-0.534082	1.474	0.062	0.948	0.0859375	3.00795	0.682119	0
Activated Macrophage	LYVE1+ Macrophage	GAS6	TYRO3	2.34461	-2.44656	0.584	0.006	0.0546875	16.4991	0.677287	0
Activated Macrophage	LYVE1+ Macrophage	IL1B	IL1R1	2.19344	-2.34585	0.659	0.039	0.179688	36.3403	0.676994	0
Activated Macrophage	LYVE1+ Macrophage	IL10	IL10RB	2.86014	0.649654	0.441	0.138	0.0117188	13.8356	0.675488	0
Activated Macrophage	LYVE1+ Macrophage	ICAM2	ITGB2	-0.353698	1.474	0.151	0.948	0.117188	3.01686	0.671972	0
Activated Macrophage	LYVE1+ Macrophage	NAMPT	INSR	1.74333	-1.4252	0.845	0.092	0.15625	145.916	0.670997	0
Activated Macrophage	LYVE1+ Macrophage	SERPING1	LRP1	1.06749	1.15474	0.425	0.769	0.015625	83.3482	0.670839	0
Activated Macrophage	LYVE1+ Macrophage	CXCL12	CD4	1.39079	1.40868	0.127	0.825	0.0703125	5.90602	0.669394	0
Activated Macrophage	LYVE1+ Macrophage	ICAM3	ITGB2	-4.93851	1.474	0.012	0.948	0.34375	1.33841	0.669045	0
Activated Macrophage	LYVE1+ Macrophage	CTGF	ITGB2	-4.95604	1.474	0.012	0.948	0.105469	2.7124	0.66894	0
Activated Macrophage	LYVE1+ Macrophage	CSF1	CSF1R	-2.24467	1.55224	0.032	0.906	0.121094	5.57511	0.667252	1
Activated Macrophage	LYVE1+ Macrophage	CXCL3	CXCR2	2.01703	1.27436	0.638	0.018	0.078125	-104.477	0.654903	0
Activated Macrophage	LYVE1+ Macrophage	HBEGF	EGFR	2.1869	-3.15601	0.602	0.004	0.0664062	6.1802	0.651945	0
Activated Macrophage	LYVE1+ Macrophage	HBEGF	ERBB2	2.1869	-1.50391	0.602	0.012	0.046875	6.92086	0.649234	0
Activated Macrophage	LYVE1+ Macrophage	CYR61	ITGB2	-5.10816	1.474	0.022	0.948	0.121094	2.60607	0.642486	0
Activated Macrophage	LYVE1+ Macrophage	IL18	IL18R1	2.1485	-2.73315	0.597	0.003	0.121094	4.14535	0.637228	0
Activated Macrophage	LYVE1+ Macrophage	HBEGF	CD82	2.1869	-0.365348	0.602	0.17	0.0625	6.57117	0.627202	0
Activated Macrophage	LYVE1+ Macrophage	ICAM1	IL2RG	2.23172	-1.84762	0.646	0.115	0.292969	1.94666	0.614606	0
Activated Macrophage	LYVE1+ Macrophage	IGF1	IGF1R	2.63096	-3.46417	0.504	0.03	0.0976562	16.8226	0.61104	0
Activated Macrophage	LYVE1+ Macrophage	IL16	CD4	0.230058	1.40868	0.156	0.825	0.117188	3.11983	0.599024	0
Activated Macrophage	LYVE1+ Macrophage	HEBP1	FPR3	0.447197	1.43398	0.365	0.716	0.136719	5.66447	0.594978	0
Activated Macrophage	LYVE1+ Macrophage	CCL2	ACKR2	2.38627	-1.71748	0.496	0.002	0.0625	-65.1053	0.590077	0
Activated Macrophage	LYVE1+ Macrophage	CCL2	CCR2	2.38627	-0.246931	0.496	0.019	0.0507812	39.3709	0.589449	0
Activated Macrophage	LYVE1+ Macrophage	CCL2	CCR10	2.38627	-1.03373	0.496	0.006	0.0546875	-103.886	0.588693	0
Activated Macrophage	LYVE1+ Macrophage	CCL2	CCR5	2.38627	-0.234099	0.496	0.052	0.0507812	23.7822	0.585708	0
Activated Macrophage	LYVE1+ Macrophage	FGF7	NRP1	-5.07478	1.48694	0.001	0.776	0.0976562	21.1482	0.574396	0
Activated Macrophage	LYVE1+ Macrophage	SEMA3F	NRP1	-5.55863	1.48694	0.001	0.776	0.105469	92.1859	0.574154	0
Activated Macrophage	LYVE1+ Macrophage	SEMA3E	NRP1	-5.78483	1.48694	0.001	0.776	0.0820312	18.7877	0.574041	0
Activated Macrophage	LYVE1+ Macrophage	SEMA3C	NRP1	-1.52364	1.48694	0.01	0.776	0.109375	28.0189	0.569315	0
Activated Macrophage	LYVE1+ Macrophage	SEMA3B	NRP1	-2.02043	1.48694	0.012	0.776	0.113281	33.9397	0.564811	0
Activated Macrophage	LYVE1+ Macrophage	C3	CR1	2.59513	2.01095	0.343	0.119	0.0078125	8.61426	0.564716	0
Activated Macrophage	LYVE1+ Macrophage	HLA-A	APLP2	0.295096	0.932292	0.986	0.898	0.222656	3.81293	0.564081	0
Activated Macrophage	LYVE1+ Macrophage	SEMA3A	NRP1	-3.56547	1.48694	0.009	0.776	0.132812	14.1951	0.560889	0
Activated Macrophage	LYVE1+ Macrophage	GNAI2	FPR1	0.65803	1.30288	0.901	0.397	0.15625	2.26653	0.555064	0
Activated Macrophage	LYVE1+ Macrophage	LPL	LRP1	1.25607	1.15474	0.168	0.769	0.015625	18.6388	0.549506	0
Activated Macrophage	LYVE1+ Macrophage	PGF	NRP1	-4.11251	1.48694	0.014	0.776	0.113281	11.4643	0.548146	0
Activated Macrophage	LYVE1+ Macrophage	B2M	LILRB1	0.369116	1.68439	1	0.411	0.296875	1.91828	0.5307	0
Activated Macrophage	LYVE1+ Macrophage	ICAM2	ITGAM	-0.353698	1.85365	0.151	0.6	0.0664062	5.01864	0.529391	0
Activated Macrophage	LYVE1+ Macrophage	CTGF	ITGAM	-4.95604	1.85365	0.012	0.6	0.09375	4.06866	0.526359	0
Activated Macrophage	LYVE1+ Macrophage	C3	CD46	2.59513	0.362138	0.343	0.436	0.0195312	8.98244	0.524011	0
Activated Macrophage	LYVE1+ Macrophage	CFH	ITGAM	-3.6758	1.85365	0.021	0.6	0.117188	3.655	0.517499	0
Activated Macrophage	LYVE1+ Macrophage	F13A1	ITGA4	1.52734	0.524956	0.525	0.435	0.0742188	6.09984	0.515105	0
Activated Macrophage	LYVE1+ Macrophage	CYR61	ITGAM	-5.10816	1.85365	0.022	0.6	0.117188	3.86682	0.499906	0
Activated Macrophage	LYVE1+ Macrophage	HLA-A	LILRB1	0.295096	1.68439	0.986	0.411	0.320312	2.07418	0.491625	0
Activated Macrophage	LYVE1+ Macrophage	ICAM4	ITGA4	2.6577	0.524956	0.282	0.435	0.0117188	9.73056	0.488914	0
Activated Macrophage	LYVE1+ Macrophage	IL1A	IL1RAP	2.75014	1.13029	0.273	0.2	0.0351562	5.73465	0.488422	1
Activated Macrophage	LYVE1+ Macrophage	C3	C5AR2	2.59513	0.643568	0.343	0.108	0.015625	13.1896	0.479817	0
Activated Macrophage	LYVE1+ Macrophage	SEMA6D	TREM2	-3.80378	1.42485	0.002	0.666	0.117188	4.94357	0.470671	0
Activated Macrophage	LYVE1+ Macrophage	F8	LRP1	1.15217	1.15474	0.038	0.769	0.0117188	24.5353	0.465887	0
Activated Macrophage	LYVE1+ Macrophage	ADAM9	ITGB5	1.43828	0.257507	0.548	0.475	0.0742188	24.3917	0.455246	0
Activated Macrophage	LYVE1+ Macrophage	C5	C5AR1	0.989458	1.24117	0.022	0.711	0.261719	2.56491	0.452119	0
Activated Macrophage	LYVE1+ Macrophage	F13A1	ITGA9	1.52734	0.894842	0.525	0.112	0.0703125	7.17045	0.451038	0
Activated Macrophage	LYVE1+ Macrophage	LIPC	LRP1	-2.78352	1.15474	0.001	0.769	0.105469	18.5793	0.442604	0
Activated Macrophage	LYVE1+ Macrophage	C3	CD19	2.59513	-1.04689	0.343	0.007	0.0429688	15.3804	0.441401	0
Activated Macrophage	LYVE1+ Macrophage	PLAT	LRP1	-4.07652	1.15474	0.004	0.769	0.101562	17.4258	0.435843	0
Activated Macrophage	LYVE1+ Macrophage	CCL8	CCR1	1.45904	1.33426	0.164	0.471	0.0117188	6.78708	0.433859	1
Activated Macrophage	LYVE1+ Macrophage	SERPINE1	LRP1	-0.79499	1.15474	0.046	0.769	0.101562	15.4788	0.425711	0
Activated Macrophage	LYVE1+ Macrophage	HLA-A	LILRB2	0.295096	1.25438	0.986	0.433	0.460938	1.34188	0.417056	0
Activated Macrophage	LYVE1+ Macrophage	CTGF	LRP1	-4.95604	1.15474	0.012	0.769	0.183594	6.8628	0.41426	0
Activated Macrophage	LYVE1+ Macrophage	TFPI	LRP1	-2.53295	1.15474	0.024	0.769	0.136719	9.60388	0.413601	0
Activated Macrophage	LYVE1+ Macrophage	VEGFA	EPHB2	1.1291	1.07908	0.488	0.253	0.0546875	11.3913	0.412003	0
Activated Macrophage	LYVE1+ Macrophage	SERPINE2	LRP1	-4.33789	1.15474	0.015	0.769	0.144531	5.90943	0.411462	0
Activated Macrophage	LYVE1+ Macrophage	TGFB2	TGFBR1	0.756986	1.47716	0.109	0.499	0.0078125	19.6609	0.409806	1
Activated Macrophage	LYVE1+ Macrophage	MMP13	LRP1	-4.37907	1.15474	0.019	0.769	0.144531	8.93147	0.402395	0
Activated Macrophage	LYVE1+ Macrophage	TNFSF13	TNFRSF1A	2.12989	1.11886	0.01	0.691	0.00390625	-37.6156	0.397214	0
Activated Macrophage	LYVE1+ Macrophage	SEMA3E	PLXND1	-5.78483	1.25619	0.001	0.628	0.128906	29.9904	0.391553	0
Activated Macrophage	LYVE1+ Macrophage	CCL13	CCR1	2.63736	1.33426	0.058	0.471	0.0078125	5.49342	0.390701	0
Activated Macrophage	LYVE1+ Macrophage	HGF	ST14	0.550875	1.8882	0.182	0.359	0.0351562	5.35187	0.389061	0
Activated Macrophage	LYVE1+ Macrophage	TGFBI	ITGB1	1.05586	-0.232935	0.901	0.754	0.15625	-3.2807	0.38785	0
Activated Macrophage	LYVE1+ Macrophage	SEMA3C	PLXND1	-1.52364	1.25619	0.01	0.628	0.109375	137.131	0.386827	0
Activated Macrophage	LYVE1+ Macrophage	ADAM9	ITGA3	1.43828	-1.9116	0.548	0.008	0.125	13.9501	0.386442	0
Activated Macrophage	LYVE1+ Macrophage	TNFSF13B	TNFRSF13C	1.38525	-4.26387	0.564	0.002	0.304688	2.44791	0.386376	0
Activated Macrophage	LYVE1+ Macrophage	ANXA1	FPR3	-0.330998	1.43398	0.779	0.716	0.25	2.43937	0.384441	0
Activated Macrophage	LYVE1+ Macrophage	LTA	TNFRSF1A	-3.24809	1.11886	0.002	0.691	0.0703125	20.2944	0.383317	0
Activated Macrophage	LYVE1+ Macrophage	ADAM9	ITGA6	1.43828	-0.299038	0.548	0.137	0.0898438	-24.8007	0.373604	0
Activated Macrophage	LYVE1+ Macrophage	COL5A3	SDC3	-3.12205	1.67877	0.009	0.461	0.167969	4.29086	0.372907	0
Activated Macrophage	LYVE1+ Macrophage	PDGFB	PDGFRB	2.6621	-3.00695	0.304	0.022	0.117188	4.65401	0.371563	0
Activated Macrophage	LYVE1+ Macrophage	IL1A	IL1R2	2.75014	-0.428572	0.273	0.028	0.175781	3.44346	0.369394	0
Activated Macrophage	LYVE1+ Macrophage	RNASE2	TLR2	-0.33276	1.6893	0.024	0.44	0.226562	2.30955	0.367653	0
Activated Macrophage	LYVE1+ Macrophage	GNB3	TGFBR1	-4.2251	1.47716	0.001	0.499	0.0625	17.2782	0.366438	0
Activated Macrophage	LYVE1+ Macrophage	VEGFA	NRP2	1.1291	0.303674	0.488	0.585	0.121094	10.2802	0.364324	0
Activated Macrophage	LYVE1+ Macrophage	ICAM4	ITGB3	2.6577	-2.62841	0.282	0.008	0.109375	3.5298	0.364223	0
Activated Macrophage	LYVE1+ Macrophage	PTGS2	CAV1	1.86079	-5.47216	0.412	0.007	0.210938	3.90018	0.36417	0
Activated Macrophage	LYVE1+ Macrophage	PDGFB	PDGFRA	2.6621	-4.20279	0.304	0.021	0.113281	5.37652	0.36051	0
Activated Macrophage	LYVE1+ Macrophage	TGFB3	TGFBR1	-3.43035	1.47716	0.006	0.499	0.0976562	8.39774	0.358259	1
Activated Macrophage	LYVE1+ Macrophage	SPINT1	ST14	0.325753	1.8882	0.104	0.359	0.210938	1.93008	0.355871	0
Activated Macrophage	LYVE1+ Macrophage	ADAM28	ITGA4	1.876	0.524956	0.257	0.435	0.09375	3.51262	0.355244	0
Activated Macrophage	LYVE1+ Macrophage	LRPAP1	LRP1	-0.356377	1.15474	0.507	0.769	0.09375	-7.08412	0.353654	0
Activated Macrophage	LYVE1+ Macrophage	TNFSF11	TNFRSF11A	-5.97495	1.76081	0.001	0.405	0.105469	3.88306	0.353576	1
Activated Macrophage	LYVE1+ Macrophage	PLEKHO2	PDGFRB	1.67763	-3.00695	0.453	0.022	0.183594	3.63073	0.346906	0
Activated Macrophage	LYVE1+ Macrophage	TIMP2	ITGA3	0.795241	-1.9116	0.889	0.008	0.117188	-3.67243	0.345838	0
Activated Macrophage	LYVE1+ Macrophage	HLA-G	LILRB1	-0.400628	1.68439	0.003	0.411	0.0390625	5.89857	0.345542	0
Activated Macrophage	LYVE1+ Macrophage	LIN7C	ABCA1	0.238746	0.971492	0.162	0.643	0.136719	-72.9962	0.331673	0
Activated Macrophage	LYVE1+ Macrophage	COL5A1	SDC3	-3.8574	1.67877	0.029	0.461	0.203125	4.12084	0.331024	0
Activated Macrophage	LYVE1+ Macrophage	IL1A	IL1R1	2.75014	-2.34585	0.273	0.039	0.191406	4.25022	0.32965	0
Activated Macrophage	LYVE1+ Macrophage	SEMA7A	PLXNC1	-1.32579	1.62523	0.02	0.421	0.28125	1.77373	0.328854	0
Activated Macrophage	LYVE1+ Macrophage	MDK	LRP1	-4.69736	1.15474	0.05	0.769	0.144531	10.4663	0.326562	0
Activated Macrophage	LYVE1+ Macrophage	CALR	LRP1	-0.307307	1.15474	0.815	0.769	0.132812	-4.49736	0.318768	0
Activated Macrophage	LYVE1+ Macrophage	IFNG	IFNGR1	-6.66268	1.08716	0.002	0.596	0.269531	1.51358	0.31731	1
Activated Macrophage	LYVE1+ Macrophage	CCL23	CCR1	0.452146	1.33426	0.01	0.471	0.078125	4.7128	0.316478	0
Activated Macrophage	LYVE1+ Macrophage	F13A1	ITGB1	1.52734	-0.232935	0.525	0.754	0.148438	-5.4835	0.31311	0
Activated Macrophage	LYVE1+ Macrophage	CCL26	CCR1	-3.54471	1.33426	0.001	0.471	0.125	3.86258	0.312445	0
Activated Macrophage	LYVE1+ Macrophage	S100A8	TLR4	-4.84009	1.49965	0.029	0.51	0.21875	1.03687	0.31223	0
Activated Macrophage	LYVE1+ Macrophage	CCL7	CCR1	-1.09846	1.33426	0.005	0.471	0.121094	4.32212	0.311471	1
Activated Macrophage	LYVE1+ Macrophage	RIMS2	ABCA1	-3.08032	0.971492	0.001	0.643	0.171875	74.0021	0.310795	0
Activated Macrophage	LYVE1+ Macrophage	GNAI2	CXCR2	0.65803	1.27436	0.901	0.018	0.171875	3.51257	0.307912	0
Activated Macrophage	LYVE1+ Macrophage	VCAN	TLR2	-4.95142	1.6893	0.026	0.44	0.324219	1.25003	0.307278	0
Activated Macrophage	LYVE1+ Macrophage	HLA-E	KLRC2	0.6508	-5.7533	0.959	0.002	0.40625	1.63524	0.306305	0
Activated Macrophage	LYVE1+ Macrophage	ADAM9	ITGB1	1.43828	-0.232935	0.548	0.754	0.136719	-3.17574	0.306272	0
Activated Macrophage	LYVE1+ Macrophage	ZP3	MERTK	-0.319632	1.21611	0.007	0.505	0.113281	5.94921	0.305949	0
Activated Macrophage	LYVE1+ Macrophage	MIF	CD74	-1.57891	1.04161	0.269	0.995	0.328125	-1.68018	0.305836	0
Activated Macrophage	LYVE1+ Macrophage	APP	CD74	-1.34721	1.04161	0.32	0.995	0.324219	-1.54268	0.302645	0
Activated Macrophage	LYVE1+ Macrophage	GNAI2	P2RY12	0.65803	2.36598	0.901	0.005	0.128906	3.96029	0.302358	0
Activated Macrophage	LYVE1+ Macrophage	TNFSF12	TNFRSF25	1.44753	-1.32483	0.444	0.03	0.15625	2.83752	0.301479	0
Activated Macrophage	LYVE1+ Macrophage	GNAI2	CNR1	0.65803	-2.10981	0.901	0.001	0.191406	3.81907	0.295388	0
Activated Macrophage	LYVE1+ Macrophage	GNAI2	PTPRU	0.65803	-1.27611	0.901	0.003	0.195312	3.76	0.294528	0
Activated Macrophage	LYVE1+ Macrophage	GNAI2	TSHR	0.65803	-2.84999	0.901	0.002	0.207031	3.36259	0.293593	0
Activated Macrophage	LYVE1+ Macrophage	GNAI2	LPAR3	0.65803	-3.22295	0.901	0.002	0.195312	3.72465	0.29322	0
Activated Macrophage	LYVE1+ Macrophage	GNAI2	ADCY1	0.65803	-3.24379	0.901	0.002	0.191406	3.8608	0.293199	0
Activated Macrophage	LYVE1+ Macrophage	GNAI2	CCR5	0.65803	-0.234099	0.901	0.052	0.261719	2.54426	0.290356	0
Activated Macrophage	LYVE1+ Macrophage	IFNG	IFNGR2	-6.66268	0.868211	0.002	0.684	0.261719	1.8079	0.290266	1
Activated Macrophage	LYVE1+ Macrophage	GNAI2	EGFR	0.65803	-3.15601	0.901	0.004	0.21875	2.88104	0.290131	0
Activated Macrophage	LYVE1+ Macrophage	GNAI2	TBXA2R	0.65803	-2.62863	0.901	0.006	0.242188	3.45876	0.288557	0
Activated Macrophage	LYVE1+ Macrophage	PROC	THBD	-0.509167	1.18076	0.004	0.489	0.171875	24.5444	0.287679	0
Activated Macrophage	LYVE1+ Macrophage	GNAI2	EDNRA	0.65803	-3.1738	0.901	0.006	0.3125	2.54921	0.286921	0
Activated Macrophage	LYVE1+ Macrophage	ICAM4	ITGB1	2.6577	-0.232935	0.282	0.754	0.09375	-3.14257	0.28692	0
Activated Macrophage	LYVE1+ Macrophage	LTB	TNFRSF1A	-4.51785	1.11886	0.045	0.691	0.203125	1.73913	0.284913	0
Activated Macrophage	LYVE1+ Macrophage	HRAS	TLR2	-1.22112	1.6893	0.143	0.44	0.21875	4.228	0.284337	0
Activated Macrophage	LYVE1+ Macrophage	OSM	OSMR	1.64866	-3.36407	0.351	0.005	0.316406	2.15081	0.28093	0
Activated Macrophage	LYVE1+ Macrophage	BGN	TLR4	-4.15496	1.49965	0.05	0.51	0.222656	2.40416	0.278537	0
Activated Macrophage	LYVE1+ Macrophage	GNAI2	CAV1	0.65803	-5.47216	0.901	0.007	0.203125	4.20633	0.27729	0
Activated Macrophage	LYVE1+ Macrophage	VEGFA	KDR	1.1291	-7.09358	0.488	0.001	0.222656	8.83632	0.271953	0
Activated Macrophage	LYVE1+ Macrophage	HLA-G	LILRB2	-0.400628	1.25438	0.003	0.433	0.351562	2.04724	0.270972	0
Activated Macrophage	LYVE1+ Macrophage	OSM	LIFR	1.64866	-3.43879	0.351	0.011	0.34375	1.86574	0.270427	0
Activated Macrophage	LYVE1+ Macrophage	MDK	SDC3	-4.69736	1.67877	0.05	0.461	0.148438	6.80013	0.269522	0
Activated Macrophage	LYVE1+ Macrophage	PTN	SDC3	-3.7347	1.67877	0.063	0.461	0.226562	4.0216	0.269313	0
Activated Macrophage	LYVE1+ Macrophage	TGFB1	TGFBR1	-0.337226	1.47716	0.594	0.499	0.136719	-31.2067	0.268394	0
Activated Macrophage	LYVE1+ Macrophage	BGN	TLR2	-4.15496	1.6893	0.05	0.44	0.296875	1.6942	0.267773	0
Activated Macrophage	LYVE1+ Macrophage	ADAM10	AXL	0.397919	1.01882	0.437	0.353	0.101562	12.2088	0.266767	0
Activated Macrophage	LYVE1+ Macrophage	TIMP2	ITGB1	0.795241	-0.232935	0.889	0.754	0.121094	-1.21691	0.265668	0
Activated Macrophage	LYVE1+ Macrophage	GNAI2	F2R	0.65803	-3.4582	0.901	0.02	0.3125	1.94039	0.261861	0
Activated Macrophage	LYVE1+ Macrophage	VEGFA	FLT1	1.1291	-4.53481	0.488	0.008	0.222656	15.7015	0.25736	0
Activated Macrophage	LYVE1+ Macrophage	B2M	HFE	0.369116	1.47795	1	0.097	0.453125	1.13352	0.256239	0
Activated Macrophage	LYVE1+ Macrophage	EBI3	IL27RA	2.65257	-0.975176	0.218	0.076	0.210938	1.15767	0.252073	0
Activated Macrophage	LYVE1+ Macrophage	IL1RN	IL1R2	1.18523	-0.428572	0.423	0.028	0.359375	1.58335	0.244676	0
Activated Macrophage	LYVE1+ Macrophage	GNAI2	IGF1R	0.65803	-3.46417	0.901	0.03	0.242188	3.54472	0.24448	0
Activated Macrophage	LYVE1+ Macrophage	VEGFA	GPC1	1.1291	-2.51767	0.488	0.033	0.320312	3.25429	0.233958	0
Activated Macrophage	LYVE1+ Macrophage	OMG	TNFRSF1B	-0.52144	0.679852	0.003	0.686	0.484375	1.06245	0.232407	0
Activated Macrophage	LYVE1+ Macrophage	LTA	TNFRSF1B	-3.24809	0.679852	0.002	0.686	0.527344	0.918752	0.229941	1
Activated Macrophage	LYVE1+ Macrophage	APP	LRP1	-1.34721	1.15474	0.32	0.769	0.164062	-2.76945	0.228443	0
Activated Macrophage	LYVE1+ Macrophage	RTN4	CNTNAP1	0.554281	-1.69989	0.818	0.002	0.0585938	43.1544	0.225001	0
Activated Macrophage	LYVE1+ Macrophage	RTN4	RTN4R	0.554281	-0.631093	0.818	0.006	0.0507812	80.504	0.224807	0
Activated Macrophage	LYVE1+ Macrophage	SERPING1	SELE	1.06749	-5.58605	0.425	0.001	0.109375	-15.0582	0.22405	0
Activated Macrophage	LYVE1+ Macrophage	RTN4	TNFRSF19	0.554281	-3.4464	0.818	0.002	0.09375	13.9493	0.223254	0
Activated Macrophage	LYVE1+ Macrophage	SEMA4C	PLXNB2	-0.295105	0.934964	0.053	0.485	0.078125	32.4732	0.218908	0
Activated Macrophage	LYVE1+ Macrophage	RTN4	LINGO1	0.554281	-3.15954	0.818	0.005	0.125	7.29915	0.218802	0
Activated Macrophage	LYVE1+ Macrophage	RARRES2	CMKLR1	-4.27109	1.46199	0.002	0.299	0.164062	3.40842	0.214297	0
Activated Macrophage	LYVE1+ Macrophage	IL6	IL6R	1.44015	0.865805	0.077	0.351	0.347656	1.69316	0.207394	1
Activated Macrophage	LYVE1+ Macrophage	IL1RN	IL1R1	1.18523	-2.34585	0.423	0.039	0.382812	1.64186	0.204932	0
Activated Macrophage	LYVE1+ Macrophage	SEMA4D	PLXNB2	-0.482785	0.934964	0.131	0.485	0.269531	2.51887	0.195106	0
Activated Macrophage	LYVE1+ Macrophage	CSF2	CSF2RA	0.921774	1.07783	0.009	0.35	0.328125	0.721644	0.192768	0
Activated Macrophage	LYVE1+ Macrophage	TNFSF12	TNFRSF12A	1.44753	-1.42922	0.444	0.18	0.203125	3.35194	0.192722	0
Activated Macrophage	LYVE1+ Macrophage	CX3CL1	CX3CR1	-3.81597	1.90735	0.001	0.202	0.242188	2.12646	0.190734	0
Activated Macrophage	LYVE1+ Macrophage	CRHBP	UCN	2.68453	0.220943	0.141	0.008	0.0117188	17.9439	0.190143	0
Activated Macrophage	LYVE1+ Macrophage	B2M	CD1B	0.369116	-0.759071	1	0.003	0.589844	0.619712	0.183419	0
Activated Macrophage	LYVE1+ Macrophage	GPC3	CD81	-3.69882	0.388355	0.002	0.956	0.183594	-1.11559	0.181935	0
Activated Macrophage	LYVE1+ Macrophage	B2M	CD1A	0.369116	-1.65825	1	0.005	0.574219	0.719451	0.180412	0
Activated Macrophage	LYVE1+ Macrophage	MMP12	PLAUR	1.2674	0.441097	0.019	0.74	0.324219	1.1921	0.175246	0
Activated Macrophage	LYVE1+ Macrophage	TGFB2	TGFBR2	0.756986	0.581324	0.109	0.456	0.0117188	-5.6451	0.173798	0
Activated Macrophage	LYVE1+ Macrophage	CXCL1	CXCR2	1.72728	1.27436	0.185	0.018	0.0859375	10.0071	0.171242	0
Activated Macrophage	LYVE1+ Macrophage	CCL20	CCR6	1.51702	-6.03338	0.228	0.001	0.3125	2.36088	0.169923	0
Activated Macrophage	LYVE1+ Macrophage	CCL20	CXCR3	1.51702	-6.32271	0.228	0.001	0.390625	1.50265	0.169778	0
Activated Macrophage	LYVE1+ Macrophage	PROS1	AXL	-0.314831	1.01882	0.081	0.353	0.179688	4.29747	0.167071	0
Activated Macrophage	LYVE1+ Macrophage	TGFB2	ENG	0.756986	0.410127	0.109	0.579	0.128906	-4.2067	0.159987	0
Activated Macrophage	LYVE1+ Macrophage	SRPX2	PLAUR	-4.45462	0.441097	0.004	0.74	0.390625	0.910514	0.154297	0
Activated Macrophage	LYVE1+ Macrophage	GSN	AR	0.371964	-1.97398	0.839	0.01	0.382812	5.63675	0.146169	0
Activated Macrophage	LYVE1+ Macrophage	PSEN1	NCSTN	0.795456	0.224925	0.268	0.33	0.160156	11.4068	0.143704	0
Activated Macrophage	LYVE1+ Macrophage	HGF	CD44	0.550875	0.260164	0.182	0.716	0.539062	0.799732	0.143268	0
Activated Macrophage	LYVE1+ Macrophage	ADAM17	NOTCH1	0.697427	0.262378	0.341	0.159	0.15625	-26.2872	0.13977	0
Activated Macrophage	LYVE1+ Macrophage	COL1A2	CD93	-3.72289	2.05826	0.36	0.785	0.164062	-0.306309	0.137745	0
Activated Macrophage	LYVE1+ Macrophage	HLA-A	ERBB2	0.295096	-1.50391	0.986	0.012	0.492188	0.704141	0.136459	0
Activated Macrophage	LYVE1+ Macrophage	EFNA5	EPHB2	-3.56065	1.07908	0.001	0.253	0.0820312	8.95941	0.134723	0
Activated Macrophage	LYVE1+ Macrophage	EFNB3	EPHB2	-4.4198	1.07908	0.001	0.253	0.0625	17.4962	0.134294	0
Activated Macrophage	LYVE1+ Macrophage	ANXA1	FPR1	-0.330998	1.30288	0.779	0.397	0.566406	0.563305	0.129698	0
Activated Macrophage	LYVE1+ Macrophage	PSEN1	NOTCH1	0.795456	0.262378	0.268	0.159	0.183594	4.05732	0.12745	0
Activated Macrophage	LYVE1+ Macrophage	IL12A	CD28	-3.33796	1.00358	0.001	0.252	0.246094	2.57215	0.124782	0
Activated Macrophage	LYVE1+ Macrophage	TGFB3	TGFBR2	-3.43035	0.581324	0.006	0.456	0.105469	-13.6294	0.122251	1
Activated Macrophage	LYVE1+ Macrophage	EFNB2	EPHB2	-3.37383	1.07908	0.011	0.253	0.0664062	-16.9315	0.117947	0
Activated Macrophage	LYVE1+ Macrophage	CCL8	ACKR2	1.45904	-1.71748	0.164	0.002	0.0664062	58.5122	0.117923	0
Activated Macrophage	LYVE1+ Macrophage	CCL8	CCR2	1.45904	-0.246931	0.164	0.019	0.167969	4.50261	0.117295	0
Activated Macrophage	LYVE1+ Macrophage	BMP7	ENG	-5.71605	0.410127	0.001	0.579	0.234375	-7.24057	0.115874	0
Activated Macrophage	LYVE1+ Macrophage	CCL8	CCR5	1.45904	-0.234099	0.164	0.052	0.152344	3.18019	0.113554	0
Activated Macrophage	LYVE1+ Macrophage	MADCAM1	ITGA4	-1.38631	0.524956	0.001	0.435	0.175781	4.87145	0.113485	0
Activated Macrophage	LYVE1+ Macrophage	TGFA	EGFR	2.52299	-3.15601	0.094	0.004	0.175781	3.96172	0.112269	0
Activated Macrophage	LYVE1+ Macrophage	TG	ASGR1	-3.58719	1.40463	0.001	0.162	0.265625	1.14543	0.111982	0
Activated Macrophage	LYVE1+ Macrophage	TGFA	ERBB2	2.52299	-1.50391	0.094	0.012	0.105469	6.57714	0.109557	0
Activated Macrophage	LYVE1+ Macrophage	PTN	PLXNB2	-3.7347	0.934964	0.063	0.485	0.25	2.16055	0.109086	0
Activated Macrophage	LYVE1+ Macrophage	CSF2	CSF2RB	0.921774	1.06514	0.009	0.197	0.328125	1.14475	0.109065	0
Activated Macrophage	LYVE1+ Macrophage	TGFB3	ENG	-3.43035	0.410127	0.006	0.579	0.261719	-6.68814	0.108441	0
Activated Macrophage	LYVE1+ Macrophage	VASP	CXCR2	0.369017	1.27436	0.51	0.018	0.527344	0.680648	0.105569	0
Activated Macrophage	LYVE1+ Macrophage	CSF2	CSF3R	0.921774	0.913546	0.009	0.222	0.328125	0.736827	0.105552	0
Activated Macrophage	LYVE1+ Macrophage	THBS2	ITGA4	-3.84072	0.524956	0.006	0.435	0.285156	1.64862	0.102656	0
Activated Macrophage	LYVE1+ Macrophage	HAS2	HMMR	-4.16523	1.24447	0.001	0.165	0.128906	6.95932	0.100586	0
Activated Macrophage	LYVE1+ Macrophage	BMP2	ENG	-4.18286	0.410127	0.009	0.579	0.265625	-6.84989	0.0999088	0
Activated Macrophage	LYVE1+ Macrophage	VEGFB	FLT1	0.476738	-4.53481	0.495	0.008	0.144531	-4.21319	0.0998534	0
Activated Macrophage	LYVE1+ Macrophage	LAMA1	CD44	1.43794	0.260164	0.009	0.716	0.632812	0.593686	0.0996095	0
Activated Macrophage	LYVE1+ Macrophage	EFNB1	EPHB2	-1.68516	1.07908	0.044	0.253	0.199219	11.1556	0.0994301	0
Activated Macrophage	LYVE1+ Macrophage	ASIP	F11R	0.920376	0.995072	0.015	0.184	0.253906	1.45696	0.0984494	0
Activated Macrophage	LYVE1+ Macrophage	LPL	VLDLR	1.25607	-3.07832	0.168	0.005	0.167969	4.75477	0.0978143	0
Activated Macrophage	LYVE1+ Macrophage	VCAM1	ITGA4	-0.534082	0.524956	0.062	0.435	0.253906	2.32755	0.0976214	0
Activated Macrophage	LYVE1+ Macrophage	ASIP	ATRN	0.920376	0.917643	0.015	0.194	0.00390625	-15.0263	0.0959142	0
Activated Macrophage	LYVE1+ Macrophage	MMP1	CD44	0.472243	0.260164	0.009	0.716	0.644531	0.55556	0.0952638	0
Activated Macrophage	LYVE1+ Macrophage	MADCAM1	CD44	-1.38631	0.260164	0.001	0.716	0.667969	0.550957	0.0924456	0
Activated Macrophage	LYVE1+ Macrophage	HAS2	CD44	-4.16523	0.260164	0.001	0.716	0.671875	0.49929	0.0910561	0
Activated Macrophage	LYVE1+ Macrophage	NTNG2	LRRC4	-0.290625	1.99558	0.012	0.093	0.101562	4.07505	0.0910508	0
Activated Macrophage	LYVE1+ Macrophage	INHBA	ENG	-1.0495	0.410127	0.053	0.579	0.289062	-3.77377	0.09092	0
Activated Macrophage	LYVE1+ Macrophage	LPL	SDC1	1.25607	-3.25876	0.168	0.009	0.183594	1.5574	0.0908457	0
Activated Macrophage	LYVE1+ Macrophage	COL14A1	CD44	-5.14022	0.260164	0.001	0.716	0.679688	0.484105	0.0905686	0
Activated Macrophage	LYVE1+ Macrophage	LAMA2	CD44	-1.67191	0.260164	0.004	0.716	0.679688	0.532847	0.0897949	0
Activated Macrophage	LYVE1+ Macrophage	WNT4	FZD2	-5.19632	1.5303	0.001	0.12	0.0742188	5.37999	0.08922	1
Activated Macrophage	LYVE1+ Macrophage	COL24A1	CD44	-4.84491	0.260164	0.002	0.716	0.683594	0.474766	0.0882938	0
Activated Macrophage	LYVE1+ Macrophage	LAMA5	CD44	-3.71594	0.260164	0.003	0.716	0.671875	0.524738	0.0875648	0
Activated Macrophage	LYVE1+ Macrophage	SEMA3F	NRP2	-5.55863	0.303674	0.001	0.585	0.167969	-40.0147	0.0860455	0
Activated Macrophage	LYVE1+ Macrophage	CXCL12	CXCR3	1.39079	-6.32271	0.127	0.001	0.371094	0.927241	0.0851538	0
Activated Macrophage	LYVE1+ Macrophage	SEMA4F	NRP2	-1.43605	0.303674	0.006	0.585	0.167969	21.7409	0.0845166	0
Activated Macrophage	LYVE1+ Macrophage	GFER	ESR1	-0.425368	2.08022	0.142	0.109	0.0820312	17.8225	0.0831707	0
Activated Macrophage	LYVE1+ Macrophage	VEGFC	NRP2	-4.63674	0.303674	0.003	0.585	0.226562	8.60351	0.0818697	0
Activated Macrophage	LYVE1+ Macrophage	B2M	HLA-F	0.369116	-0.552627	1	0.372	0.738281	0.197785	0.0817692	0
Activated Macrophage	LYVE1+ Macrophage	PSEN1	NOTCH3	0.795456	-2.30015	0.268	0.022	0.332031	0.778139	0.0812895	0
Activated Macrophage	LYVE1+ Macrophage	SEMA3C	NRP2	-1.52364	0.303674	0.01	0.585	0.203125	6.801	0.0812066	0
Activated Macrophage	LYVE1+ Macrophage	PSEN1	NOTCH4	0.795456	-2.27817	0.268	0.023	0.234375	3.6361	0.0803922	0
Activated Macrophage	LYVE1+ Macrophage	COL5A3	CD44	-3.12205	0.260164	0.009	0.716	0.699219	0.352451	0.0790895	0
Activated Macrophage	LYVE1+ Macrophage	WNT5A	FZD2	-3.20947	1.5303	0.008	0.12	0.125	2.77877	0.0789803	1
Activated Macrophage	LYVE1+ Macrophage	COL2A1	CD44	-6.27368	0.260164	0.005	0.716	0.640625	0.488008	0.0774545	0
Activated Macrophage	LYVE1+ Macrophage	ADAM10	EPHA3	0.397919	-3.254	0.437	0.006	0.320312	5.74436	0.0771832	0
Activated Macrophage	LYVE1+ Macrophage	TNFSF15	TNFRSF25	1.97356	-1.32483	0.098	0.03	0.1875	1.09821	0.076832	0
Activated Macrophage	LYVE1+ Macrophage	SEMA3B	NRP2	-2.02043	0.303674	0.012	0.585	0.222656	9.28256	0.0767022	0
Activated Macrophage	LYVE1+ Macrophage	IGFBP3	CD44	-5.18357	0.260164	0.007	0.716	0.679688	0.438994	0.0749962	0
Activated Macrophage	LYVE1+ Macrophage	CCL13	ACKR2	2.63736	-1.71748	0.058	0.002	0.113281	8.11541	0.0747661	0
Activated Macrophage	LYVE1+ Macrophage	CCL13	CCR2	2.63736	-0.246931	0.058	0.019	0.160156	2.22984	0.0741377	0
Activated Macrophage	LYVE1+ Macrophage	COL11A2	CD44	-5.48726	0.260164	0.007	0.716	0.652344	0.375038	0.0739333	0
Activated Macrophage	LYVE1+ Macrophage	EFEMP2	CATSPER1	-3.786	1.46579	0.018	0.147	0.289062	0.926128	0.0736614	0
Activated Macrophage	LYVE1+ Macrophage	CCL13	CXCR3	2.63736	-6.32271	0.058	0.001	0.382812	0.803632	0.0733222	0
Activated Macrophage	LYVE1+ Macrophage	SEMA3A	NRP2	-3.56547	0.303674	0.009	0.585	0.234375	2.33763	0.0727802	0
Activated Macrophage	LYVE1+ Macrophage	COL1A1	CD93	-4.43656	2.05826	0.332	0.785	0.179688	-0.15902	0.0713956	0
Activated Macrophage	LYVE1+ Macrophage	LAMB1	CD44	-4.09145	0.260164	0.011	0.716	0.679688	0.374675	0.0706358	0
Activated Macrophage	LYVE1+ Macrophage	CCL13	CCR5	2.63736	-0.234099	0.058	0.052	0.273438	1.64079	0.070397	0
Activated Macrophage	LYVE1+ Macrophage	COL27A1	CD44	-3.65621	0.260164	0.013	0.716	0.6875	0.304478	0.0693733	0
Activated Macrophage	LYVE1+ Macrophage	IL15	IL15RA	0.466138	1.08011	0.054	0.105	0.207031	0.640242	0.0692916	0
Activated Macrophage	LYVE1+ Macrophage	PSEN1	NOTCH2	0.795456	-0.342281	0.268	0.23	0.375	1.2342	0.0672288	0
Activated Macrophage	LYVE1+ Macrophage	MFNG	NOTCH1	0.514326	0.262378	0.18	0.159	0.460938	0.978038	0.0671484	0
Activated Macrophage	LYVE1+ Macrophage	WNT7B	FZD1	-2.28543	0.639361	0.001	0.206	0.242188	3.63104	0.0647114	1
Activated Macrophage	LYVE1+ Macrophage	NGF	SORT1	-4.06905	0.581877	0.001	0.229	0.222656	4.1155	0.0645904	0
Activated Macrophage	LYVE1+ Macrophage	BDNF	SORT1	-5.34203	0.581877	0.001	0.229	0.207031	2.77951	0.0639539	0
Activated Macrophage	LYVE1+ Macrophage	CXCL12	ACKR3	1.39079	-2.11242	0.127	0.024	0.167969	35.8315	0.0629661	0
Activated Macrophage	LYVE1+ Macrophage	PGF	NRP2	-4.11251	0.303674	0.014	0.585	0.273438	1.52244	0.0600372	0
Activated Macrophage	LYVE1+ Macrophage	RPS19	C5AR1	-0.774642	1.24117	0.985	0.711	0.5625	0.261226	0.0597236	0
Activated Macrophage	LYVE1+ Macrophage	LAMB2	CD44	-0.466236	0.260164	0.147	0.716	0.648438	0.370569	0.0588704	0
Activated Macrophage	LYVE1+ Macrophage	LTA	LTBR	-3.24809	0.376961	0.002	0.325	0.292969	2.01895	0.058008	1
Activated Macrophage	LYVE1+ Macrophage	LAMA4	CD44	-4.1963	0.260164	0.017	0.716	0.703125	0.273331	0.0574702	0
Activated Macrophage	LYVE1+ Macrophage	LAMA1	ITGA9	1.43794	0.894842	0.009	0.112	0.0703125	32.4614	0.0565819	0
Activated Macrophage	LYVE1+ Macrophage	CCL5	CCR1	-3.10834	1.33426	0.167	0.471	0.386719	0.237016	0.0546716	1
Activated Macrophage	LYVE1+ Macrophage	WNT5A	FZD1	-3.20947	0.639361	0.008	0.206	0.292969	1.71986	0.0530162	1
Activated Macrophage	LYVE1+ Macrophage	TNFSF14	LTBR	-3.14404	0.376961	0.006	0.325	0.394531	1.30597	0.051824	1
Activated Macrophage	LYVE1+ Macrophage	VCAN	ITGA4	-4.95142	0.524956	0.026	0.435	0.40625	0.299265	0.0498095	0
Activated Macrophage	LYVE1+ Macrophage	TNXB	ITGA9	-5.10348	0.894842	0.001	0.112	0.09375	-13.8192	0.0475594	0
Activated Macrophage	LYVE1+ Macrophage	LTBP1	ITGB5	-4.60547	0.257507	0.006	0.475	0.316406	1.38007	0.0473414	0
Activated Macrophage	LYVE1+ Macrophage	TNN	ITGA9	-2.92706	0.894842	0.002	0.112	0.175781	7.50409	0.0471841	0
Activated Macrophage	LYVE1+ Macrophage	LAMA2	ITGA9	-1.67191	0.894842	0.004	0.112	0.117188	18.8521	0.0467673	0
Activated Macrophage	LYVE1+ Macrophage	HGF	MET	0.550875	-3.73632	0.182	0.002	0.175781	3.53523	0.0463933	0
Activated Macrophage	LYVE1+ Macrophage	IL15	IL2RA	0.466138	0.653629	0.054	0.102	0.289062	0.246501	0.0459208	0
Activated Macrophage	LYVE1+ Macrophage	C5	C5AR2	0.989458	0.643568	0.022	0.108	0.128906	4.81299	0.0456367	0
Activated Macrophage	LYVE1+ Macrophage	COL24A1	ITGA9	-4.84491	0.894842	0.002	0.112	0.164062	2.27072	0.0452663	0
Activated Macrophage	LYVE1+ Macrophage	LAMA5	ITGA9	-3.71594	0.894842	0.003	0.112	0.109375	53.3377	0.0445372	0
Activated Macrophage	LYVE1+ Macrophage	LAMC1	CD44	-3.25126	0.260164	0.03	0.716	0.691406	0.24716	0.0443697	0
Activated Macrophage	LYVE1+ Macrophage	UCN2	IL10RB	-1.45634	0.649654	0.001	0.138	0.195312	4.30782	0.0440979	0
Activated Macrophage	LYVE1+ Macrophage	BMP5	BMPR2	-3.24547	0.320737	0.001	0.283	0.0703125	-1.33468	0.0437615	0
Activated Macrophage	LYVE1+ Macrophage	BMP6	BMPR2	-3.43318	0.320737	0.001	0.283	0.0429688	-1.17399	0.0436677	0
Activated Macrophage	LYVE1+ Macrophage	BMP3	BMPR2	-4.87084	0.320737	0.001	0.283	0.105469	-1.74248	0.0429489	0
Activated Macrophage	LYVE1+ Macrophage	SELPLG	SELE	0.381923	-5.58605	0.238	0.001	0.734375	0.383642	0.0426558	0
Activated Macrophage	LYVE1+ Macrophage	BMP7	BMPR2	-5.71605	0.320737	0.001	0.283	0.0898438	-3.4005	0.0425263	0
Activated Macrophage	LYVE1+ Macrophage	S100A9	TLR4	-1.81306	1.49965	0.375	0.51	0.351562	0.195177	0.0424628	0
Activated Macrophage	LYVE1+ Macrophage	COL4A1	CD44	-4.87022	0.260164	0.021	0.716	0.660156	0.259381	0.0420015	0
Activated Macrophage	LYVE1+ Macrophage	FST	BMPR2	-3.74201	0.320737	0.003	0.283	0.160156	-3.24434	0.0397713	0
Activated Macrophage	LYVE1+ Macrophage	COL4A2	CD44	-4.37271	0.260164	0.025	0.716	0.6875	0.220279	0.0384799	0
Activated Macrophage	LYVE1+ Macrophage	COL5A1	CD44	-3.8574	0.260164	0.029	0.716	0.679688	0.170812	0.0372064	0
Activated Macrophage	LYVE1+ Macrophage	COL5A3	ITGA9	-3.12205	0.894842	0.009	0.112	0.222656	0.617921	0.0360619	0
Activated Macrophage	LYVE1+ Macrophage	F8	ASGR2	1.15217	0.725202	0.038	0.039	0.238281	0.735672	0.0360326	0
Activated Macrophage	LYVE1+ Macrophage	HGF	SDC1	0.550875	-3.25876	0.182	0.009	0.289062	0.57137	0.0354652	0
Activated Macrophage	LYVE1+ Macrophage	COL2A1	ITGA9	-6.27368	0.894842	0.005	0.112	0.144531	-4.70138	0.034427	0
Activated Macrophage	LYVE1+ Macrophage	TGFB2	TGFBR3	0.756986	-5.08295	0.109	0.003	0.210938	1.59294	0.0336313	0
Activated Macrophage	LYVE1+ Macrophage	INHBB	ACVR2A	-3.31468	0.734783	0.001	0.093	0.0351562	-14.723	0.0325101	0
Activated Macrophage	LYVE1+ Macrophage	BMP6	ACVR2A	-3.43318	0.734783	0.001	0.093	0.0585938	66.5913	0.0324508	0
Activated Macrophage	LYVE1+ Macrophage	TGFB1	TGFBR2	-0.337226	0.581324	0.594	0.456	0.320312	-0.537687	0.0323857	0
Activated Macrophage	LYVE1+ Macrophage	BMP4	BMPR2	-4.45505	0.320737	0.006	0.283	0.121094	1.97606	0.0320191	0
Activated Macrophage	LYVE1+ Macrophage	ADAM12	ITGA9	-2.79128	0.894842	0.013	0.112	0.332031	0.551459	0.0319679	0
Activated Macrophage	LYVE1+ Macrophage	BMP7	ACVR2A	-5.71605	0.734783	0.001	0.093	0.0898438	1.24355	0.0313094	0
Activated Macrophage	LYVE1+ Macrophage	ADAM17	ITGB1	0.697427	-0.232935	0.341	0.754	0.253906	-0.272835	0.0310947	0
Activated Macrophage	LYVE1+ Macrophage	COL11A2	ITGA9	-5.48726	0.894842	0.007	0.112	0.140625	0.993838	0.0309058	0
Activated Macrophage	LYVE1+ Macrophage	DLL1	NOTCH1	0.514904	0.262378	0.035	0.159	0.183594	-1.9992	0.0298699	0
Activated Macrophage	LYVE1+ Macrophage	TNFSF8	TNFRSF8	0.980502	-0.950125	0.066	0.006	0.425781	1.06883	0.0295062	0
Activated Macrophage	LYVE1+ Macrophage	VCAN	CD44	-4.95142	0.260164	0.026	0.716	0.679688	0.0925285	0.0287703	0
Activated Macrophage	LYVE1+ Macrophage	COL2A1	TNFRSF10A	-6.27368	0.915673	0.005	0.097	0.152344	4.79856	0.028726	0
Activated Macrophage	LYVE1+ Macrophage	LAMB1	ITGA9	-4.09145	0.894842	0.011	0.112	0.214844	1.22773	0.0276082	0
Activated Macrophage	LYVE1+ Macrophage	TNFSF10	TNFRSF10D	-0.75393	1.55486	0.189	0.127	0.382812	0.613788	0.0274873	0
Activated Macrophage	LYVE1+ Macrophage	BMP2	BMPR2	-4.18286	0.320737	0.009	0.283	0.128906	-2.39552	0.0265614	0
Activated Macrophage	LYVE1+ Macrophage	COL27A1	ITGA9	-3.65621	0.894842	0.013	0.112	0.214844	0.42627	0.0263458	0
Activated Macrophage	LYVE1+ Macrophage	ADM	CALCRL	0.420022	-4.00178	0.182	0.006	0.269531	1.85099	0.0262166	0
Activated Macrophage	LYVE1+ Macrophage	EFNA5	EPHB6	-3.56065	0.86501	0.001	0.064	0.351562	0.992661	0.0259	0
Activated Macrophage	LYVE1+ Macrophage	EFNB3	EPHB6	-4.4198	0.86501	0.001	0.064	0.347656	1.35987	0.0254704	0
Activated Macrophage	LYVE1+ Macrophage	SPP1	ITGA4	-0.286302	0.524956	0.62	0.435	0.234375	-0.0973101	0.0254243	0
Activated Macrophage	LYVE1+ Macrophage	CXCL9	CXCR3	0.882099	-6.32271	0.064	0.001	0.535156	0.209144	0.0250658	0
Activated Macrophage	LYVE1+ Macrophage	IL16	GRIN2D	0.230058	0.600473	0.156	0.02	0.589844	0.279421	0.0239493	0
Activated Macrophage	LYVE1+ Macrophage	IL16	GRIN2C	0.230058	1.46725	0.156	0.008	0.574219	0.278857	0.0238135	0
Activated Macrophage	LYVE1+ Macrophage	EDN1	EDNRB	-1.21733	0.516186	0.005	0.101	0.15625	7.70216	0.0230241	0
Activated Macrophage	LYVE1+ Macrophage	WNT10B	FZD5	-4.47203	0.458644	0.001	0.103	0.136719	1.66578	0.0213842	1
Activated Macrophage	LYVE1+ Macrophage	WNT4	FZD5	-5.19632	0.458644	0.001	0.103	0.171875	14.8996	0.021022	1
Activated Macrophage	LYVE1+ Macrophage	ADM	RAMP2	0.420022	-4.58902	0.182	0.008	0.207031	-1.58692	0.0198659	0
Activated Macrophage	LYVE1+ Macrophage	DLK2	NOTCH1	-3.36754	0.262378	0.001	0.159	0.269531	-2.44113	0.0191753	0
Activated Macrophage	LYVE1+ Macrophage	ITGB3BP	ITGB5	-0.940479	0.257507	0.09	0.475	0.289062	-1.03368	0.0188363	0
Activated Macrophage	LYVE1+ Macrophage	TGFB1	ENG	-0.337226	0.410127	0.594	0.579	0.355469	-0.275292	0.0185755	0
Activated Macrophage	LYVE1+ Macrophage	DLL4	NOTCH1	-5.63882	0.262378	0.001	0.159	0.234375	-1.41652	0.0180396	0
Activated Macrophage	LYVE1+ Macrophage	RARRES2	CCRL2	-4.27109	0.218189	0.002	0.202	0.382812	0.194842	0.017766	0
Activated Macrophage	LYVE1+ Macrophage	DLL3	NOTCH1	-3.16706	0.262378	0.002	0.159	0.296875	-2.89348	0.017692	0
Activated Macrophage	LYVE1+ Macrophage	CCL19	CCRL2	-1.58975	0.218189	0.006	0.202	0.351562	0.063992	0.0172678	0
Activated Macrophage	LYVE1+ Macrophage	MFAP5	NOTCH1	-2.63304	0.262378	0.003	0.159	0.304688	4.03904	0.0169095	0
Activated Macrophage	LYVE1+ Macrophage	IL16	KCND1	0.230058	-0.856727	0.156	0.003	0.640625	0.196828	0.0166595	0
Activated Macrophage	LYVE1+ Macrophage	IL16	KCNA3	0.230058	-3.50108	0.156	0.001	0.628906	0.177877	0.016194	0
Activated Macrophage	LYVE1+ Macrophage	LAMB2	ITGA9	-0.466236	0.894842	0.147	0.112	0.207031	-2.20845	0.0158428	0
Activated Macrophage	LYVE1+ Macrophage	BMP2	ACVR2A	-4.18286	0.734783	0.009	0.093	0.136719	0.576965	0.0153445	0
Activated Macrophage	LYVE1+ Macrophage	NOV	NOTCH1	-3.81691	0.262378	0.003	0.159	0.277344	-2.19574	0.0151337	0
Activated Macrophage	LYVE1+ Macrophage	LAMA4	ITGA9	-4.1963	0.894842	0.017	0.112	0.214844	0.326609	0.0144426	0
Activated Macrophage	LYVE1+ Macrophage	COL5A2	CD44	-4.42843	0.260164	0.036	0.716	0.671875	0.0576655	0.013427	0
Activated Macrophage	LYVE1+ Macrophage	MFAP2	NOTCH1	-7.58926	0.262378	0.002	0.159	0.230469	0.358412	0.0132698	0
Activated Macrophage	LYVE1+ Macrophage	EFNB3	EPHB3	-4.4198	0.390882	0.001	0.079	0.289062	0.896526	0.0132299	0
Activated Macrophage	LYVE1+ Macrophage	INHBB	ACVR1B	-3.31468	0.500602	0.001	0.058	0.160156	-7.58332	0.0128601	0
Activated Macrophage	LYVE1+ Macrophage	COL2A1	DDR1	-6.27368	1.00137	0.005	0.057	0.105469	-1.52573	0.0128549	0
Activated Macrophage	LYVE1+ Macrophage	PNOC	OPRL1	-4.24288	0.798958	0.001	0.037	0.511719	0.582338	0.0126593	0
Activated Macrophage	LYVE1+ Macrophage	PRL	PRLR	-7.23562	1.06614	0.001	0.03	0.214844	0.558502	0.0123743	0
Activated Macrophage	LYVE1+ Macrophage	TNFSF18	TNFRSF18	2.85168	-4.3393	0.02	0.008	0.386719	0.0705933	0.0111596	0
Activated Macrophage	LYVE1+ Macrophage	JAG2	NOTCH1	-4.01616	0.262378	0.005	0.159	0.277344	-0.787517	0.0108186	0
Activated Macrophage	LYVE1+ Macrophage	WNT5A	FZD5	-3.20947	0.458644	0.008	0.103	0.214844	0.81376	0.0107823	1
Activated Macrophage	LYVE1+ Macrophage	IL20	IL20RA	3.34787	-2.16153	0.007	0.001	0.121094	4.89681	0.0106368	0
Activated Macrophage	LYVE1+ Macrophage	IL20	IL20RB	3.34787	-0.59815	0.007	0.004	0.046875	18.9393	0.0105213	0
Activated Macrophage	LYVE1+ Macrophage	IL12A	IL12RB1	-3.33796	0.264291	0.001	0.088	0.5	0.300854	0.00995984	0
Activated Macrophage	LYVE1+ Macrophage	EFNB2	EPHB6	-3.37383	0.86501	0.011	0.064	0.429688	2.2318	0.00912425	0
Activated Macrophage	LYVE1+ Macrophage	LTBP3	ITGB5	-1.00378	0.257507	0.104	0.475	0.320312	-0.355672	0.00896116	0
Activated Macrophage	LYVE1+ Macrophage	SCGB3A1	MARCO	-3.88745	0.535877	0.002	0.046	0.273438	0.246591	0.00843772	0
Activated Macrophage	LYVE1+ Macrophage	IL16	KCNJ15	0.230058	-1.28455	0.156	0.015	0.691406	0.0904487	0.00831046	0
Activated Macrophage	LYVE1+ Macrophage	IL23A	IL12RB1	-0.500265	0.264291	0.014	0.088	0.5625	0.198643	0.00812697	0
Activated Macrophage	LYVE1+ Macrophage	COL6A3	CD44	-3.4761	0.260164	0.049	0.716	0.6875	0.0367158	0.00797417	0
Activated Macrophage	LYVE1+ Macrophage	ADAM15	ITGA9	-0.534423	0.894842	0.161	0.112	0.15625	-0.192032	0.0070901	0
Activated Macrophage	LYVE1+ Macrophage	MFNG	NOTCH2	0.514326	-0.342281	0.18	0.23	0.683594	0.0755267	0.00692697	0
Activated Macrophage	LYVE1+ Macrophage	IL15	IL2RB	0.466138	-6.18223	0.054	0.002	0.566406	0.0230841	0.00640351	0
Activated Macrophage	LYVE1+ Macrophage	INHBA	ACVR2A	-1.0495	0.734783	0.053	0.093	0.230469	0.371934	0.00635565	0
Activated Macrophage	LYVE1+ Macrophage	CYR61	ITGB5	-5.10816	0.257507	0.022	0.475	0.308594	0.140884	0.00496803	0
Activated Macrophage	LYVE1+ Macrophage	LAMA1	SV2C	1.43794	-0.943478	0.009	0.004	0.226562	1.43323	0.00458378	0
Activated Macrophage	LYVE1+ Macrophage	GPI	AMFR	-0.235039	0.354704	0.286	0.215	0.316406	-0.175561	0.00452012	0
Activated Macrophage	LYVE1+ Macrophage	SPP1	CD44	-0.286302	0.260164	0.62	0.716	0.382812	-0.0375508	0.00438501	0
Activated Macrophage	LYVE1+ Macrophage	LAMA1	ITGA7	1.43794	-1.04182	0.009	0.005	0.234375	0.478441	0.0038662	0
Activated Macrophage	LYVE1+ Macrophage	PSPN	RET	0.698777	-2.2956	0.016	0.002	0.265625	-22.0716	0.00329461	0
Activated Macrophage	LYVE1+ Macrophage	PSPN	GFRA1	0.698777	-4.9933	0.016	0.001	0.3125	0.563485	0.00309357	0
Activated Macrophage	LYVE1+ Macrophage	PPBP	CXCR2	-3.48021	1.27436	0.005	0.018	0.289062	0.27423	0.00276874	0
Activated Macrophage	LYVE1+ Macrophage	LAMA1	SV2A	1.43794	-4.17999	0.009	0.002	0.296875	0.292906	0.00229075	0
Activated Macrophage	LYVE1+ Macrophage	TNFSF13	TNFRSF11B	2.12989	-4.25112	0.01	0.004	0.3125	0.077334	0.00214723	0
Activated Macrophage	LYVE1+ Macrophage	GDF11	ACVR2A	-1.23845	0.734783	0.052	0.093	0.28125	-0.551843	0.00196771	0
Activated Macrophage	LYVE1+ Macrophage	LAMC1	ITGA9	-3.25126	0.894842	0.03	0.112	0.214844	0.099571	0.00134219	0
Activated Macrophage	LYVE1+ Macrophage	COL11A1	CD44	-3.55042	0.260164	0.052	0.716	0.695312	0.00434957	0.000827899	0
Activated Macrophage	LYVE1+ Macrophage	CXCL12	ITGB1	1.39079	-0.232935	0.127	0.754	0.234375	-0.00436255	0.00049851	0
Activated Macrophage	LYVE1+ Macrophage	LAMA1	ITGB8	1.43794	-2.10055	0.009	0.006	0.453125	0.0292966	0.000169084	0
Activated Macrophage	Neutrophil MDSC	PLAU	PLAUR	2.91536	2.74938	0.638	0.91	0.00390625	13.8496	2.18097	0
Activated Macrophage	Neutrophil MDSC	TNF	TNFRSF1B	2.77375	2.3482	0.501	0.853	0.00390625	7.68342	1.69633	1
Activated Macrophage	Neutrophil MDSC	APOE	SORL1	2.10206	2.39385	0.979	0.517	0.00390625	-11.7604	1.64777	0
Activated Macrophage	Neutrophil MDSC	C1QA	CR1	2.53415	3.40033	0.993	0.218	0.00390625	-27.287	1.62884	0
Activated Macrophage	Neutrophil MDSC	HBEGF	CD44	2.1869	2.13612	0.602	0.901	0.00390625	6.55634	1.62058	0
Activated Macrophage	Neutrophil MDSC	C1QA	CD93	2.53415	1.07652	0.993	0.609	0.015625	-31.902	1.58601	0
Activated Macrophage	Neutrophil MDSC	GNAI2	FPR1	0.65803	3.62098	0.901	0.711	0.0117188	6.46683	1.5837	0
Activated Macrophage	Neutrophil MDSC	CCL3	CCR1	3.12777	1.08136	0.853	0.318	0.0195312	-12.414	1.50593	0
Activated Macrophage	Neutrophil MDSC	CCL3L1	CCR1	3.55195	1.08136	0.749	0.318	0.0195312	-143.877	1.50214	1
Activated Macrophage	Neutrophil MDSC	ICAM1	ITGAX	2.23172	2.34686	0.646	0.584	0.00390625	6.3102	1.40613	0
Activated Macrophage	Neutrophil MDSC	GNAI2	C5AR1	0.65803	2.57431	0.901	0.857	0.0117188	5.63676	1.39953	0
Activated Macrophage	Neutrophil MDSC	C1QB	LRP1	2.58075	0.353355	0.99	0.572	0.015625	-12.6022	1.37853	0
Activated Macrophage	Neutrophil MDSC	ICAM1	ITGB2	2.23172	1.43333	0.646	0.896	0.0078125	5.08446	1.36298	1
Activated Macrophage	Neutrophil MDSC	APOE	LDLR	2.10206	2.05401	0.979	0.302	0.0078125	-6.06822	1.33911	0
Activated Macrophage	Neutrophil MDSC	CCL3	ACKR2	3.12777	-2.66207	0.853	0.001	0.0585938	-7.27367	1.33266	0
Activated Macrophage	Neutrophil MDSC	CSF2	CSF3R	0.921774	4.0052	0.009	0.655	0.015625	9.18559	1.31585	0
Activated Macrophage	Neutrophil MDSC	MMP12	PLAUR	1.2674	2.74938	0.019	0.91	0.0117188	8.5915	1.26301	0
Activated Macrophage	Neutrophil MDSC	C1QA	CSPG4	2.53415	-4.27096	0.993	0.004	0.0429688	-20.4028	1.24966	0
Activated Macrophage	Neutrophil MDSC	SRPX2	PLAUR	-4.45462	2.74938	0.004	0.91	0.0625	7.32946	1.24206	0
Activated Macrophage	Neutrophil MDSC	CCL4	CCR1	2.60351	1.08136	0.785	0.318	0.0195312	-113.718	1.19381	1
Activated Macrophage	Neutrophil MDSC	PSAP	LRP1	2.14718	0.353355	0.993	0.572	0.015625	-7.55065	1.16713	0
Activated Macrophage	Neutrophil MDSC	ANXA1	FPR1	-0.330998	3.62098	0.779	0.711	0.0585938	5.03091	1.15834	0
Activated Macrophage	Neutrophil MDSC	C3	ITGAX	2.59513	2.34686	0.343	0.584	0.00390625	5.87578	1.13035	0
Activated Macrophage	Neutrophil MDSC	APOE	LRP1	2.10206	0.353355	0.979	0.572	0.015625	-4.93972	1.13002	0
Activated Macrophage	Neutrophil MDSC	C5	C5AR1	0.989458	2.57431	0.022	0.857	0.0117188	6.31967	1.11397	0
Activated Macrophage	Neutrophil MDSC	C3	ITGB2	2.59513	1.43333	0.343	0.896	0.0078125	4.57561	1.0872	0
Activated Macrophage	Neutrophil MDSC	ICAM1	ITGAM	2.23172	1.59484	0.646	0.447	0.0117188	7.14321	1.07729	0
Activated Macrophage	Neutrophil MDSC	PSAP	CD1B	2.14718	0.729602	0.993	0.008	0.0234375	-10.7467	1.06899	0
Activated Macrophage	Neutrophil MDSC	PSAP	GPR37	2.14718	-1.83649	0.993	0.002	0.0507812	-6.42041	1.06424	0
Activated Macrophage	Neutrophil MDSC	FN1	PLAUR	-3.40087	2.74938	0.12	0.91	0.0898438	9.12774	1.04692	0
Activated Macrophage	Neutrophil MDSC	PLAU	LRP1	2.91536	0.353355	0.638	0.572	0.015625	24.264	1.03106	0
Activated Macrophage	Neutrophil MDSC	APOE	LRP5	2.10206	-4.45323	0.979	0.001	0.0234375	-4.05641	1.02673	0
Activated Macrophage	Neutrophil MDSC	APOE	VLDLR	2.10206	-5.26474	0.979	0.001	0.0351562	-4.31826	1.02633	0
Activated Macrophage	Neutrophil MDSC	APOE	LRP8	2.10206	-0.756637	0.979	0.013	0.0507812	-4.14656	1.02404	0
Activated Macrophage	Neutrophil MDSC	CCL4	ACKR2	2.60351	-2.66207	0.785	0.001	0.0585938	-14.0946	1.02055	0
Activated Macrophage	Neutrophil MDSC	ICAM4	ITGB2	2.6577	1.43333	0.282	0.896	0.0078125	4.32571	1.01687	0
Activated Macrophage	Neutrophil MDSC	APOE	SCARB1	2.10206	-0.492652	0.979	0.057	0.0390625	-4.26274	1.01492	0
Activated Macrophage	Neutrophil MDSC	HGF	CD44	0.550875	2.13612	0.182	0.901	0.015625	5.65157	1.01245	0
Activated Macrophage	Neutrophil MDSC	OMG	TNFRSF1B	-0.52144	2.3482	0.003	0.853	0.0429688	4.57483	1.00073	0
Activated Macrophage	Neutrophil MDSC	LTA	TNFRSF1B	-3.24809	2.3482	0.002	0.853	0.0585938	3.98865	0.99826	1
Activated Macrophage	Neutrophil MDSC	A2M	LRP1	1.91729	0.353355	0.926	0.572	0.015625	-18.1005	0.988766	0
Activated Macrophage	Neutrophil MDSC	LAMA1	CD44	1.43794	2.13612	0.009	0.901	0.0078125	5.77414	0.968793	0
Activated Macrophage	Neutrophil MDSC	MMP1	CD44	0.472243	2.13612	0.009	0.901	0.0195312	5.62447	0.964448	0
Activated Macrophage	Neutrophil MDSC	MADCAM1	CD44	-1.38631	2.13612	0.001	0.901	0.0429688	5.73111	0.961629	0
Activated Macrophage	Neutrophil MDSC	PLAU	IGF2R	2.91536	0.247603	0.638	0.247	0.0234375	32.1911	0.960579	0
Activated Macrophage	Neutrophil MDSC	HAS2	CD44	-4.16523	2.13612	0.001	0.901	0.0429688	5.26531	0.96024	0
Activated Macrophage	Neutrophil MDSC	COL14A1	CD44	-5.14022	2.13612	0.001	0.901	0.0507812	5.13004	0.959752	0
Activated Macrophage	Neutrophil MDSC	LAMA2	CD44	-1.67191	2.13612	0.004	0.901	0.0546875	5.69062	0.958979	0
Activated Macrophage	Neutrophil MDSC	COL24A1	CD44	-4.84491	2.13612	0.002	0.901	0.0546875	5.14847	0.957478	0
Activated Macrophage	Neutrophil MDSC	LAMA5	CD44	-3.71594	2.13612	0.003	0.901	0.046875	5.73338	0.956749	0
Activated Macrophage	Neutrophil MDSC	COL5A3	CD44	-3.12205	2.13612	0.009	0.901	0.09375	4.22585	0.948273	0
Activated Macrophage	Neutrophil MDSC	COL2A1	CD44	-6.27368	2.13612	0.005	0.901	0.03125	5.96437	0.946638	0
Activated Macrophage	Neutrophil MDSC	IGFBP3	CD44	-5.18357	2.13612	0.007	0.901	0.0507812	5.5268	0.94418	0
Activated Macrophage	Neutrophil MDSC	COL11A2	CD44	-5.48726	2.13612	0.007	0.901	0.0664062	4.7841	0.943117	0
Activated Macrophage	Neutrophil MDSC	LAMB1	CD44	-4.09145	2.13612	0.011	0.901	0.0585938	4.98511	0.939819	0
Activated Macrophage	Neutrophil MDSC	COL27A1	CD44	-3.65621	2.13612	0.013	0.901	0.09375	4.1193	0.938557	0
Activated Macrophage	Neutrophil MDSC	LAMB2	CD44	-0.466236	2.13612	0.147	0.901	0.046875	5.84179	0.928054	0
Activated Macrophage	Neutrophil MDSC	LAMA4	CD44	-4.1963	2.13612	0.017	0.901	0.0585938	4.40722	0.926654	0
Activated Macrophage	Neutrophil MDSC	PLAU	ST14	2.91536	-0.251176	0.638	0.09	0.0429688	11.2079	0.918698	0
Activated Macrophage	Neutrophil MDSC	LAMC1	CD44	-3.25126	2.13612	0.03	0.901	0.0585938	5.08892	0.913553	0
Activated Macrophage	Neutrophil MDSC	COL4A1	CD44	-4.87022	2.13612	0.021	0.901	0.0546875	5.62704	0.911185	0
Activated Macrophage	Neutrophil MDSC	COL4A2	CD44	-4.37271	2.13612	0.025	0.901	0.0742188	5.19594	0.907664	0
Activated Macrophage	Neutrophil MDSC	COL5A1	CD44	-3.8574	2.13612	0.029	0.901	0.0976562	4.16118	0.90639	0
Activated Macrophage	Neutrophil MDSC	IL10	IL10RA	2.86014	1.01977	0.441	0.54	0.015625	6.03906	0.905999	0
Activated Macrophage	Neutrophil MDSC	CD14	ITGB1	2.26488	-0.707768	0.962	0.528	0.0625	-67.665	0.902554	0
Activated Macrophage	Neutrophil MDSC	VCAN	CD44	-4.95142	2.13612	0.026	0.901	0.15625	2.88792	0.897954	0
Activated Macrophage	Neutrophil MDSC	COL5A2	CD44	-4.42843	2.13612	0.036	0.901	0.113281	3.79059	0.882611	0
Activated Macrophage	Neutrophil MDSC	COL6A3	CD44	-3.4761	2.13612	0.049	0.901	0.105469	4.03873	0.877158	0
Activated Macrophage	Neutrophil MDSC	SPP1	CD44	-0.286302	2.13612	0.62	0.901	0.0976562	-7.48076	0.873569	0
Activated Macrophage	Neutrophil MDSC	COL11A1	CD44	-3.55042	2.13612	0.052	0.901	0.101562	4.57082	0.870012	0
Activated Macrophage	Neutrophil MDSC	ICAM1	ITGAL	2.23172	1.16109	0.646	0.238	0.0351562	4.61725	0.859013	1
Activated Macrophage	Neutrophil MDSC	ICAM5	ITGB2	3.03338	1.43333	0.136	0.896	0.0117188	3.73179	0.848401	0
Activated Macrophage	Neutrophil MDSC	CCL2	CCR2	2.38627	3.70257	0.496	0.127	0.00390625	55.2314	0.826908	1
Activated Macrophage	Neutrophil MDSC	IL1B	IL1RAP	2.19344	1.33965	0.659	0.155	0.144531	31.5011	0.82656	0
Activated Macrophage	Neutrophil MDSC	C3	CR1	2.59513	3.40033	0.343	0.218	0.00390625	12.4428	0.815701	0
Activated Macrophage	Neutrophil MDSC	TNF	TNFRSF1A	2.77375	0.535558	0.501	0.451	0.015625	-76.8752	0.815593	1
Activated Macrophage	Neutrophil MDSC	TG	ASGR1	-3.58719	3.97013	0.001	0.408	0.0351562	8.26597	0.808114	0
Activated Macrophage	Neutrophil MDSC	COL6A2	CD44	-3.05359	2.13612	0.102	0.901	0.128906	4.02191	0.80659	0
Activated Macrophage	Neutrophil MDSC	IL1B	IL1R2	2.19344	1.77292	0.659	0.09	0.144531	16.6007	0.802519	1
Activated Macrophage	Neutrophil MDSC	C3	ITGAM	2.59513	1.59484	0.343	0.447	0.0117188	6.65966	0.801513	0
Activated Macrophage	Neutrophil MDSC	COL6A1	CD44	-2.74786	2.13612	0.119	0.901	0.144531	3.97212	0.798825	0
Activated Macrophage	Neutrophil MDSC	HLA-A	LILRB2	0.295096	2.29963	0.986	0.565	0.199219	2.55833	0.795129	0
Activated Macrophage	Neutrophil MDSC	CREG1	IGF2R	1.85063	0.247603	0.804	0.247	0.03125	143.011	0.774534	0
Activated Macrophage	Neutrophil MDSC	THBS4	CD36	-5.68643	2.53898	0.001	0.606	0.0429688	10.0942	0.766468	0
Activated Macrophage	Neutrophil MDSC	COMP	CD36	-4.28985	2.53898	0.002	0.606	0.046875	9.66718	0.765022	0
Activated Macrophage	Neutrophil MDSC	CCL2	CCR1	2.38627	1.08136	0.496	0.318	0.0234375	14.4522	0.763731	0
Activated Macrophage	Neutrophil MDSC	THBS3	CD36	-1.29425	2.53898	0.014	0.606	0.046875	10.4769	0.760252	0
Activated Macrophage	Neutrophil MDSC	FN1	CD44	-3.40087	2.13612	0.12	0.901	0.132812	5.20651	0.75827	0
[truncated: 22,080 more rows]
